# Supplementary material for: Transcriptome and WGCNA reveal hub genes in sugarcane tiller seedlings in response to drought stress
Source: Sci Rep. 2023 Aug 7;13:12823. doi: 10.1038/s41598-023-40006-x (PMC10406934; doi:10.1038/s41598-023-40006-x)
Supplement: Supplementary file 1 — Supplementary Table 1. [file 41598_2023_40006_MOESM1_ESM.xls]

## Sheet: Supplementary table 1(Raw reads
Titlle: Transcriptome and WGCNA reveal hub genes in sugarcane tiller seedlings in response to drought stress
Authors: Yuwei Tang, Jiahui Li, Qiqi Song, Qin Chen, Qinliang Tan, Quanguang Zhou, Zemei Nong &Ping Lv
Supplementary Table 1 The datas filtering statistics of RNA-Seq
Sample	RawDatas	CleanData(%)	Adapter(%)	LowQuality(%)	polyA(%)	N(%)
T1_1	78738550	78429334 (99.61%)	30540 (0.04%)	278676 (0.35%)	0 (0.00%)	0 (0.00%)
T1_2	69972674	69708614 (99.62%)	27794 (0.04%)	236266 (0.34%)	0 (0.00%)	0 (0.00%)
T1_3	89762376	89358522 (99.55%)	33874 (0.04%)	369980 (0.41%)	0 (0.00%)	0 (0.00%)
CK1_1	92581334	92187376 (99.57%)	35826 (0.04%)	358132 (0.39%)	0 (0.00%)	0 (0.00%)
CK1_2	91012432	90700818 (99.66%)	28794 (0.03%)	282820 (0.31%)	0 (0.00%)	0 (0.00%)
CK1_3	89264922	88872068 (99.56%)	34690 (0.04%)	358164 (0.40%)	0 (0.00%)	0 (0.00%)
T2_1	86422390	86041496 (99.56%)	31502 (0.04%)	349392 (0.40%)	0 (0.00%)	0 (0.00%)
T2_2	80349902	79989844 (99.55%)	32020 (0.04%)	328038 (0.41%)	0 (0.00%)	0 (0.00%)
T2_3	96401416	95976394 (99.56%)	33836 (0.04%)	391186 (0.41%)	0 (0.00%)	0 (0.00%)
CK2_1	85076362	84710290 (99.57%)	31850 (0.04%)	334222 (0.39%)	0 (0.00%)	0 (0.00%)
CK2_2	94386214	93962352 (99.55%)	38738 (0.04%)	385124 (0.41%)	0 (0.00%)	0 (0.00%)
CK2_3	92337462	91937660 (99.57%)	38842 (0.04%)	360960 (0.39%)	0 (0.00%)	0 (0.00%)
T3_1	80026098	79737550 (99.64%)	28814 (0.04%)	259734 (0.32%)	0 (0.00%)	0 (0.00%)
T3_2	81973112	81638274 (99.59%)	31972 (0.04%)	302866 (0.37%)	0 (0.00%)	0 (0.00%)
T3_3	72751066	72450576 (99.59%)	24056 (0.03%)	276434 (0.38%)	0 (0.00%)	0 (0.00%)
CK3_1	79063192	78783848 (99.65%)	27718 (0.04%)	251626 (0.32%)	0 (0.00%)	0 (0.00%)
CK3_2	74795110	74514908 (99.63%)	24694 (0.03%)	255508 (0.34%)	0 (0.00%)	0 (0.00%)
CK3_3	81435054	81131576 (99.63%)	31780 (0.04%)	271698 (0.33%)	0 (0.00%)	0 (0.00%)
Total	1516349666	1510131500(99.59%)
CleanData(%)：Percentage of number of high quality reads (based on RawReads)
