# Supplementary material for: Transcriptome and WGCNA reveal hub genes in sugarcane tiller seedlings in response to drought stress
Source: Sci Rep. 2023 Aug 7;13:12823. doi: 10.1038/s41598-023-40006-x (PMC10406934; doi:10.1038/s41598-023-40006-x)
Supplement: Supplementary file 2 — Supplementary Table 2. [file 41598_2023_40006_MOESM2_ESM.xls]

## Sheet: Supplementary table 2(Q20 and Q
Titlle: Transcriptome and WGCNA reveal hub genes in sugarcane tiller seedlings in response to drought stress
Authors: Yuwei Tang, Jiahui Li, Qiqi Song, Qin Chen, Qinliang Tan, Quanguang Zhou, Zemei Nong &Ping Lv
Supplementary Table 2 Q20 and Q30 of base information statistics
Sample	RawData(bp)	BF_Q20(%)	BF_Q30(%)	BF_N(%)	BF_GC(%)	CleanData(bp)	AF_Q20(%)	AF_Q30(%)	AF_N(%)	AF_GC(%)
T1_1	11810782500	11553143464 (97.82%)	11078288023 (93.80%)	25563 (0.00%)	6079639070 (51.48%)	11729972274	11494103488 (97.99%)	11026996325 (94.01%)	25393 (0.00%)	6034381717 (51.44%)
T1_2	10495901100	10278691704 (97.93%)	9874595449 (94.08%)	22771 (0.00%)	5442902535 (51.86%)	10427542705	10228784427 (98.09%)	9831224158 (94.28%)	22640 (0.00%)	5404226189 (51.83%)
T1_3	13464356400	13145186123 (97.63%)	12578737786 (93.42%)	28972 (0.00%)	6944571420 (51.58%)	13362304852	13071845573 (97.83%)	12515659056 (93.66%)	28787 (0.00%)	6888736448 (51.55%)
CK1_1	13887200100	13581681348 (97.80%)	13027644461 (93.81%)	29995 (0.00%)	7197393491 (51.83%)	13785960178	13508327150 (97.99%)	12964359118 (94.04%)	29799 (0.00%)	7142239607 (51.81%)
CK1_2	13651864800	13401887786 (98.17%)	12914873167 (94.60%)	29640 (0.00%)	6930567526 (50.77%)	13567077379	13339385442 (98.32%)	12860202067 (94.79%)	29475 (0.00%)	6884601553 (50.74%)
CK1_3	13389738300	13096657944 (97.81%)	12567998782 (93.86%)	29436 (0.00%)	6871302027 (51.32%)	13285985414	13020916667 (98.00%)	12502420040 (94.10%)	29224 (0.00%)	6815487984 (51.30%)
T2_1	12963358500	12681630125 (97.83%)	12166620295 (93.85%)	27880 (0.00%)	6541410948 (50.46%)	12868831922	12613457197 (98.02%)	12107729019 (94.09%)	27686 (0.00%)	6490227026 (50.43%)
T2_2	12052485300	11794790523 (97.86%)	11325260844 (93.97%)	26150 (0.00%)	6121823116 (50.79%)	11964766304	11731899791 (98.05%)	11271011449 (94.20%)	25972 (0.00%)	6073939174 (50.77%)
T2_3	14460212400	14148780097 (97.85%)	13583561633 (93.94%)	30907 (0.00%)	7336588745 (50.74%)	14342181653	14060611059 (98.04%)	13506406197 (94.17%)	30669 (0.00%)	7272966248 (50.71%)
CK2_1	12761454300	12495568487 (97.92%)	12006704219 (94.09%)	27687 (0.00%)	6581932107 (51.58%)	12671604051	12430849956 (98.10%)	11950731150 (94.31%)	27504 (0.00%)	6532545050 (51.55%)
CK2_2	14157932100	13876945606 (98.02%)	13363429281 (94.39%)	30430 (0.00%)	7332294494 (51.79%)	14042938861	13792221891 (98.21%)	13289434465 (94.63%)	30205 (0.00%)	7269334731 (51.77%)
CK2_3	13850619300	13539180786 (97.75%)	12985142548 (93.75%)	12281 (0.00%)	7174941161 (51.80%)	13764362912	13479904941 (97.93%)	12934786410 (93.97%)	12197 (0.00%)	7125650103 (51.77%)
T3_1	12003914700	11772474922 (98.07%)	11333067342 (94.41%)	25691 (0.00%)	6068718681 (50.56%)	11924303042	11712723582 (98.23%)	11280621227 (94.60%)	25543 (0.00%)	6026059314 (50.54%)
T3_2	12295966800	11998812393 (97.58%)	11467597601 (93.26%)	26535 (0.00%)	6265967750 (50.96%)	12215255319	11940588037 (97.75%)	11417664481 (93.47%)	26399 (0.00%)	6222300345 (50.94%)
T3_3	10912659900	10626549351 (97.38%)	10122459420 (92.76%)	22799 (0.00%)	5535045802 (50.72%)	10830008187	10565101281 (97.55%)	10068855411 (92.97%)	22627 (0.00%)	5490302645 (50.70%)
CK3_1	11859478800	11618396975 (97.97%)	11164388558 (94.14%)	25787 (0.00%)	6193321771 (52.22%)	11784726475	11563851013 (98.13%)	11117178021 (94.34%)	25636 (0.00%)	6152265784 (52.21%)
CK3_2	11219266500	10926358622 (97.39%)	10420917762 (92.88%)	9579 (0.00%)	5935947709 (52.91%)	11149332445	10875708223 (97.55%)	10377327517 (93.08%)	9518 (0.00%)	5897560314 (52.90%)
CK3_3	12215258100	11964473367 (97.95%)	11500772565 (94.15%)	26657 (0.00%)	6421928983 (52.57%)	12135961210	11907286258 (98.12%)	11451562839 (94.36%)	26497 (0.00%)	6378513896 (52.56%)
AVERAGE		0.9782	0.938422
BF_Q20(%)：Number of bases with sequencing base quality values above Q20 level and percentage occupying RawData
BF_Q30(%)：Number of bases with sequencing base quality values above Q30 level and percentage occupying RawData
