# Supplementary material for: Transcriptome and WGCNA reveal hub genes in sugarcane tiller seedlings in response to drought stress
Source: Sci Rep. 2023 Aug 7;13:12823. doi: 10.1038/s41598-023-40006-x (PMC10406934; doi:10.1038/s41598-023-40006-x)
Supplement: Supplementary file 3 — Supplementary Table 3. [file 41598_2023_40006_MOESM3_ESM.xls]

## Sheet: Supplementary table 3(Map gene)
Titlle: Transcriptome and WGCNA reveal hub genes in sugarcane tiller seedlings in response to drought stress
Authors: Yuwei Tang, Jiahui Li, Qiqi Song, Qin Chen, Qinliang Tan, Quanguang Zhou, Zemei Nong &Ping Lv
Supplementary Table 3 Mapping rate range information statistics with reference genome
Sample	Total	Unmapped(%)	Unique_Mapped(%)	Multiple_Mapped(%)	Total_Mapped(%)
T1_1	77795748	9589804 (12.33%)	35576001 (45.73%)	32629943 (41.94%)	68205944 (87.67%)
T1_2	69244840	9666746 (13.96%)	32725851 (47.26%)	26852243 (38.78%)	59578094 (86.04%)
T1_3	88765450	11424449 (12.87%)	40474124 (45.60%)	36866877 (41.53%)	77341001 (87.13%)
CK1_1	91415558	11524406 (12.61%)	41808262 (45.73%)	38082890 (41.66%)	79891152 (87.39%)
CK1_2	89709326	12118147 (13.51%)	40920028 (45.61%)	36671151 (40.88%)	77591179 (86.49%)
CK1_3	87855916	12290235 (13.99%)	40231124 (45.79%)	35334557 (40.22%)	75565681 (86.01%)
T2_1	85462954	12409495 (14.52%)	39543756 (46.27%)	33509703 (39.21%)	73053459 (85.48%)
T2_2	78982372	11798666 (14.94%)	36539351 (46.26%)	30644355 (38.80%)	67183706 (85.06%)
T2_3	93599690	15997759 (17.09%)	42063663 (44.94%)	35538268 (37.97%)	77601931 (82.91%)
CK2_1	83070544	12130601 (14.60%)	37808493 (45.51%)	33131450 (39.88%)	70939943 (85.40%)
CK2_2	92984902	11976031 (12.88%)	42567408 (45.78%)	38441463 (41.34%)	81008871 (87.12%)
CK2_3	90942914	13856656 (15.24%)	42035859 (46.22%)	35050399 (38.54%)	77086258 (84.76%)
T3_1	79030080	11281085 (14.27%)	36219410 (45.83%)	31529585 (39.90%)	67748995 (85.73%)
T3_2	81177450	12556639 (15.47%)	37611662 (46.33%)	31009149 (38.20%)	68620811 (84.53%)
T3_3	72104878	10651524 (14.77%)	33421004 (46.35%)	28032350 (38.88%)	61453354 (85.23%)
CK3_1	78299008	9960055 (12.72%)	36244832 (46.29%)	32094121 (40.99%)	68338953 (87.28%)
CK3_2	74100234	9361017 (12.63%)	34583011 (46.67%)	30156206 (40.70%)	64739217 (87.37%)
CK3_3	80561156	9414721 (11.69%)	37020970 (45.95%)	34125465 (42.36%)	71146435 (88.31%)
Total_Mapped(%)：The number of all reads that can be localized to the genome and the proportion of valid reads
