# Supplementary material for: Transcriptome and WGCNA reveal hub genes in sugarcane tiller seedlings in response to drought stress
Source: Sci Rep. 2023 Aug 7;13:12823. doi: 10.1038/s41598-023-40006-x (PMC10406934; doi:10.1038/s41598-023-40006-x)
Supplement: Supplementary file 4 — Supplementary Table 4. [file 41598_2023_40006_MOESM4_ESM.xls]

## Sheet: Supplementary table 4
Titlle: Transcriptome and WGCNA reveal hub genes in sugarcane tiller seedlings in response to drought stress
Authors: Yuwei Tang, Jiahui Li, Qiqi Song, Qin Chen, Qinliang Tan, Quanguang Zhou, Zemei Nong &Ping Lv
Supplementary Table 4 The information of MSTRG.65561 gene
id	T1_1	T1_2	T1_3	CK1_1	CK1_2	CK1_3	T2_1	T2_2	T2_3	CK2_1	CK2_2	CK2_3	T3-1	T3_2	T3_3	CK3-1	CK3_2	CK3_3	Symbol	Description	KEGG_A_class	KEGG_B_class	Pathway	K_ID	GO Component	GO Function	GO Process
MSTRG.65561	4.88	5.35	2	0.7	0.69	0.75	41.68	30.26	48.44	2.59	0.6	5.31	87.1	62.33	67.9	2.71	1.55	0.52	--	-	-	-	-	-	-	-	-
