# Supplementary material for: Transcriptome and WGCNA reveal hub genes in sugarcane tiller seedlings in response to drought stress
Source: Sci Rep. 2023 Aug 7;13:12823. doi: 10.1038/s41598-023-40006-x (PMC10406934; doi:10.1038/s41598-023-40006-x)
Supplement: Supplementary file 5 — Supplementary Table 5. [file 41598_2023_40006_MOESM5_ESM.xls]

## Sheet: Supplementary table 5(GO_CK1 vs
Titlle: Transcriptome and WGCNA reveal hub genes in sugarcane tiller seedlings in response to drought stress
Authors: Yuwei Tang, Jiahui Li, Qiqi Song, Qin Chen, Qinliang Tan, Quanguang Zhou, Zemei Nong &Ping Lv
Supplementary table 5 GO enriched analysis of differentially expressed genes in CK1 vs T1.
id	num	qvalue	per	ratio	class	ID	Descrption	Pvalue	Qvalue	Up	Down	fg_num	bg_num
GO:0005950 anthranilate synthase complex	1	0.0655507	10	0.167	Cellular Component	GO:0005950	anthranilate synthase complex	0.00145668	0.0655507	0	1	1	6
GO:0000408 EKC/KEOPS complex	1	0.125406	10	0.043	Cellular Component	GO:0000408	EKC/KEOPS complex	0.00557358	0.125406	1	0	1	23
GO:0008909 isochorismate synthase activity	1	0.181447	5	0.071	Molecular Function	GO:0008909	isochorismate synthase activity	0.00432362	0.181447	0	1	1	14
GO:0050486 intramolecular transferase activity, transferring hydroxy groups	1	0.181447	5	0.053	Molecular Function	GO:0050486	intramolecular transferase activity, transferring hydroxy groups	0.00586346	0.181447	0	1	1	19
GO:0004049 anthranilate synthase activity	1	0.181447	5	0.036	Molecular Function	GO:0004049	anthranilate synthase activity	0.00862947	0.181447	0	1	1	28
GO:0046820 4-amino-4-deoxychorismate synthase activity	1	0.181447	5	0.034	Molecular Function	GO:0046820	4-amino-4-deoxychorismate synthase activity	0.00893635	0.181447	0	1	1	29
GO:0016434 rRNA (cytosine) methyltransferase activity	1	0.181447	5	0.032	Molecular Function	GO:0016434	rRNA (cytosine) methyltransferase activity	0.00954985	0.181447	1	0	1	31
GO:0008812 choline dehydrogenase activity	1	0.232721	5	0.02	Molecular Function	GO:0008812	choline dehydrogenase activity	0.0153601	0.232721	1	0	1	50
GO:0008734 L-aspartate oxidase activity	1	0.232721	5	0.014	Molecular Function	GO:0008734	L-aspartate oxidase activity	0.0214411	0.232721	1	0	1	70
GO:0015922 aspartate oxidase activity	1	0.232721	5	0.014	Molecular Function	GO:0015922	aspartate oxidase activity	0.0214411	0.232721	1	0	1	70
GO:0001716 L-amino-acid oxidase activity	1	0.232721	5	0.014	Molecular Function	GO:0001716	L-amino-acid oxidase activity	0.0220473	0.232721	1	0	1	72
GO:0000104 succinate dehydrogenase activity	1	0.255394	5	0.011	Molecular Function	GO:0000104	succinate dehydrogenase activity	0.0268836	0.255394	1	0	1	88
GO:0016641 oxidoreductase activity, acting on the CH-NH2 group of donors, oxygen as acceptor	1	0.281521	5	0.009	Molecular Function	GO:0016641	oxidoreductase activity, acting on the CH-NH2 group of donors, oxygen as acceptor	0.0325972	0.281521	1	0	1	107
GO:0047834 D-threo-aldose 1-dehydrogenase activity	1	0.30928	5	0.007	Molecular Function	GO:0047834	D-threo-aldose 1-dehydrogenase activity	0.0436323	0.30928	1	0	1	144
GO:0004729 oxygen-dependent protoporphyrinogen oxidase activity	1	0.30928	5	0.006	Molecular Function	GO:0004729	oxygen-dependent protoporphyrinogen oxidase activity	0.0489574	0.30928	1	0	1	162
GO:0070818 protoporphyrinogen oxidase activity	1	0.30928	5	0.006	Molecular Function	GO:0070818	protoporphyrinogen oxidase activity	0.0489574	0.30928	1	0	1	162
GO:0003777 microtubule motor activity	1	0.30928	5	0.006	Molecular Function	GO:0003777	microtubule motor activity	0.0536671	0.30928	1	0	1	178
GO:0016833 oxo-acid-lyase activity	1	0.30928	5	0.005	Molecular Function	GO:0016833	oxo-acid-lyase activity	0.0560137	0.30928	0	1	1	186
GO:0016634 oxidoreductase activity, acting on the CH-CH group of donors, oxygen as acceptor	1	0.30928	5	0.005	Molecular Function	GO:0016634	oxidoreductase activity, acting on the CH-CH group of donors, oxygen as acceptor	0.05777	0.30928	1	0	1	192
GO:0004355 glutamate synthase (NADPH) activity	1	0.30928	5	0.005	Molecular Function	GO:0004355	glutamate synthase (NADPH) activity	0.0606903	0.30928	1	0	1	202
GO:0008649 rRNA methyltransferase activity	1	0.30928	5	0.005	Molecular Function	GO:0008649	rRNA methyltransferase activity	0.0618559	0.30928	1	0	1	206
GO:0016166 phytoene dehydrogenase activity	1	0.323093	5	0.004	Molecular Function	GO:0016166	phytoene dehydrogenase activity	0.070555	0.323093	1	0	1	236
GO:0045181 glutamate synthase activity, NAD(P)H as acceptor	1	0.323093	5	0.004	Molecular Function	GO:0045181	glutamate synthase activity, NAD(P)H as acceptor	0.0714206	0.323093	1	0	1	239
GO:0016639 oxidoreductase activity, acting on the CH-NH2 group of donors, NAD or NADP as acceptor	1	0.326878	5	0.004	Molecular Function	GO:0016639	oxidoreductase activity, acting on the CH-NH2 group of donors, NAD or NADP as acceptor	0.0800353	0.326878	1	0	1	269
GO:0015930 glutamate synthase activity	1	0.326878	5	0.004	Molecular Function	GO:0015930	glutamate synthase activity	0.0803212	0.326878	1	0	1	270
GO:0045550 geranylgeranyl reductase activity	1	0.326878	5	0.004	Molecular Function	GO:0045550	geranylgeranyl reductase activity	0.0840295	0.326878	1	0	1	283
GO:0003774 motor activity	1	0.326878	5	0.003	Molecular Function	GO:0003774	motor activity	0.0860204	0.326878	1	0	1	290
GO:0071949 FAD binding	1	0.331909	5	0.003	Molecular Function	GO:0071949	FAD binding	0.0908383	0.331909	1	0	1	307
GO:0008483 transaminase activity	1	0.337143	5	0.003	Molecular Function	GO:0008483	transaminase activity	0.0987212	0.337143	0	1	1	335
GO:0016769 transferase activity, transferring nitrogenous groups	1	0.337143	5	0.003	Molecular Function	GO:0016769	transferase activity, transferring nitrogenous groups	0.1018	0.337143	0	1	1	346
GO:0008173 RNA methyltransferase activity	1	0.337143	5	0.003	Molecular Function	GO:0008173	RNA methyltransferase activity	0.102917	0.337143	1	0	1	350
GO:0042398 cellular modified amino acid biosynthetic process	2	0.383107	14.286	0.004	Biological Process	GO:0042398	cellular modified amino acid biosynthetic process	0.00695086	0.383107	1	1	2	537
GO:1903338 regulation of cell wall organization or biogenesis	1	0.383107	7.143	0.032	Biological Process	GO:1903338	regulation of cell wall organization or biogenesis	0.00730575	0.383107	1	0	1	31
GO:0052386 cell wall thickening	1	0.383107	7.143	0.029	Biological Process	GO:0052386	cell wall thickening	0.00801012	0.383107	0	1	1	34
GO:0008153 para-aminobenzoic acid biosynthetic process	1	0.383107	7.143	0.023	Biological Process	GO:0008153	para-aminobenzoic acid biosynthetic process	0.0103547	0.383107	0	1	1	44
GO:0046482 para-aminobenzoic acid metabolic process	1	0.383107	7.143	0.023	Biological Process	GO:0046482	para-aminobenzoic acid metabolic process	0.0103547	0.383107	0	1	1	44
GO:0006576 cellular biogenic amine metabolic process	2	0.383107	14.286	0.003	Biological Process	GO:0006576	cellular biogenic amine metabolic process	0.0116541	0.383107	1	1	2	703
GO:0044106 cellular amine metabolic process	2	0.383107	14.286	0.003	Biological Process	GO:0044106	cellular amine metabolic process	0.0123263	0.383107	1	1	2	724
GO:0019285 glycine betaine biosynthetic process from choline	1	0.383107	7.143	0.015	Biological Process	GO:0019285	glycine betaine biosynthetic process from choline	0.0154946	0.383107	1	0	1	66
GO:0031455 glycine betaine metabolic process	1	0.383107	7.143	0.015	Biological Process	GO:0031455	glycine betaine metabolic process	0.0154946	0.383107	1	0	1	66
GO:0031456 glycine betaine biosynthetic process	1	0.383107	7.143	0.015	Biological Process	GO:0031456	glycine betaine biosynthetic process	0.0154946	0.383107	1	0	1	66
GO:0009308 amine metabolic process	2	0.383107	14.286	0.002	Biological Process	GO:0009308	amine metabolic process	0.0157918	0.383107	1	1	2	825
GO:0009943 adaxial/abaxial axis specification	1	0.383107	7.143	0.014	Biological Process	GO:0009943	adaxial/abaxial axis specification	0.0171248	0.383107	0	1	1	73
GO:0019695 choline metabolic process	1	0.383107	7.143	0.012	Biological Process	GO:0019695	choline metabolic process	0.0194494	0.383107	1	0	1	83
GO:0000162 tryptophan biosynthetic process	1	0.383107	7.143	0.012	Biological Process	GO:0000162	tryptophan biosynthetic process	0.0199137	0.383107	0	1	1	85
GO:0046219 indolalkylamine biosynthetic process	1	0.383107	7.143	0.012	Biological Process	GO:0046219	indolalkylamine biosynthetic process	0.0199137	0.383107	0	1	1	85
GO:0006074 (1->3)-beta-D-glucan metabolic process	1	0.383107	7.143	0.011	Biological Process	GO:0006074	(1->3)-beta-D-glucan metabolic process	0.0210735	0.383107	0	1	1	90
GO:0009955 adaxial/abaxial pattern specification	1	0.383107	7.143	0.011	Biological Process	GO:0009955	adaxial/abaxial pattern specification	0.0217688	0.383107	0	1	1	93
GO:0009396 folic acid-containing compound biosynthetic process	1	0.383107	7.143	0.01	Biological Process	GO:0009396	folic acid-containing compound biosynthetic process	0.0229266	0.383107	0	1	1	98
GO:0008652 cellular amino acid biosynthetic process	3	0.383107	21.429	0.001	Biological Process	GO:0008652	cellular amino acid biosynthetic process	0.0257484	0.383107	2	1	3	2790
GO:0006575 cellular modified amino acid metabolic process	2	0.383107	14.286	0.002	Biological Process	GO:0006575	cellular modified amino acid metabolic process	0.0277967	0.383107	1	1	2	1116
GO:0009799 specification of symmetry	1	0.383107	7.143	0.008	Biological Process	GO:0009799	specification of symmetry	0.0286966	0.383107	0	1	1	123
GO:0009767 photosynthetic electron transport chain	1	0.383107	7.143	0.007	Biological Process	GO:0009767	photosynthetic electron transport chain	0.0312253	0.383107	1	0	1	134
GO:0006760 folic acid-containing compound metabolic process	1	0.383107	7.143	0.007	Biological Process	GO:0006760	folic acid-containing compound metabolic process	0.0314549	0.383107	0	1	1	135
GO:0006577 amino-acid betaine metabolic process	1	0.383107	7.143	0.007	Biological Process	GO:0006577	amino-acid betaine metabolic process	0.0351214	0.383107	1	0	1	151
GO:0006578 amino-acid betaine biosynthetic process	1	0.383107	7.143	0.007	Biological Process	GO:0006578	amino-acid betaine biosynthetic process	0.0351214	0.383107	1	0	1	151
GO:0042545 cell wall modification	1	0.383107	7.143	0.006	Biological Process	GO:0042545	cell wall modification	0.0362645	0.383107	0	1	1	156
GO:0009798 axis specification	1	0.383107	7.143	0.006	Biological Process	GO:0009798	axis specification	0.0367214	0.383107	0	1	1	158
GO:0042435 indole-containing compound biosynthetic process	1	0.383107	7.143	0.006	Biological Process	GO:0042435	indole-containing compound biosynthetic process	0.0367214	0.383107	0	1	1	158
GO:1901663 quinone biosynthetic process	2	0.383107	14.286	0.001	Biological Process	GO:1901663	quinone biosynthetic process	0.043487	0.383107	1	1	2	1425
GO:0009073 aromatic amino acid family biosynthetic process	1	0.383107	7.143	0.005	Biological Process	GO:0009073	aromatic amino acid family biosynthetic process	0.0442312	0.383107	0	1	1	191
GO:0006568 tryptophan metabolic process	1	0.383107	7.143	0.005	Biological Process	GO:0006568	tryptophan metabolic process	0.0444579	0.383107	0	1	1	192
GO:0042181 ketone biosynthetic process	2	0.383107	14.286	0.001	Biological Process	GO:0042181	ketone biosynthetic process	0.0444854	0.383107	1	1	2	1443
GO:1901661 quinone metabolic process	2	0.383107	14.286	0.001	Biological Process	GO:1901661	quinone metabolic process	0.044876	0.383107	1	1	2	1450
GO:0009061 anaerobic respiration	1	0.383107	7.143	0.005	Biological Process	GO:0009061	anaerobic respiration	0.0449112	0.383107	1	0	1	194
GO:0006586 indolalkylamine metabolic process	1	0.383107	7.143	0.005	Biological Process	GO:0006586	indolalkylamine metabolic process	0.0451378	0.383107	0	1	1	195
GO:0009309 amine biosynthetic process	1	0.383107	7.143	0.005	Biological Process	GO:0009309	amine biosynthetic process	0.0467224	0.383107	0	1	1	202
GO:0042401 cellular biogenic amine biosynthetic process	1	0.383107	7.143	0.005	Biological Process	GO:0042401	cellular biogenic amine biosynthetic process	0.0467224	0.383107	0	1	1	202
GO:0009933 meristem structural organization	1	0.383107	7.143	0.005	Biological Process	GO:0009933	meristem structural organization	0.0485304	0.383107	0	1	1	210
GO:1901605 alpha-amino acid metabolic process	3	0.383107	21.429	0.001	Biological Process	GO:1901605	alpha-amino acid metabolic process	0.0490238	0.383107	2	1	3	3590
GO:0048532 anatomical structure arrangement	1	0.383107	7.143	0.005	Biological Process	GO:0048532	anatomical structure arrangement	0.0494332	0.383107	0	1	1	214
GO:0016638 oxidoreductase activity, acting on the CH-NH2 group of donors	1	0.388028	5	0.002	Molecular Function	GO:0016638	oxidoreductase activity, acting on the CH-NH2 group of donors	0.12662	0.388028	1	0	1	436
GO:0035251 UDP-glucosyltransferase activity	1	0.388028	5	0.002	Molecular Function	GO:0035251	UDP-glucosyltransferase activity	0.12662	0.388028	0	1	1	436
GO:0008017 microtubule binding	1	0.388724	5	0.002	Molecular Function	GO:0008017	microtubule binding	0.131775	0.388724	1	0	1	455
GO:0016614 oxidoreductase activity, acting on CH-OH group of donors	2	0.388724	10	0.001	Molecular Function	GO:0016614	oxidoreductase activity, acting on CH-OH group of donors	0.13503	0.388724	2	0	2	2086
GO:0042439 ethanolamine-containing compound metabolic process	1	0.389099	7.143	0.004	Biological Process	GO:0042439	ethanolamine-containing compound metabolic process	0.0514615	0.389099	1	0	1	223
GO:0000154 rRNA modification	1	0.389113	7.143	0.004	Biological Process	GO:0000154	rRNA modification	0.0552819	0.389113	1	0	1	240
GO:0022604 regulation of cell morphogenesis	1	0.389113	7.143	0.004	Biological Process	GO:0022604	regulation of cell morphogenesis	0.0559546	0.389113	0	1	1	243
GO:0042180 cellular ketone metabolic process	2	0.389113	14.286	0.001	Biological Process	GO:0042180	cellular ketone metabolic process	0.0604687	0.389113	1	1	2	1713
GO:0048509 regulation of meristem development	1	0.389113	7.143	0.004	Biological Process	GO:0048509	regulation of meristem development	0.0626573	0.389113	0	1	1	273
GO:0006537 glutamate biosynthetic process	1	0.389113	7.143	0.004	Biological Process	GO:0006537	glutamate biosynthetic process	0.0635476	0.389113	1	0	1	277
GO:0019684 photosynthesis, light reaction	1	0.389113	7.143	0.004	Biological Process	GO:0019684	photosynthesis, light reaction	0.0637701	0.389113	1	0	1	278
GO:0007018 microtubule-based movement	1	0.389113	7.143	0.004	Biological Process	GO:0007018	microtubule-based movement	0.0646594	0.389113	1	0	1	282
GO:0042430 indole-containing compound metabolic process	1	0.389113	7.143	0.004	Biological Process	GO:0042430	indole-containing compound metabolic process	0.0646594	0.389113	0	1	1	282
GO:0016117 carotenoid biosynthetic process	1	0.389113	7.143	0.003	Biological Process	GO:0016117	carotenoid biosynthetic process	0.0671011	0.389113	1	0	1	293
GO:0050793 regulation of developmental process	2	0.389113	14.286	0.001	Biological Process	GO:0050793	regulation of developmental process	0.0677456	0.389113	0	2	2	1827
GO:0071554 cell wall organization or biogenesis	2	0.389113	14.286	0.001	Biological Process	GO:0071554	cell wall organization or biogenesis	0.0688557	0.389113	1	1	2	1844
GO:0016116 carotenoid metabolic process	1	0.389113	7.143	0.003	Biological Process	GO:0016116	carotenoid metabolic process	0.070863	0.389113	1	0	1	310
GO:0042743 hydrogen peroxide metabolic process	1	0.389113	7.143	0.003	Biological Process	GO:0042743	hydrogen peroxide metabolic process	0.0761499	0.389113	0	1	1	334
GO:0006099 tricarboxylic acid cycle	1	0.389113	7.143	0.003	Biological Process	GO:0006099	tricarboxylic acid cycle	0.0805343	0.389113	1	0	1	354
GO:0006396 RNA processing	3	0.389113	21.429	0.001	Biological Process	GO:0006396	RNA processing	0.0831165	0.389113	3	0	3	4459
GO:0006566 threonine metabolic process	1	0.389113	7.143	0.003	Biological Process	GO:0006566	threonine metabolic process	0.0844637	0.389113	1	0	1	372
GO:0009555 pollen development	1	0.389113	7.143	0.003	Biological Process	GO:0009555	pollen development	0.0855525	0.389113	0	1	1	377
GO:0042559 pteridine-containing compound biosynthetic process	1	0.389113	7.143	0.003	Biological Process	GO:0042559	pteridine-containing compound biosynthetic process	0.0855525	0.389113	0	1	1	377
GO:0006520 cellular amino acid metabolic process	3	0.389113	21.429	0.001	Biological Process	GO:0006520	cellular amino acid metabolic process	0.0867328	0.389113	2	1	3	4540
GO:0034470 ncRNA processing	2	0.389113	14.286	0.001	Biological Process	GO:0034470	ncRNA processing	0.0885736	0.389113	2	0	2	2132
GO:0016109 tetraterpenoid biosynthetic process	1	0.389113	7.143	0.003	Biological Process	GO:0016109	tetraterpenoid biosynthetic process	0.0890284	0.389113	1	0	1	393
GO:0006101 citrate metabolic process	1	0.389113	7.143	0.003	Biological Process	GO:0006101	citrate metabolic process	0.0903287	0.389113	1	0	1	399
GO:0030493 bacteriochlorophyll metabolic process	1	0.389113	7.143	0.002	Biological Process	GO:0030493	bacteriochlorophyll metabolic process	0.0920597	0.389113	1	0	1	407
GO:0030494 bacteriochlorophyll biosynthetic process	1	0.389113	7.143	0.002	Biological Process	GO:0030494	bacteriochlorophyll biosynthetic process	0.0920597	0.389113	1	0	1	407
GO:0019363 pyridine nucleotide biosynthetic process	1	0.389113	7.143	0.002	Biological Process	GO:0019363	pyridine nucleotide biosynthetic process	0.092492	0.389113	1	0	1	409
GO:0016108 tetraterpenoid metabolic process	1	0.389113	7.143	0.002	Biological Process	GO:0016108	tetraterpenoid metabolic process	0.0927081	0.389113	1	0	1	410
GO:0046394 carboxylic acid biosynthetic process	3	0.389113	21.429	0.001	Biological Process	GO:0046394	carboxylic acid biosynthetic process	0.0933361	0.389113	2	1	3	4684
GO:0042558 pteridine-containing compound metabolic process	1	0.389113	7.143	0.002	Biological Process	GO:0042558	pteridine-containing compound metabolic process	0.093356	0.389113	0	1	1	413
GO:0097164 ammonium ion metabolic process	1	0.389113	7.143	0.002	Biological Process	GO:0097164	ammonium ion metabolic process	0.093356	0.389113	1	0	1	413
GO:0044272 sulfur compound biosynthetic process	2	0.389113	14.286	0.001	Biological Process	GO:0044272	sulfur compound biosynthetic process	0.0949894	0.389113	2	0	2	2221
GO:0016053 organic acid biosynthetic process	3	0.389113	21.429	0.001	Biological Process	GO:0016053	organic acid biosynthetic process	0.0955859	0.389113	2	1	3	4732
GO:0009060 aerobic respiration	1	0.389113	7.143	0.002	Biological Process	GO:0009060	aerobic respiration	0.0968043	0.389113	1	0	1	429
GO:0006536 glutamate metabolic process	1	0.389113	7.143	0.002	Biological Process	GO:0006536	glutamate metabolic process	0.0972345	0.389113	1	0	1	431
GO:0006091 generation of precursor metabolites and energy	2	0.389113	14.286	0.001	Biological Process	GO:0006091	generation of precursor metabolites and energy	0.0990239	0.389113	2	0	2	2276
GO:0009084 glutamine family amino acid biosynthetic process	1	0.389113	7.143	0.002	Biological Process	GO:0009084	glutamine family amino acid biosynthetic process	0.0998116	0.389113	1	0	1	443
GO:0003002 regionalization	1	0.389113	7.143	0.002	Biological Process	GO:0003002	regionalization	0.100026	0.389113	0	1	1	444
GO:0009451 RNA modification	2	0.389113	14.286	0.001	Biological Process	GO:0009451	RNA modification	0.101692	0.389113	2	0	2	2312
GO:0072350 tricarboxylic acid metabolic process	1	0.389113	7.143	0.002	Biological Process	GO:0072350	tricarboxylic acid metabolic process	0.102168	0.389113	1	0	1	454
GO:0009228 thiamine biosynthetic process	1	0.389113	7.143	0.002	Biological Process	GO:0009228	thiamine biosynthetic process	0.102596	0.389113	1	0	1	456
GO:0042724 thiamine-containing compound biosynthetic process	1	0.389113	7.143	0.002	Biological Process	GO:0042724	thiamine-containing compound biosynthetic process	0.102596	0.389113	1	0	1	456
GO:0043650 dicarboxylic acid biosynthetic process	1	0.389113	7.143	0.002	Biological Process	GO:0043650	dicarboxylic acid biosynthetic process	0.105798	0.389113	1	0	1	471
GO:0006772 thiamine metabolic process	1	0.389113	7.143	0.002	Biological Process	GO:0006772	thiamine metabolic process	0.107502	0.389113	1	0	1	479
GO:0042723 thiamine-containing compound metabolic process	1	0.389113	7.143	0.002	Biological Process	GO:0042723	thiamine-containing compound metabolic process	0.107715	0.389113	1	0	1	480
GO:0022900 electron transport chain	1	0.389113	7.143	0.002	Biological Process	GO:0022900	electron transport chain	0.107927	0.389113	1	0	1	481
GO:1901607 alpha-amino acid biosynthetic process	2	0.389113	14.286	0.001	Biological Process	GO:1901607	alpha-amino acid biosynthetic process	0.108229	0.389113	1	1	2	2399
GO:0022603 regulation of anatomical structure morphogenesis	1	0.389113	7.143	0.002	Biological Process	GO:0022603	regulation of anatomical structure morphogenesis	0.109203	0.389113	0	1	1	487
GO:0051273 beta-glucan metabolic process	1	0.391419	7.143	0.002	Biological Process	GO:0051273	beta-glucan metabolic process	0.111112	0.391419	0	1	1	496
GO:0003682 chromatin binding	1	0.394522	5	0.002	Molecular Function	GO:0003682	chromatin binding	0.141197	0.394522	1	0	1	490
GO:0072593 reactive oxygen species metabolic process	1	0.397178	7.143	0.002	Biological Process	GO:0072593	reactive oxygen species metabolic process	0.114498	0.397178	0	1	1	512
GO:0019752 carboxylic acid metabolic process	4	0.397178	28.571	0	Biological Process	GO:0019752	carboxylic acid metabolic process	0.11531	0.397178	3	1	4	8149
GO:0072525 pyridine-containing compound biosynthetic process	1	0.401677	7.143	0.002	Biological Process	GO:0072525	pyridine-containing compound biosynthetic process	0.119764	0.401677	1	0	1	537
GO:0009653 anatomical structure morphogenesis	2	0.401677	14.286	0.001	Biological Process	GO:0009653	anatomical structure morphogenesis	0.120944	0.401677	0	2	2	2564
GO:0043436 oxoacid metabolic process	4	0.401677	28.571	0	Biological Process	GO:0043436	oxoacid metabolic process	0.121074	0.401677	3	1	4	8291
GO:0007389 pattern specification process	1	0.401677	7.143	0.002	Biological Process	GO:0007389	pattern specification process	0.12291	0.401677	0	1	1	552
GO:0006082 organic acid metabolic process	4	0.401677	28.571	0	Biological Process	GO:0006082	organic acid metabolic process	0.123094	0.401677	3	1	4	8340
GO:0042537 benzene-containing compound metabolic process	1	0.408367	7.143	0.002	Biological Process	GO:0042537	benzene-containing compound metabolic process	0.126462	0.408367	0	1	1	569
GO:0044877 macromolecular complex binding	2	0.411516	10	0.001	Molecular Function	GO:0044877	macromolecular complex binding	0.155238	0.411516	2	0	2	2275
GO:0046527 glucosyltransferase activity	1	0.411516	5	0.002	Molecular Function	GO:0046527	glucosyltransferase activity	0.156334	0.411516	0	1	1	547
GO:0016701 oxidoreductase activity, acting on single donors with incorporation of molecular oxygen	1	0.411516	5	0.002	Molecular Function	GO:0016701	oxidoreductase activity, acting on single donors with incorporation of molecular oxygen	0.160275	0.411516	1	0	1	562
GO:0050660 flavin adenine dinucleotide binding	1	0.415709	5	0.002	Molecular Function	GO:0050660	flavin adenine dinucleotide binding	0.166283	0.415709	1	0	1	585
GO:0016866 intramolecular transferase activity	1	0.421954	5	0.002	Molecular Function	GO:0016866	intramolecular transferase activity	0.176379	0.421954	0	1	1	624
GO:0015631 tubulin binding	1	0.421954	5	0.002	Molecular Function	GO:0015631	tubulin binding	0.177665	0.421954	1	0	1	629
GO:0048229 gametophyte development	1	0.440596	7.143	0.002	Biological Process	GO:0048229	gametophyte development	0.137864	0.440596	0	1	1	624
GO:0048507 meristem development	1	0.44456	7.143	0.002	Biological Process	GO:0048507	meristem development	0.140538	0.44456	0	1	1	637
GO:0016114 terpenoid biosynthetic process	1	0.450345	7.143	0.002	Biological Process	GO:0016114	terpenoid biosynthetic process	0.14382	0.450345	1	0	1	653
GO:0009108 coenzyme biosynthetic process	2	0.45586	14.286	0.001	Biological Process	GO:0009108	coenzyme biosynthetic process	0.149451	0.45586	1	1	2	2918
GO:0009234 menaquinone biosynthetic process	1	0.45586	7.143	0.001	Biological Process	GO:0009234	menaquinone biosynthetic process	0.153189	0.45586	0	1	1	699
GO:0034660 ncRNA metabolic process	2	0.45586	14.286	0.001	Biological Process	GO:0034660	ncRNA metabolic process	0.153428	0.45586	2	0	2	2966
GO:0009233 menaquinone metabolic process	1	0.45586	7.143	0.001	Biological Process	GO:0009233	menaquinone metabolic process	0.153594	0.45586	0	1	1	701
GO:0045333 cellular respiration	1	0.45586	7.143	0.001	Biological Process	GO:0045333	cellular respiration	0.153594	0.45586	1	0	1	701
GO:0000097 sulfur amino acid biosynthetic process	1	0.45586	7.143	0.001	Biological Process	GO:0000097	sulfur amino acid biosynthetic process	0.154404	0.45586	1	0	1	705
GO:0003006 developmental process involved in reproduction	2	0.461142	14.286	0.001	Biological Process	GO:0003006	developmental process involved in reproduction	0.1586	0.461142	1	1	2	3028
GO:0009072 aromatic amino acid family metabolic process	1	0.461142	7.143	0.001	Biological Process	GO:0009072	aromatic amino acid family metabolic process	0.159651	0.461142	0	1	1	731
GO:0006744 ubiquinone biosynthetic process	1	0.461142	7.143	0.001	Biological Process	GO:0006744	ubiquinone biosynthetic process	0.160656	0.461142	1	0	1	736
GO:0006743 ubiquinone metabolic process	1	0.464904	7.143	0.001	Biological Process	GO:0006743	ubiquinone metabolic process	0.164867	0.464904	1	0	1	757
GO:0006721 terpenoid metabolic process	1	0.464904	7.143	0.001	Biological Process	GO:0006721	terpenoid metabolic process	0.165467	0.464904	1	0	1	760
GO:0000096 sulfur amino acid metabolic process	1	0.464904	7.143	0.001	Biological Process	GO:0000096	sulfur amino acid metabolic process	0.166466	0.464904	1	0	1	765
GO:0018205 peptidyl-lysine modification	1	0.465171	7.143	0.001	Biological Process	GO:0018205	peptidyl-lysine modification	0.168062	0.465171	0	1	1	773
GO:0009064 glutamine family amino acid metabolic process	1	0.465363	7.143	0.001	Biological Process	GO:0009064	glutamine family amino acid metabolic process	0.171047	0.465363	1	0	1	788
GO:0043412 macromolecule modification	5	0.465363	35.714	0	Biological Process	GO:0043412	macromolecule modification	0.171934	0.465363	3	2	5	12919
GO:0016032 viral process	1	0.465363	7.143	0.001	Biological Process	GO:0016032	viral process	0.172635	0.465363	1	0	1	796
GO:0015979 photosynthesis	1	0.471829	7.143	0.001	Biological Process	GO:0015979	photosynthesis	0.17817	0.471829	1	0	1	824
GO:0006364 rRNA processing	1	0.471829	7.143	0.001	Biological Process	GO:0006364	rRNA processing	0.180925	0.471829	1	0	1	838
GO:0044283 small molecule biosynthetic process	3	0.471829	21.429	0	Biological Process	GO:0044283	small molecule biosynthetic process	0.181041	0.471829	2	1	3	6304
GO:0006928 movement of cell or subcellular component	1	0.471829	7.143	0.001	Biological Process	GO:0006928	movement of cell or subcellular component	0.181122	0.471829	1	0	1	839
GO:0015036 disulfide oxidoreductase activity	1	0.478408	5	0.001	Molecular Function	GO:0015036	disulfide oxidoreductase activity	0.206471	0.478408	1	0	1	743
GO:0000902 cell morphogenesis	1	0.48911	7.143	0.001	Biological Process	GO:0000902	cell morphogenesis	0.189333	0.48911	0	1	1	881
GO:0008757 S-adenosylmethionine-dependent methyltransferase activity	1	0.497118	5	0.001	Molecular Function	GO:0008757	S-adenosylmethionine-dependent methyltransferase activity	0.219779	0.497118	1	0	1	797
GO:0015995 chlorophyll biosynthetic process	1	0.497497	7.143	0.001	Biological Process	GO:0015995	chlorophyll biosynthetic process	0.194184	0.497497	1	0	1	906
GO:0071555 cell wall organization	1	0.49784	7.143	0.001	Biological Process	GO:0071555	cell wall organization	0.195924	0.49784	0	1	1	915
GO:0006790 sulfur compound metabolic process	2	0.498003	14.286	0.001	Biological Process	GO:0006790	sulfur compound metabolic process	0.197935	0.498003	2	0	2	3487
GO:0043648 dicarboxylic acid metabolic process	1	0.498003	7.143	0.001	Biological Process	GO:0043648	dicarboxylic acid metabolic process	0.199201	0.498003	1	0	1	932
GO:0007017 microtubule-based process	1	0.49813	7.143	0.001	Biological Process	GO:0007017	microtubule-based process	0.201507	0.49813	1	0	1	944
GO:0072528 pyrimidine-containing compound biosynthetic process	1	0.49813	7.143	0.001	Biological Process	GO:0072528	pyrimidine-containing compound biosynthetic process	0.202466	0.49813	1	0	1	949
GO:0044403 symbiosis, encompassing mutualism through parasitism	1	0.514451	7.143	0.001	Biological Process	GO:0044403	symbiosis, encompassing mutualism through parasitism	0.211617	0.514451	1	0	1	997
GO:0015994 chlorophyll metabolic process	1	0.514451	7.143	0.001	Biological Process	GO:0015994	chlorophyll metabolic process	0.2137	0.514451	1	0	1	1008
GO:0032989 cellular component morphogenesis	1	0.514451	7.143	0.001	Biological Process	GO:0032989	cellular component morphogenesis	0.214078	0.514451	0	1	1	1010
GO:0006066 alcohol metabolic process	1	0.516862	7.143	0.001	Biological Process	GO:0006066	alcohol metabolic process	0.218039	0.516862	1	0	1	1031
GO:0044419 interspecies interaction between organisms	1	0.516862	7.143	0.001	Biological Process	GO:0044419	interspecies interaction between organisms	0.218416	0.516862	1	0	1	1033
GO:0006732 coenzyme metabolic process	2	0.520948	14.286	0.001	Biological Process	GO:0006732	coenzyme metabolic process	0.221823	0.520948	1	1	2	3758
GO:0016072 rRNA metabolic process	1	0.526011	7.143	0.001	Biological Process	GO:0016072	rRNA metabolic process	0.229627	0.526011	1	0	1	1093
GO:0051188 cofactor biosynthetic process	2	0.526011	14.286	0.001	Biological Process	GO:0051188	cofactor biosynthetic process	0.230013	0.526011	1	1	2	3850
GO:0019362 pyridine nucleotide metabolic process	1	0.526011	7.143	0.001	Biological Process	GO:0019362	pyridine nucleotide metabolic process	0.230183	0.526011	1	0	1	1096
GO:0008299 isoprenoid biosynthetic process	1	0.526011	7.143	0.001	Biological Process	GO:0008299	isoprenoid biosynthetic process	0.237385	0.526011	1	0	1	1135
GO:0006073 cellular glucan metabolic process	1	0.526011	7.143	0.001	Biological Process	GO:0006073	cellular glucan metabolic process	0.239222	0.526011	0	1	1	1145
GO:0015698 inorganic anion transport	1	0.526011	7.143	0.001	Biological Process	GO:0015698	inorganic anion transport	0.239772	0.526011	0	1	1	1148
GO:0044042 glucan metabolic process	1	0.526011	7.143	0.001	Biological Process	GO:0044042	glucan metabolic process	0.241237	0.526011	0	1	1	1156
GO:0045229 external encapsulating structure organization	1	0.526011	7.143	0.001	Biological Process	GO:0045229	external encapsulating structure organization	0.241786	0.526011	0	1	1	1159
GO:0072527 pyrimidine-containing compound metabolic process	1	0.526011	7.143	0.001	Biological Process	GO:0072527	pyrimidine-containing compound metabolic process	0.242517	0.526011	1	0	1	1163
GO:0006090 pyruvate metabolic process	1	0.526011	7.143	0.001	Biological Process	GO:0006090	pyruvate metabolic process	0.244342	0.526011	1	0	1	1173
GO:0046148 pigment biosynthetic process	1	0.526011	7.143	0.001	Biological Process	GO:0046148	pigment biosynthetic process	0.244889	0.526011	1	0	1	1176
GO:0072524 pyridine-containing compound metabolic process	1	0.526011	7.143	0.001	Biological Process	GO:0072524	pyridine-containing compound metabolic process	0.245982	0.526011	1	0	1	1182
GO:0006400 tRNA modification	1	0.526011	7.143	0.001	Biological Process	GO:0006400	tRNA modification	0.246527	0.526011	1	0	1	1185
GO:0032259 methylation	1	0.526011	7.143	0.001	Biological Process	GO:0032259	methylation	0.247799	0.526011	1	0	1	1192
GO:0016567 protein ubiquitination	1	0.526011	7.143	0.001	Biological Process	GO:0016567	protein ubiquitination	0.249431	0.526011	1	0	1	1201
GO:0055114 oxidation-reduction process	3	0.526472	21.429	0	Biological Process	GO:0055114	oxidation-reduction process	0.25281	0.526472	3	0	3	7429
GO:0006779 porphyrin-containing compound biosynthetic process	1	0.526472	7.143	0.001	Biological Process	GO:0006779	porphyrin-containing compound biosynthetic process	0.253046	0.526472	1	0	1	1221
GO:0015980 energy derivation by oxidation of organic compounds	1	0.528544	7.143	0.001	Biological Process	GO:0015980	energy derivation by oxidation of organic compounds	0.255747	0.528544	1	0	1	1236
GO:0022414 reproductive process	2	0.529858	14.286	0	Biological Process	GO:0022414	reproductive process	0.258092	0.529858	1	1	2	4163
GO:0006720 isoprenoid metabolic process	1	0.533642	7.143	0.001	Biological Process	GO:0006720	isoprenoid metabolic process	0.261657	0.533642	1	0	1	1269
GO:0032502 developmental process	3	0.536037	21.429	0	Biological Process	GO:0032502	developmental process	0.26456	0.536037	1	2	3	7605
GO:0044764 multi-organism cellular process	1	0.537523	7.143	0.001	Biological Process	GO:0044764	multi-organism cellular process	0.267169	0.537523	1	0	1	1300
GO:0042440 pigment metabolic process	1	0.537523	7.143	0.001	Biological Process	GO:0042440	pigment metabolic process	0.268762	0.537523	1	0	1	1309
GO:0061024 membrane organization	1	0.545979	7.143	0.001	Biological Process	GO:0061024	membrane organization	0.274751	0.545979	0	1	1	1343
GO:2000026 regulation of multicellular organismal development	1	0.546624	7.143	0.001	Biological Process	GO:2000026	regulation of multicellular organismal development	0.278253	0.546624	0	1	1	1363
GO:0006605 protein targeting	1	0.546624	7.143	0.001	Biological Process	GO:0006605	protein targeting	0.278602	0.546624	1	0	1	1365
GO:0009066 aspartate family amino acid metabolic process	1	0.550579	7.143	0.001	Biological Process	GO:0009066	aspartate family amino acid metabolic process	0.282781	0.550579	1	0	1	1389
GO:0006778 porphyrin-containing compound metabolic process	1	0.550579	7.143	0.001	Biological Process	GO:0006778	porphyrin-containing compound metabolic process	0.28417	0.550579	1	0	1	1397
GO:0008033 tRNA processing	1	0.553488	7.143	0.001	Biological Process	GO:0008033	tRNA processing	0.287457	0.553488	1	0	1	1416
GO:0016830 carbon-carbon lyase activity	1	0.555987	5	0.001	Molecular Function	GO:0016830	carbon-carbon lyase activity	0.251657	0.555987	0	1	1	930
GO:0051704 multi-organism process	2	0.558253	14.286	0	Biological Process	GO:0051704	multi-organism process	0.295328	0.558253	2	0	2	4575
GO:0032787 monocarboxylic acid metabolic process	2	0.558253	14.286	0	Biological Process	GO:0032787	monocarboxylic acid metabolic process	0.295961	0.558253	1	1	2	4582
GO:0006511 ubiquitin-dependent protein catabolic process	1	0.558253	7.143	0.001	Biological Process	GO:0006511	ubiquitin-dependent protein catabolic process	0.297574	0.558253	1	0	1	1475
GO:0018193 peptidyl-amino acid modification	1	0.558253	7.143	0.001	Biological Process	GO:0018193	peptidyl-amino acid modification	0.297915	0.558253	0	1	1	1477
GO:0009888 tissue development	1	0.558253	7.143	0.001	Biological Process	GO:0009888	tissue development	0.298936	0.558253	0	1	1	1483
GO:0051128 regulation of cellular component organization	1	0.558693	7.143	0.001	Biological Process	GO:0051128	regulation of cellular component organization	0.300973	0.558693	0	1	1	1495
GO:0032446 protein modification by small protein conjugation	1	0.559615	7.143	0.001	Biological Process	GO:0032446	protein modification by small protein conjugation	0.305707	0.559615	1	0	1	1523
GO:0051239 regulation of multicellular organismal process	1	0.559615	7.143	0.001	Biological Process	GO:0051239	regulation of multicellular organismal process	0.306381	0.559615	0	1	1	1527
GO:1901615 organic hydroxy compound metabolic process	1	0.559615	7.143	0.001	Biological Process	GO:1901615	organic hydroxy compound metabolic process	0.306886	0.559615	1	0	1	1530
GO:0033014 tetrapyrrole biosynthetic process	1	0.569395	7.143	0.001	Biological Process	GO:0033014	tetrapyrrole biosynthetic process	0.314085	0.569395	1	0	1	1573
GO:0016667 oxidoreductase activity, acting on a sulfur group of donors	1	0.569419	5	0.001	Molecular Function	GO:0016667	oxidoreductase activity, acting on a sulfur group of donors	0.264706	0.569419	1	0	1	986
GO:0008092 cytoskeletal protein binding	1	0.569419	5	0.001	Molecular Function	GO:0008092	cytoskeletal protein binding	0.271149	0.569419	1	0	1	1014
GO:0032403 protein complex binding	1	0.569419	5	0.001	Molecular Function	GO:0032403	protein complex binding	0.275718	0.569419	1	0	1	1034
GO:0042364 water-soluble vitamin biosynthetic process	1	0.572376	7.143	0.001	Biological Process	GO:0042364	water-soluble vitamin biosynthetic process	0.317576	0.572376	1	0	1	1594
GO:0000003 reproduction	2	0.574568	14.286	0	Biological Process	GO:0000003	reproduction	0.320646	0.574568	1	1	2	4855
GO:0009110 vitamin biosynthetic process	1	0.574631	7.143	0.001	Biological Process	GO:0009110	vitamin biosynthetic process	0.322535	0.574631	1	0	1	1624
GO:0042254 ribosome biogenesis	1	0.577517	7.143	0.001	Biological Process	GO:0042254	ribosome biogenesis	0.32942	0.577517	1	0	1	1666
GO:0006767 water-soluble vitamin metabolic process	1	0.577517	7.143	0.001	Biological Process	GO:0006767	water-soluble vitamin metabolic process	0.331213	0.577517	1	0	1	1677
GO:0044281 small molecule metabolic process	4	0.577517	28.571	0	Biological Process	GO:0044281	small molecule metabolic process	0.331537	0.577517	3	1	4	12349
GO:0006766 vitamin metabolic process	1	0.577517	7.143	0.001	Biological Process	GO:0006766	vitamin metabolic process	0.336241	0.577517	1	0	1	1708
GO:0009165 nucleotide biosynthetic process	1	0.577517	7.143	0.001	Biological Process	GO:0009165	nucleotide biosynthetic process	0.337371	0.577517	1	0	1	1715
GO:0006733 oxidoreduction coenzyme metabolic process	1	0.577517	7.143	0.001	Biological Process	GO:0006733	oxidoreduction coenzyme metabolic process	0.338983	0.577517	1	0	1	1725
GO:1901293 nucleoside phosphate biosynthetic process	1	0.577517	7.143	0.001	Biological Process	GO:1901293	nucleoside phosphate biosynthetic process	0.340431	0.577517	1	0	1	1734
GO:0033013 tetrapyrrole metabolic process	1	0.577517	7.143	0.001	Biological Process	GO:0033013	tetrapyrrole metabolic process	0.342356	0.577517	1	0	1	1746
GO:0051707 response to other organism	1	0.577517	7.143	0.001	Biological Process	GO:0051707	response to other organism	0.342356	0.577517	1	0	1	1746
GO:0008380 RNA splicing	1	0.577517	7.143	0.001	Biological Process	GO:0008380	RNA splicing	0.343637	0.577517	1	0	1	1754
GO:0044264 cellular polysaccharide metabolic process	1	0.577517	7.143	0.001	Biological Process	GO:0044264	cellular polysaccharide metabolic process	0.345394	0.577517	0	1	1	1765
GO:0043207 response to external biotic stimulus	1	0.577517	7.143	0.001	Biological Process	GO:0043207	response to external biotic stimulus	0.34651	0.577517	1	0	1	1772
GO:0009607 response to biotic stimulus	1	0.582632	7.143	0.001	Biological Process	GO:0009607	response to biotic stimulus	0.353958	0.582632	1	0	1	1819
GO:0001101 response to acid chemical	1	0.582632	7.143	0.001	Biological Process	GO:0001101	response to acid chemical	0.355217	0.582632	0	1	1	1827
GO:0070647 protein modification by small protein conjugation or removal	1	0.582632	7.143	0.001	Biological Process	GO:0070647	protein modification by small protein conjugation or removal	0.355217	0.582632	1	0	1	1827
GO:0051186 cofactor metabolic process	2	0.596121	14.286	0	Biological Process	GO:0051186	cofactor metabolic process	0.365365	0.596121	1	1	2	5353
GO:0007275 multicellular organism development	2	0.597049	14.286	0	Biological Process	GO:0007275	multicellular organism development	0.367859	0.597049	0	2	2	5381
GO:0022613 ribonucleoprotein complex biogenesis	1	0.602589	7.143	0.001	Biological Process	GO:0022613	ribonucleoprotein complex biogenesis	0.373229	0.602589	1	0	1	1943
GO:0016070 RNA metabolic process	4	0.602589	28.571	0	Biological Process	GO:0016070	RNA metabolic process	0.37516	0.602589	3	1	4	13080
GO:0006399 tRNA metabolic process	1	0.605906	7.143	0.001	Biological Process	GO:0006399	tRNA metabolic process	0.37918	0.605906	1	0	1	1982
GO:0019941 modification-dependent protein catabolic process	1	0.606414	7.143	0.001	Biological Process	GO:0019941	modification-dependent protein catabolic process	0.381454	0.606414	1	0	1	1997
GO:0043632 modification-dependent macromolecule catabolic process	1	0.612379	7.143	0	Biological Process	GO:0043632	modification-dependent macromolecule catabolic process	0.387182	0.612379	1	0	1	2035
GO:0072330 monocarboxylic acid biosynthetic process	1	0.619027	7.143	0	Biological Process	GO:0072330	monocarboxylic acid biosynthetic process	0.393752	0.619027	0	1	1	2079
GO:0048856 anatomical structure development	2	0.619027	14.286	0	Biological Process	GO:0048856	anatomical structure development	0.395379	0.619027	0	2	2	5692
GO:0016627 oxidoreductase activity, acting on the CH-CH group of donors	1	0.621314	5	0.001	Molecular Function	GO:0016627	oxidoreductase activity, acting on the CH-CH group of donors	0.307387	0.621314	1	0	1	1176
GO:1901566 organonitrogen compound biosynthetic process	3	0.627605	21.429	0	Biological Process	GO:1901566	organonitrogen compound biosynthetic process	0.402882	0.627605	2	1	3	9613
GO:0044707 single-multicellular organism process	2	0.627914	14.286	0	Biological Process	GO:0044707	single-multicellular organism process	0.405106	0.627914	0	2	2	5803
GO:0009532 plastid stroma	2	0.629583	20	0.001	Cellular Component	GO:0009532	plastid stroma	0.0634119	0.629583	2	0	2	1729
GO:0005874 microtubule	1	0.629583	10	0.002	Cellular Component	GO:0005874	microtubule	0.106516	0.629583	1	0	1	461
GO:0099513 polymeric cytoskeletal fiber	1	0.629583	10	0.002	Cellular Component	GO:0099513	polymeric cytoskeletal fiber	0.115041	0.629583	1	0	1	500
GO:0099512 supramolecular fiber	1	0.629583	10	0.002	Cellular Component	GO:0099512	supramolecular fiber	0.119384	0.629583	1	0	1	520
GO:0043231 intracellular membrane-bounded organelle	8	0.629583	80	0	Cellular Component	GO:0043231	intracellular membrane-bounded organelle	0.133592	0.629583	5	3	8	23772
GO:0043227 membrane-bounded organelle	8	0.629583	80	0	Cellular Component	GO:0043227	membrane-bounded organelle	0.137033	0.629583	5	3	8	23874
GO:0009536 plastid	3	0.629583	30	0.001	Cellular Component	GO:0009536	plastid	0.146692	0.629583	2	1	3	5631
GO:0044435 plastid part	2	0.629583	20	0.001	Cellular Component	GO:0044435	plastid part	0.181218	0.629583	2	0	2	3219
GO:0044464 cell part	10	0.629583	100	0	Cellular Component	GO:0044464	cell part	0.196053	0.629583	6	4	10	34978
GO:0005623 cell	10	0.629583	100	0	Cellular Component	GO:0005623	cell	0.198477	0.629583	6	4	10	35021
GO:0043229 intracellular organelle	8	0.629583	80	0	Cellular Component	GO:0043229	intracellular organelle	0.209355	0.629583	5	3	8	25694
GO:0009507 chloroplast	2	0.629583	20	0.001	Cellular Component	GO:0009507	chloroplast	0.216485	0.629583	1	1	2	3608
GO:0043226 organelle	8	0.629583	80	0	Cellular Component	GO:0043226	organelle	0.218977	0.629583	5	3	8	25902
GO:0015630 microtubule cytoskeleton	1	0.629583	10	0.001	Cellular Component	GO:0015630	microtubule cytoskeleton	0.223852	0.629583	1	0	1	1030
GO:0006820 anion transport	1	0.640758	7.143	0	Biological Process	GO:0006820	anion transport	0.417526	0.640758	0	1	1	2242
GO:0051603 proteolysis involved in cellular protein catabolic process	1	0.640758	7.143	0	Biological Process	GO:0051603	proteolysis involved in cellular protein catabolic process	0.417526	0.640758	1	0	1	2242
GO:0044257 cellular protein catabolic process	1	0.649766	7.143	0	Biological Process	GO:0044257	cellular protein catabolic process	0.425492	0.649766	1	0	1	2298
GO:0044430 cytoskeletal part	1	0.651036	10	0.001	Cellular Component	GO:0044430	cytoskeletal part	0.253686	0.651036	1	0	1	1187
GO:0044424 intracellular part	9	0.651036	90	0	Cellular Component	GO:0044424	intracellular part	0.281857	0.651036	6	3	9	31532
GO:0005622 intracellular	9	0.651036	90	0	Cellular Component	GO:0005622	intracellular	0.292232	0.651036	6	3	9	31701
GO:0009526 plastid envelope	1	0.651036	10	0.001	Cellular Component	GO:0009526	plastid envelope	0.302061	0.651036	1	0	1	1454
GO:0005856 cytoskeleton	1	0.651036	10	0.001	Cellular Component	GO:0005856	cytoskeleton	0.303817	0.651036	1	0	1	1464
GO:0006886 intracellular protein transport	1	0.663397	7.143	0	Biological Process	GO:0006886	intracellular protein transport	0.436558	0.663397	1	0	1	2377
GO:1902582 single-organism intracellular transport	1	0.666436	7.143	0	Biological Process	GO:1902582	single-organism intracellular transport	0.440708	0.666436	1	0	1	2407
GO:0008168 methyltransferase activity	1	0.670122	5	0.001	Molecular Function	GO:0008168	methyltransferase activity	0.345228	0.670122	1	0	1	1354
GO:0008194 UDP-glycosyltransferase activity	1	0.670122	5	0.001	Molecular Function	GO:0008194	UDP-glycosyltransferase activity	0.345642	0.670122	0	1	1	1356
GO:0044699 single-organism process	10	0.673499	71.429	0	Biological Process	GO:0044699	single-organism process	0.447551	0.673499	5	5	10	38955
GO:0030163 protein catabolic process	1	0.676736	7.143	0	Biological Process	GO:0030163	protein catabolic process	0.453124	0.676736	1	0	1	2498
GO:0005976 polysaccharide metabolic process	1	0.676736	7.143	0	Biological Process	GO:0005976	polysaccharide metabolic process	0.454068	0.676736	0	1	1	2505
GO:0044711 single-organism biosynthetic process	3	0.679188	21.429	0	Biological Process	GO:0044711	single-organism biosynthetic process	0.457905	0.679188	2	1	3	10414
GO:0044262 cellular carbohydrate metabolic process	1	0.680184	7.143	0	Biological Process	GO:0044262	cellular carbohydrate metabolic process	0.460769	0.680184	0	1	1	2555
GO:0009117 nucleotide metabolic process	1	0.688881	7.143	0	Biological Process	GO:0009117	nucleotide metabolic process	0.470417	0.688881	1	0	1	2628
GO:1901565 organonitrogen compound catabolic process	1	0.688881	7.143	0	Biological Process	GO:1901565	organonitrogen compound catabolic process	0.471726	0.688881	1	0	1	2638
GO:0006753 nucleoside phosphate metabolic process	1	0.688881	7.143	0	Biological Process	GO:0006753	nucleoside phosphate metabolic process	0.477191	0.688881	1	0	1	2680
GO:0006464 cellular protein modification process	3	0.688881	21.429	0	Biological Process	GO:0006464	cellular protein modification process	0.477778	0.688881	1	2	3	10708
GO:0090407 organophosphate biosynthetic process	1	0.688881	7.143	0	Biological Process	GO:0090407	organophosphate biosynthetic process	0.477838	0.688881	1	0	1	2685
GO:0036211 protein modification process	3	0.688881	21.429	0	Biological Process	GO:0036211	protein modification process	0.479995	0.688881	1	2	3	10741
GO:0048869 cellular developmental process	1	0.689183	7.143	0	Biological Process	GO:0048869	cellular developmental process	0.483244	0.689183	0	1	1	2727
GO:0034613 cellular protein localization	1	0.689183	7.143	0	Biological Process	GO:0034613	cellular protein localization	0.484651	0.689183	1	0	1	2738
GO:0070727 cellular macromolecule localization	1	0.69373	7.143	0	Biological Process	GO:0070727	cellular macromolecule localization	0.490877	0.69373	1	0	1	2787
GO:0032501 multicellular organismal process	2	0.69373	14.286	0	Biological Process	GO:0032501	multicellular organismal process	0.492324	0.69373	0	2	2	6834
GO:0010467 gene expression	4	0.695183	28.571	0	Biological Process	GO:0010467	gene expression	0.495598	0.695183	3	1	4	15088
GO:0044767 single-organism developmental process	2	0.70589	14.286	0	Biological Process	GO:0044767	single-organism developmental process	0.505509	0.70589	0	2	2	6997
GO:0016741 transferase activity, transferring one-carbon groups	1	0.708053	5	0.001	Molecular Function	GO:0016741	transferase activity, transferring one-carbon groups	0.377756	0.708053	1	0	1	1515
GO:0005515 protein binding	6	0.708053	30	0	Molecular Function	GO:0005515	protein binding	0.380113	0.708053	5	1	6	16116
GO:0016758 transferase activity, transferring hexosyl groups	1	0.71049	5	0.001	Molecular Function	GO:0016758	transferase activity, transferring hexosyl groups	0.3889	0.71049	0	1	1	1572
GO:0044265 cellular macromolecule catabolic process	1	0.711665	7.143	0	Biological Process	GO:0044265	cellular macromolecule catabolic process	0.511939	0.711665	1	0	1	2957
GO:1901564 organonitrogen compound metabolic process	4	0.725637	28.571	0	Biological Process	GO:1901564	organonitrogen compound metabolic process	0.524331	0.725637	3	1	4	15578
GO:0009605 response to external stimulus	1	0.727098	7.143	0	Biological Process	GO:0009605	response to external stimulus	0.527733	0.727098	1	0	1	3089
GO:0005783 endoplasmic reticulum	1	0.733154	10	0.001	Cellular Component	GO:0005783	endoplasmic reticulum	0.358431	0.733154	1	0	1	1787
GO:0044710 single-organism metabolic process	6	0.741195	42.857	0	Biological Process	GO:0044710	single-organism metabolic process	0.543688	0.741195	4	2	6	24251
GO:0055086 nucleobase-containing small molecule metabolic process	1	0.741195	7.143	0	Biological Process	GO:0055086	nucleobase-containing small molecule metabolic process	0.547147	0.741195	1	0	1	3257
GO:0046907 intracellular transport	1	0.741195	7.143	0	Biological Process	GO:0046907	intracellular transport	0.547487	0.741195	1	0	1	3260
GO:0050789 regulation of biological process	4	0.741195	28.571	0	Biological Process	GO:0050789	regulation of biological process	0.547528	0.741195	1	3	4	15980
GO:0019438 aromatic compound biosynthetic process	3	0.745408	21.429	0	Biological Process	GO:0019438	aromatic compound biosynthetic process	0.553045	0.745408	1	2	3	11859
GO:0016616 oxidoreductase activity, acting on the CH-OH group of donors, NAD or NADP as acceptor	1	0.77558	5	0.001	Molecular Function	GO:0016616	oxidoreductase activity, acting on the CH-OH group of donors, NAD or NADP as acceptor	0.432692	0.77558	1	0	1	1806
GO:0008610 lipid biosynthetic process	1	0.776628	7.143	0	Biological Process	GO:0008610	lipid biosynthetic process	0.578713	0.776628	1	0	1	3545
GO:0018130 heterocycle biosynthetic process	3	0.779761	21.429	0	Biological Process	GO:0018130	heterocycle biosynthetic process	0.583563	0.779761	1	2	3	12349
GO:0046906 tetrapyrrole binding	1	0.783536	5	0.001	Molecular Function	GO:0046906	tetrapyrrole binding	0.445379	0.783536	0	1	1	1877
GO:0005634 nucleus	3	0.785262	30	0	Cellular Component	GO:0005634	nucleus	0.401356	0.785262	2	1	3	9302
GO:0090304 nucleic acid metabolic process	4	0.803705	28.571	0	Biological Process	GO:0090304	nucleic acid metabolic process	0.604075	0.803705	3	1	4	16993
GO:0065007 biological regulation	4	0.81225	28.571	0	Biological Process	GO:0065007	biological regulation	0.615563	0.81225	1	3	4	17206
GO:0071840 cellular component organization or biogenesis	3	0.81225	21.429	0	Biological Process	GO:0071840	cellular component organization or biogenesis	0.617421	0.81225	2	1	3	12914
GO:1901362 organic cyclic compound biosynthetic process	3	0.81225	21.429	0	Biological Process	GO:1901362	organic cyclic compound biosynthetic process	0.618358	0.81225	1	2	3	12930
GO:0009057 macromolecule catabolic process	1	0.818407	7.143	0	Biological Process	GO:0009057	macromolecule catabolic process	0.625685	0.818407	1	0	1	4013
GO:0044434 chloroplast part	1	0.819429	10	0	Cellular Component	GO:0044434	chloroplast part	0.440749	0.819429	1	0	1	2324
GO:0044459 plasma membrane part	1	0.819429	10	0	Cellular Component	GO:0044459	plasma membrane part	0.472725	0.819429	0	1	1	2552
GO:0030529 intracellular ribonucleoprotein complex	1	0.819429	10	0	Cellular Component	GO:0030529	intracellular ribonucleoprotein complex	0.49954	0.819429	1	0	1	2753
GO:1990904 ribonucleoprotein complex	1	0.819429	10	0	Cellular Component	GO:1990904	ribonucleoprotein complex	0.505631	0.819429	1	0	1	2800
GO:0031967 organelle envelope	1	0.819429	10	0	Cellular Component	GO:0031967	organelle envelope	0.509867	0.819429	1	0	1	2833
GO:0043604 amide biosynthetic process	1	0.836029	7.143	0	Biological Process	GO:0043604	amide biosynthetic process	0.642782	0.836029	0	1	1	4197
GO:0044260 cellular macromolecule metabolic process	7	0.836029	50	0	Biological Process	GO:0044260	cellular macromolecule metabolic process	0.644551	0.836029	4	3	7	30421
GO:0046483 heterocycle metabolic process	5	0.836158	35.714	0	Biological Process	GO:0046483	heterocycle metabolic process	0.647349	0.836158	3	2	5	22101
GO:0044255 cellular lipid metabolic process	1	0.845095	7.143	0	Biological Process	GO:0044255	cellular lipid metabolic process	0.658455	0.845095	1	0	1	4373
GO:0019637 organophosphate metabolic process	1	0.845095	7.143	0	Biological Process	GO:0019637	organophosphate metabolic process	0.661322	0.845095	1	0	1	4406
GO:0006508 proteolysis	1	0.845095	7.143	0	Biological Process	GO:0006508	proteolysis	0.662445	0.845095	1	0	1	4419
GO:0015031 protein transport	1	0.854486	7.143	0	Biological Process	GO:0015031	protein transport	0.672818	0.854486	1	0	1	4541
GO:0006725 cellular aromatic compound metabolic process	5	0.854486	35.714	0	Biological Process	GO:0006725	cellular aromatic compound metabolic process	0.67532	0.854486	3	2	5	22683
GO:0050794 regulation of cellular process	3	0.854923	21.429	0	Biological Process	GO:0050794	regulation of cellular process	0.678981	0.854923	1	2	3	14017
GO:0045184 establishment of protein localization	1	0.854923	7.143	0	Biological Process	GO:0045184	establishment of protein localization	0.681181	0.854923	1	0	1	4642
GO:0016491 oxidoreductase activity	3	0.861001	15	0	Molecular Function	GO:0016491	oxidoreductase activity	0.500848	0.861001	2	1	3	8508
GO:0050662 coenzyme binding	1	0.861001	5	0	Molecular Function	GO:0050662	coenzyme binding	0.520502	0.861001	1	0	1	2332
GO:0016740 transferase activity	6	0.861001	30	0	Molecular Function	GO:0016740	transferase activity	0.532548	0.861001	3	3	6	18546
GO:0016853 isomerase activity	1	0.861001	5	0	Molecular Function	GO:0016853	isomerase activity	0.533269	0.861001	0	1	1	2416
GO:0005488 binding	14	0.861001	70	0	Molecular Function	GO:0005488	binding	0.534727	0.861001	9	5	14	44020
GO:0009058 biosynthetic process	5	0.862556	35.714	0	Biological Process	GO:0009058	biosynthetic process	0.690044	0.862556	3	2	5	22999
GO:0031975 envelope	1	0.867278	10	0	Cellular Component	GO:0031975	envelope	0.558913	0.867278	1	0	1	3235
GO:0034654 nucleobase-containing compound biosynthetic process	2	0.872037	14.286	0	Biological Process	GO:0034654	nucleobase-containing compound biosynthetic process	0.70324	0.872037	1	1	2	9854
GO:1901360 organic cyclic compound metabolic process	5	0.872037	35.714	0	Biological Process	GO:1901360	organic cyclic compound metabolic process	0.703256	0.872037	3	2	5	23289
GO:0051649 establishment of localization in cell	1	0.874293	7.143	0	Biological Process	GO:0051649	establishment of localization in cell	0.707896	0.874293	1	0	1	4982
GO:0008104 protein localization	1	0.876152	7.143	0	Biological Process	GO:0008104	protein localization	0.713724	0.876152	1	0	1	5060
GO:0006811 ion transport	1	0.876152	7.143	0	Biological Process	GO:0006811	ion transport	0.715053	0.876152	0	1	1	5078
GO:0043603 cellular amide metabolic process	1	0.881327	7.143	0	Biological Process	GO:0043603	cellular amide metabolic process	0.72212	0.881327	0	1	1	5175
GO:0012505 endomembrane system	1	0.885534	10	0	Cellular Component	GO:0012505	endomembrane system	0.607179	0.885534	1	0	1	3672
GO:0032991 macromolecular complex	3	0.885534	30	0	Cellular Component	GO:0032991	macromolecular complex	0.618205	0.885534	2	1	3	12365
GO:0044444 cytoplasmic part	4	0.885534	40	0	Cellular Component	GO:0044444	cytoplasmic part	0.662164	0.885534	3	1	4	17214
GO:0044446 intracellular organelle part	3	0.885534	30	0	Cellular Component	GO:0044446	intracellular organelle part	0.69733	0.885534	3	0	3	13660
GO:0005886 plasma membrane	1	0.885534	10	0	Cellular Component	GO:0005886	plasma membrane	0.717592	0.885534	0	1	1	4889
GO:0044422 organelle part	3	0.885534	30	0	Cellular Component	GO:0044422	organelle part	0.726419	0.885534	3	0	3	14183
GO:0043234 protein complex	2	0.885534	20	0	Cellular Component	GO:0043234	protein complex	0.729909	0.885534	1	1	2	9832
GO:1902494 catalytic complex	1	0.885534	10	0	Cellular Component	GO:1902494	catalytic complex	0.744472	0.885534	0	1	1	5250
GO:0043232 intracellular non-membrane-bounded organelle	1	0.885534	10	0	Cellular Component	GO:0043232	intracellular non-membrane-bounded organelle	0.760977	0.885534	1	0	1	5489
GO:0043228 non-membrane-bounded organelle	1	0.885534	10	0	Cellular Component	GO:0043228	non-membrane-bounded organelle	0.767463	0.885534	1	0	1	5587
GO:0044271 cellular nitrogen compound biosynthetic process	3	0.886302	21.429	0	Biological Process	GO:0044271	cellular nitrogen compound biosynthetic process	0.729647	0.886302	1	2	3	15026
GO:0006139 nucleobase-containing compound metabolic process	4	0.886302	28.571	0	Biological Process	GO:0006139	nucleobase-containing compound metabolic process	0.736629	0.886302	3	1	4	19686
GO:0008152 metabolic process	11	0.886302	78.571	0	Biological Process	GO:0008152	metabolic process	0.740872	0.886302	6	5	11	48116
GO:0006629 lipid metabolic process	1	0.886302	7.143	0	Biological Process	GO:0006629	lipid metabolic process	0.741549	0.886302	1	0	1	5454
GO:0051641 cellular localization	1	0.886302	7.143	0	Biological Process	GO:0051641	cellular localization	0.742624	0.886302	1	0	1	5470
GO:0044237 cellular metabolic process	9	0.886302	64.286	0	Biological Process	GO:0044237	cellular metabolic process	0.744092	0.886302	5	4	9	40621
GO:0006796 phosphate-containing compound metabolic process	2	0.886302	14.286	0	Biological Process	GO:0006796	phosphate-containing compound metabolic process	0.74672	0.886302	2	0	2	10654
GO:0034641 cellular nitrogen compound metabolic process	5	0.886302	35.714	0	Biological Process	GO:0034641	cellular nitrogen compound metabolic process	0.750096	0.886302	3	2	5	24377
GO:0044267 cellular protein metabolic process	3	0.886302	21.429	0	Biological Process	GO:0044267	cellular protein metabolic process	0.751927	0.886302	1	2	3	15509
GO:0044765 single-organism transport	2	0.887437	14.286	0	Biological Process	GO:0044765	single-organism transport	0.755753	0.887437	1	1	2	10833
GO:0033036 macromolecule localization	1	0.888717	7.143	0	Biological Process	GO:0033036	macromolecule localization	0.75971	0.888717	1	0	1	5733
GO:1902578 single-organism localization	2	0.890806	14.286	0	Biological Process	GO:1902578	single-organism localization	0.76478	0.890806	1	1	2	11017
GO:0006807 nitrogen compound metabolic process	6	0.890806	42.857	0	Biological Process	GO:0006807	nitrogen compound metabolic process	0.76983	0.890806	4	2	6	29126
GO:0043170 macromolecule metabolic process	7	0.890806	50	0	Biological Process	GO:0043170	macromolecule metabolic process	0.770116	0.890806	4	3	7	33270
GO:0016043 cellular component organization	2	0.892637	14.286	0	Biological Process	GO:0016043	cellular component organization	0.774579	0.892637	1	1	2	11223
GO:0006793 phosphorus metabolic process	2	0.892911	14.286	0	Biological Process	GO:0006793	phosphorus metabolic process	0.777697	0.892911	2	0	2	11290
GO:0036094 small molecule binding	5	0.894999	25	0	Molecular Function	GO:0036094	small molecule binding	0.572631	0.894999	3	2	5	15960
GO:0001883 purine nucleoside binding	4	0.894999	20	0	Molecular Function	GO:0001883	purine nucleoside binding	0.600753	0.894999	2	2	4	13109
GO:0032550 purine ribonucleoside binding	4	0.894999	20	0	Molecular Function	GO:0032550	purine ribonucleoside binding	0.600753	0.894999	2	2	4	13109
GO:0032549 ribonucleoside binding	4	0.894999	20	0	Molecular Function	GO:0032549	ribonucleoside binding	0.601352	0.894999	2	2	4	13118
GO:0001882 nucleoside binding	4	0.894999	20	0	Molecular Function	GO:0001882	nucleoside binding	0.602946	0.894999	2	2	4	13142
GO:0044085 cellular component biogenesis	1	0.900164	7.143	0	Biological Process	GO:0044085	cellular component biogenesis	0.786918	0.900164	1	0	1	6190
GO:0005975 carbohydrate metabolic process	1	0.903173	7.143	0	Biological Process	GO:0005975	carbohydrate metabolic process	0.802302	0.903173	0	1	1	6473
GO:0006355 regulation of transcription, DNA-templated	1	0.903173	7.143	0	Biological Process	GO:0006355	regulation of transcription, DNA-templated	0.809525	0.903173	0	1	1	6613
GO:1903506 regulation of nucleic acid-templated transcription	1	0.903173	7.143	0	Biological Process	GO:1903506	regulation of nucleic acid-templated transcription	0.810132	0.903173	0	1	1	6625
GO:2001141 regulation of RNA biosynthetic process	1	0.903173	7.143	0	Biological Process	GO:2001141	regulation of RNA biosynthetic process	0.810536	0.903173	0	1	1	6633
GO:0044248 cellular catabolic process	1	0.903173	7.143	0	Biological Process	GO:0044248	cellular catabolic process	0.811744	0.903173	1	0	1	6657
GO:0044249 cellular biosynthetic process	4	0.903173	28.571	0	Biological Process	GO:0044249	cellular biosynthetic process	0.82083	0.903173	2	2	4	21855
GO:0051252 regulation of RNA metabolic process	1	0.903173	7.143	0	Biological Process	GO:0051252	regulation of RNA metabolic process	0.820909	0.903173	0	1	1	6844
GO:0006810 transport	2	0.903173	14.286	0	Biological Process	GO:0006810	transport	0.825446	0.903173	1	1	2	12422
GO:1901576 organic substance biosynthetic process	4	0.903173	28.571	0	Biological Process	GO:1901576	organic substance biosynthetic process	0.827966	0.903173	2	2	4	22068
GO:0071702 organic substance transport	1	0.903173	7.143	0	Biological Process	GO:0071702	organic substance transport	0.832111	0.903173	1	0	1	7085
GO:0051234 establishment of localization	2	0.903173	14.286	0	Biological Process	GO:0051234	establishment of localization	0.83472	0.903173	1	1	2	12670
GO:0019538 protein metabolic process	3	0.903173	21.429	0	Biological Process	GO:0019538	protein metabolic process	0.834987	0.903173	1	2	3	17636
GO:0044763 single-organism cellular process	6	0.903173	42.857	0	Biological Process	GO:0044763	single-organism cellular process	0.844685	0.903173	4	2	6	31273
GO:0019219 regulation of nucleobase-containing compound metabolic process	1	0.903173	7.143	0	Biological Process	GO:0019219	regulation of nucleobase-containing compound metabolic process	0.845271	0.903173	0	1	1	7388
GO:0071704 organic substance metabolic process	9	0.903173	64.286	0	Biological Process	GO:0071704	organic substance metabolic process	0.84692	0.903173	5	4	9	43140
GO:0006351 transcription, DNA-templated	1	0.903173	7.143	0	Biological Process	GO:0006351	transcription, DNA-templated	0.848828	0.903173	0	1	1	7474
GO:0097659 nucleic acid-templated transcription	1	0.903173	7.143	0	Biological Process	GO:0097659	nucleic acid-templated transcription	0.849481	0.903173	0	1	1	7490
GO:1901575 organic substance catabolic process	1	0.903173	7.143	0	Biological Process	GO:1901575	organic substance catabolic process	0.852188	0.903173	1	0	1	7557
GO:0032774 RNA biosynthetic process	1	0.903173	7.143	0	Biological Process	GO:0032774	RNA biosynthetic process	0.852988	0.903173	0	1	1	7577
GO:2000112 regulation of cellular macromolecule biosynthetic process	1	0.903173	7.143	0	Biological Process	GO:2000112	regulation of cellular macromolecule biosynthetic process	0.854298	0.903173	0	1	1	7610
GO:0010556 regulation of macromolecule biosynthetic process	1	0.903173	7.143	0	Biological Process	GO:0010556	regulation of macromolecule biosynthetic process	0.855871	0.903173	0	1	1	7650
GO:0051179 localization	2	0.903173	14.286	0	Biological Process	GO:0051179	localization	0.858603	0.903173	1	1	2	13365
GO:0031326 regulation of cellular biosynthetic process	1	0.903173	7.143	0	Biological Process	GO:0031326	regulation of cellular biosynthetic process	0.859622	0.903173	0	1	1	7747
GO:0042221 response to chemical	1	0.903173	7.143	0	Biological Process	GO:0042221	response to chemical	0.861632	0.903173	0	1	1	7800
GO:0009889 regulation of biosynthetic process	1	0.903173	7.143	0	Biological Process	GO:0009889	regulation of biosynthetic process	0.862384	0.903173	0	1	1	7820
GO:0097367 carbohydrate derivative binding	4	0.908159	20	0	Molecular Function	GO:0097367	carbohydrate derivative binding	0.62635	0.908159	2	2	4	13500
GO:0016829 lyase activity	1	0.908159	5	0	Molecular Function	GO:0016829	lyase activity	0.630931	0.908159	0	1	1	3142
GO:0071944 cell periphery	1	0.908505	10	0	Cellular Component	GO:0071944	cell periphery	0.80756	0.908505	0	1	1	6254
GO:0009056 catabolic process	1	0.912089	7.143	0	Biological Process	GO:0009056	catabolic process	0.87384	0.912089	1	0	1	8138
GO:0016757 transferase activity, transferring glycosyl groups	1	0.916021	5	0	Molecular Function	GO:0016757	transferase activity, transferring glycosyl groups	0.646574	0.916021	0	1	1	3275
GO:0048037 cofactor binding	1	0.916021	5	0	Molecular Function	GO:0048037	cofactor binding	0.655678	0.916021	1	0	1	3355
GO:0044238 primary metabolic process	8	0.916941	57.143	0	Biological Process	GO:0044238	primary metabolic process	0.88258	0.916941	4	4	8	40527
GO:0051171 regulation of nitrogen compound metabolic process	1	0.916941	7.143	0	Biological Process	GO:0051171	regulation of nitrogen compound metabolic process	0.884404	0.916941	0	1	1	8456
GO:0010468 regulation of gene expression	1	0.922788	7.143	0	Biological Process	GO:0010468	regulation of gene expression	0.89302	0.922788	0	1	1	8736
GO:0080090 regulation of primary metabolic process	1	0.924307	7.143	0	Biological Process	GO:0080090	regulation of primary metabolic process	0.897472	0.924307	0	1	1	8889
GO:0031323 regulation of cellular metabolic process	1	0.926341	7.143	0	Biological Process	GO:0031323	regulation of cellular metabolic process	0.902435	0.926341	0	1	1	9067
GO:0005737 cytoplasm	4	0.928825	40	0	Cellular Component	GO:0005737	cytoplasm	0.846263	0.928825	3	1	4	21054
GO:0060255 regulation of macromolecule metabolic process	1	0.946076	7.143	0	Biological Process	GO:0060255	regulation of macromolecule metabolic process	0.925316	0.946076	0	1	1	10015
GO:0006950 response to stress	1	0.946076	7.143	0	Biological Process	GO:0006950	response to stress	0.927765	0.946076	1	0	1	10132
GO:0008144 drug binding	1	0.947158	5	0	Molecular Function	GO:0008144	drug binding	0.68971	0.947158	1	0	1	3673
GO:0003723 RNA binding	1	0.947158	5	0	Molecular Function	GO:0003723	RNA binding	0.761918	0.947158	1	0	1	4475
GO:0043168 anion binding	3	0.947158	15	0	Molecular Function	GO:0043168	anion binding	0.803168	0.947158	2	1	3	13124
GO:1901363 heterocyclic compound binding	7	0.947158	35	0	Molecular Function	GO:1901363	heterocyclic compound binding	0.807496	0.947158	4	3	7	27235
GO:0000166 nucleotide binding	3	0.947158	15	0	Molecular Function	GO:0000166	nucleotide binding	0.810519	0.947158	2	1	3	13286
GO:1901265 nucleoside phosphate binding	3	0.947158	15	0	Molecular Function	GO:1901265	nucleoside phosphate binding	0.810519	0.947158	2	1	3	13286
GO:0017111 nucleoside-triphosphatase activity	1	0.947158	5	0	Molecular Function	GO:0017111	nucleoside-triphosphatase activity	0.81237	0.947158	1	0	1	5187
GO:0097159 organic cyclic compound binding	7	0.947158	35	0	Molecular Function	GO:0097159	organic cyclic compound binding	0.81435	0.947158	4	3	7	27416
GO:0016462 pyrophosphatase activity	1	0.947158	5	0	Molecular Function	GO:0016462	pyrophosphatase activity	0.827538	0.947158	1	0	1	5437
GO:0003824 catalytic activity	11	0.947158	55	0	Molecular Function	GO:0003824	catalytic activity	0.832077	0.947158	6	5	11	40642
GO:0016818 hydrolase activity, acting on acid anhydrides, in phosphorus-containing anhydrides	1	0.947158	5	0	Molecular Function	GO:0016818	hydrolase activity, acting on acid anhydrides, in phosphorus-containing anhydrides	0.836958	0.947158	1	0	1	5603
GO:0016817 hydrolase activity, acting on acid anhydrides	1	0.947158	5	0	Molecular Function	GO:0016817	hydrolase activity, acting on acid anhydrides	0.839208	0.947158	1	0	1	5644
GO:0005524 ATP binding	2	0.947158	10	0	Molecular Function	GO:0005524	ATP binding	0.839548	0.947158	1	1	2	10026
GO:0032559 adenyl ribonucleotide binding	2	0.947158	10	0	Molecular Function	GO:0032559	adenyl ribonucleotide binding	0.861932	0.947158	1	1	2	10569
GO:0035639 purine ribonucleoside triphosphate binding	2	0.947158	10	0	Molecular Function	GO:0035639	purine ribonucleoside triphosphate binding	0.862433	0.947158	1	1	2	10582
GO:0030554 adenyl nucleotide binding	2	0.947158	10	0	Molecular Function	GO:0030554	adenyl nucleotide binding	0.862895	0.947158	1	1	2	10594
GO:0016773 phosphotransferase activity, alcohol group as acceptor	1	0.947158	5	0	Molecular Function	GO:0016773	phosphotransferase activity, alcohol group as acceptor	0.87835	0.947158	1	0	1	6461
GO:0046872 metal ion binding	2	0.947158	10	0	Molecular Function	GO:0046872	metal ion binding	0.87869	0.947158	0	2	2	11027
GO:0032555 purine ribonucleotide binding	2	0.947158	10	0	Molecular Function	GO:0032555	purine ribonucleotide binding	0.881837	0.947158	1	1	2	11119
GO:0017076 purine nucleotide binding	2	0.947158	10	0	Molecular Function	GO:0017076	purine nucleotide binding	0.883551	0.947158	1	1	2	11170
GO:0032553 ribonucleotide binding	2	0.947158	10	0	Molecular Function	GO:0032553	ribonucleotide binding	0.887337	0.947158	1	1	2	11285
GO:0043167 ion binding	5	0.947716	25	0	Molecular Function	GO:0043167	ion binding	0.899711	0.947716	2	3	5	23299
GO:0043169 cation binding	2	0.947716	10	0	Molecular Function	GO:0043169	cation binding	0.907812	0.947716	0	2	2	11972
GO:0019222 regulation of metabolic process	1	0.951499	7.143	0	Biological Process	GO:0019222	regulation of metabolic process	0.941692	0.951499	0	1	1	10877
GO:0009987 cellular process	10	0.951499	71.429	0	Biological Process	GO:0009987	cellular process	0.941863	0.951499	6	4	10	49792
GO:0050896 response to stimulus	2	0.951499	14.286	0	Biological Process	GO:0050896	response to stimulus	0.942291	0.951499	1	1	2	17026
GO:0003676 nucleic acid binding	2	0.952425	10	0	Molecular Function	GO:0003676	nucleic acid binding	0.922349	0.952425	2	0	2	12546
GO:0016772 transferase activity, transferring phosphorus-containing groups	1	0.980282	5	0	Molecular Function	GO:0016772	transferase activity, transferring phosphorus-containing groups	0.961478	0.980282	1	0	1	9711
GO:0016787 hydrolase activity	2	0.980282	10	0	Molecular Function	GO:0016787	hydrolase activity	0.969964	0.980282	2	0	2	15531
GO:0034645 cellular macromolecule biosynthetic process	1	0.983483	7.143	0	Biological Process	GO:0034645	cellular macromolecule biosynthetic process	0.979217	0.983483	0	1	1	14310
GO:0009059 macromolecule biosynthetic process	1	0.983483	7.143	0	Biological Process	GO:0009059	macromolecule biosynthetic process	0.980311	0.983483	0	1	1	14483
GO:0031224 intrinsic component of membrane	1	1	10	0	Cellular Component	GO:0031224	intrinsic component of membrane	0.934822	1	0	1	1	9836
GO:0044425 membrane part	1	1	10	0	Cellular Component	GO:0044425	membrane part	0.963343	1	0	1	1	11588
GO:0016020 membrane	1	1	10	0	Cellular Component	GO:0016020	membrane	0.995747	1	0	1	1	17319
GO:0003674 molecular_function	20	1	100	0	Molecular Function	GO:0003674	molecular_function	1	1	12	8	20	64637
GO:0005575 cellular_component	10	1	100	0	Cellular Component	GO:0005575	cellular_component	1	1	6	4	10	41167
GO:0008150 biological_process	14	1	100	0	Biological Process	GO:0008150	biological_process	1	1	7	7	14	59210
