# Supplementary material for: Transcriptome and WGCNA reveal hub genes in sugarcane tiller seedlings in response to drought stress
Source: Sci Rep. 2023 Aug 7;13:12823. doi: 10.1038/s41598-023-40006-x (PMC10406934; doi:10.1038/s41598-023-40006-x)
Supplement: Supplementary file 6 — Supplementary Table 6. [file 41598_2023_40006_MOESM6_ESM.xls]

## Sheet: Supplementary table 6(GO_CK2 vs
Titlle: Transcriptome and WGCNA reveal hub genes in sugarcane tiller seedlings in response to drought stress
Authors: Yuwei Tang, Jiahui Li, Qiqi Song, Qin Chen, Qinliang Tan, Quanguang Zhou, Zemei Nong &Ping Lv
Supplementary table 6 GO enriched analysis of differentially expressed genes in CK2 vs T2.
id	num	qvalue	per	ratio	class	ID	Descrption	Pvalue	Qvalue	Up	Down	fg_num	bg_num
GO:0009579 thylakoid	239	2.83492e-67	9.684	0.217	Cellular Component	GO:0009579	thylakoid	4.34137e-70	2.83492e-67	2	237	239	1102
GO:0031976 plastid thylakoid	197	7.54177e-60	7.982	0.231	Cellular Component	GO:0031976	plastid thylakoid	2.30988e-62	7.54177e-60	1	196	197	853
GO:0044434 chloroplast part	342	1.13314e-53	13.857	0.147	Cellular Component	GO:0044434	chloroplast part	6.49406e-56	1.13314e-53	26	316	342	2324
GO:0044435 plastid part	423	1.13314e-53	17.139	0.131	Cellular Component	GO:0044435	plastid part	6.94112e-56	1.13314e-53	42	381	423	3219
GO:0044436 thylakoid part	183	3.0217e-53	7.415	0.223	Cellular Component	GO:0044436	thylakoid part	2.3137e-55	3.0217e-53	0	183	183	822
GO:0015979 photosynthesis	182	3.47726e-51	5.191	0.221	Biological Process	GO:0015979	photosynthesis	9.00843e-55	3.47726e-51	6	176	182	824
GO:0034357 photosynthetic membrane	164	2.98158e-48	6.645	0.225	Cellular Component	GO:0034357	photosynthetic membrane	2.73958e-50	2.98158e-48	0	164	164	729
GO:0009521 photosystem	100	2.55652e-47	4.052	0.348	Cellular Component	GO:0009521	photosystem	2.74053e-49	2.55652e-47	0	100	100	287
GO:0009534 chloroplast thylakoid	153	8.67865e-44	6.199	0.22	Cellular Component	GO:0009534	chloroplast thylakoid	1.06323e-45	8.67865e-44	0	153	153	695
GO:0009536 plastid	590	1.4673e-43	23.906	0.105	Cellular Component	GO:0009536	plastid	2.02231e-45	1.4673e-43	76	514	590	5631
GO:0009507 chloroplast	428	6.68729e-43	17.342	0.119	Cellular Component	GO:0009507	chloroplast	1.02409e-44	6.68729e-43	36	392	428	3608
GO:0055035 plastid thylakoid membrane	117	2.44928e-34	4.741	0.225	Cellular Component	GO:0055035	plastid thylakoid membrane	4.12589e-36	2.44928e-34	0	117	117	520
GO:0009535 chloroplast thylakoid membrane	116	8.75103e-34	4.7	0.224	Cellular Component	GO:0009535	chloroplast thylakoid membrane	1.60815e-35	8.75103e-34	0	116	116	519
GO:0042651 thylakoid membrane	126	1.42244e-33	5.105	0.209	Cellular Component	GO:0042651	thylakoid membrane	2.8318e-35	1.42244e-33	0	126	126	604
GO:0005618 cell wall	139	1.36405e-31	5.632	0.186	Cellular Component	GO:0005618	cell wall	2.92446e-33	1.36405e-31	12	127	139	746
GO:0009526 plastid envelope	208	2.56332e-30	8.428	0.143	Cellular Component	GO:0009526	plastid envelope	5.88818e-32	2.56332e-30	17	191	208	1454
GO:0045229 external encapsulating structure organization	180	3.69527e-29	5.134	0.155	Biological Process	GO:0045229	external encapsulating structure organization	1.91465e-32	3.69527e-29	9	171	180	1159
GO:0009522 photosystem I	42	1.01122e-24	1.702	0.442	Cellular Component	GO:0009522	photosystem I	2.47773e-26	1.01122e-24	0	42	42	95
GO:0030312 external encapsulating structure	170	3.70339e-23	6.888	0.139	Cellular Component	GO:0030312	external encapsulating structure	9.6413e-25	3.70339e-23	24	146	170	1225
GO:0019684 photosynthesis, light reaction	71	4.93193e-23	2.025	0.255	Biological Process	GO:0019684	photosynthesis, light reaction	3.83311e-26	4.93193e-23	0	71	71	278
GO:0009532 plastid stroma	214	9.14945e-23	8.671	0.124	Cellular Component	GO:0009532	plastid stroma	2.52205e-24	9.14945e-23	23	191	214	1729
GO:0071554 cell wall organization or biogenesis	226	2.18968e-22	6.446	0.123	Biological Process	GO:0071554	cell wall organization or biogenesis	2.2691e-25	2.18968e-22	16	210	226	1844
GO:0005576 extracellular region	243	3.78184e-22	9.846	0.116	Cellular Component	GO:0005576	extracellular region	1.10038e-23	3.78184e-22	25	218	243	2092
GO:0071555 cell wall organization	139	1.73478e-21	3.965	0.152	Biological Process	GO:0071555	cell wall organization	2.24712e-24	1.73478e-21	4	135	139	915
GO:0009570 chloroplast stroma	151	1.09227e-20	6.118	0.139	Cellular Component	GO:0009570	chloroplast stroma	3.3454e-22	1.09227e-20	14	137	151	1085
GO:0048046 apoplast	88	1.33138e-20	3.566	0.19	Cellular Component	GO:0048046	apoplast	4.2816e-22	1.33138e-20	4	84	88	463
GO:0009523 photosystem II	51	4.53946e-20	2.066	0.288	Cellular Component	GO:0009523	photosystem II	1.52938e-21	4.53946e-20	0	51	51	177
GO:0005976 polysaccharide metabolic process	271	2.60649e-19	7.73	0.108	Biological Process	GO:0005976	polysaccharide metabolic process	4.05154e-22	2.60649e-19	37	234	271	2505
GO:0031984 organelle subcompartment	277	1.02128e-18	11.224	0.104	Cellular Component	GO:0031984	organelle subcompartment	3.59717e-20	1.02128e-18	14	263	277	2652
GO:0044042 glucan metabolic process	154	2.71221e-18	4.392	0.133	Biological Process	GO:0044042	glucan metabolic process	4.91851e-21	2.71221e-18	19	135	154	1156
GO:0005975 carbohydrate metabolic process	560	2.80111e-18	15.973	0.087	Biological Process	GO:0005975	carbohydrate metabolic process	5.80541e-21	2.80111e-18	108	452	560	6473
GO:0006073 cellular glucan metabolic process	152	5.33613e-18	4.335	0.133	Biological Process	GO:0006073	cellular glucan metabolic process	1.24418e-20	5.33613e-18	19	133	152	1145
GO:0071669 plant-type cell wall organization or biogenesis	77	1.08759e-17	2.196	0.194	Biological Process	GO:0071669	plant-type cell wall organization or biogenesis	2.8176e-20	1.08759e-17	3	74	77	397
GO:0031977 thylakoid lumen	50	8.12232e-17	2.026	0.25	Cellular Component	GO:0031977	thylakoid lumen	2.98523e-18	8.12232e-17	0	50	50	200
GO:0016759 cellulose synthase activity	45	1.18e-16	1.228	0.285	Molecular Function	GO:0016759	cellulose synthase activity	7.53991e-20	1.18e-16	2	43	45	158
GO:0009941 chloroplast envelope	125	1.5287e-16	5.065	0.137	Cellular Component	GO:0009941	chloroplast envelope	5.85259e-18	1.5287e-16	5	120	125	914
GO:0046527 glucosyltransferase activity	89	2.27219e-16	2.428	0.163	Molecular Function	GO:0046527	glucosyltransferase activity	3.76537e-19	2.27219e-16	14	75	89	547
GO:0003824 catalytic activity	2553	2.27219e-16	69.659	0.063	Molecular Function	GO:0003824	catalytic activity	4.35563e-19	2.27219e-16	458	2095	2553	40642
GO:0044264 cellular polysaccharide metabolic process	197	3.37862e-15	5.619	0.112	Biological Process	GO:0044264	cellular polysaccharide metabolic process	9.62819e-18	3.37862e-15	26	171	197	1765
GO:0016798 hydrolase activity, acting on glycosyl bonds	194	1.00634e-14	5.293	0.107	Molecular Function	GO:0016798	hydrolase activity, acting on glycosyl bonds	2.57211e-17	1.00634e-14	25	169	194	1819
GO:0031978 plastid thylakoid lumen	39	4.61324e-13	1.58	0.248	Cellular Component	GO:0031978	plastid thylakoid lumen	1.83682e-14	4.61324e-13	0	39	39	157
GO:0016758 transferase activity, transferring hexosyl groups	169	4.64769e-13	4.611	0.108	Molecular Function	GO:0016758	transferase activity, transferring hexosyl groups	1.48489e-15	4.64769e-13	23	146	169	1572
GO:0006091 generation of precursor metabolites and energy	229	9.40759e-13	6.532	0.101	Biological Process	GO:0006091	generation of precursor metabolites and energy	2.92464e-15	9.40759e-13	36	193	229	2276
GO:0009538 photosystem I reaction center	21	9.56846e-12	0.851	0.412	Cellular Component	GO:0009538	photosystem I reaction center	3.95633e-13	9.56846e-12	0	21	21	51
GO:0006739 NADP metabolic process	65	1.82949e-11	1.854	0.166	Biological Process	GO:0006739	NADP metabolic process	6.16149e-14	1.82949e-11	12	53	65	392
GO:0035251 UDP-glucosyltransferase activity	67	3.7171e-11	1.828	0.154	Molecular Function	GO:0035251	UDP-glucosyltransferase activity	1.42509e-13	3.7171e-11	13	54	67	436
GO:0009657 plastid organization	90	3.98556e-11	2.567	0.137	Biological Process	GO:0009657	plastid organization	1.44554e-13	3.98556e-11	6	84	90	657
GO:0004553 hydrolase activity, hydrolyzing O-glycosyl compounds	166	4.55775e-11	4.529	0.102	Molecular Function	GO:0004553	hydrolase activity, hydrolyzing O-glycosyl compounds	2.03861e-13	4.55775e-11	23	143	166	1624
GO:0016760 cellulose synthase (UDP-forming) activity	31	5.03781e-11	0.846	0.267	Molecular Function	GO:0016760	cellulose synthase (UDP-forming) activity	2.57524e-13	5.03781e-11	2	29	31	116
GO:0009832 plant-type cell wall biogenesis	46	5.96436e-11	1.312	0.202	Biological Process	GO:0009832	plant-type cell wall biogenesis	2.31776e-13	5.96436e-11	0	46	46	228
GO:0009654 photosystem II oxygen evolving complex	27	8.22354e-11	1.094	0.29	Cellular Component	GO:0009654	photosystem II oxygen evolving complex	3.52617e-12	8.22354e-11	0	27	27	93
GO:0005507 copper ion binding	72	3.21836e-10	1.965	0.14	Molecular Function	GO:0005507	copper ion binding	1.85082e-12	3.21836e-10	11	61	72	514
GO:0016491 oxidoreductase activity	624	5.4694e-10	17.026	0.073	Molecular Function	GO:0016491	oxidoreductase activity	3.49483e-12	5.4694e-10	108	516	624	8508
GO:0031225 anchored component of membrane	39	1.35164e-09	1.58	0.195	Cellular Component	GO:0031225	anchored component of membrane	6.00268e-11	1.35164e-09	2	37	39	200
GO:0030244 cellulose biosynthetic process	31	3.92608e-09	0.884	0.24	Biological Process	GO:0030244	cellulose biosynthetic process	1.62739e-11	3.92608e-09	2	29	31	129
GO:0042546 cell wall biogenesis	108	5.50241e-09	3.08	0.116	Biological Process	GO:0042546	cell wall biogenesis	2.42334e-11	5.50241e-09	6	102	108	930
GO:0044262 cellular carbohydrate metabolic process	233	7.95739e-09	6.646	0.091	Biological Process	GO:0044262	cellular carbohydrate metabolic process	3.7107e-11	7.95739e-09	37	196	233	2555
GO:0009767 photosynthetic electron transport chain	31	9.4236e-09	0.884	0.231	Biological Process	GO:0009767	photosynthetic electron transport chain	4.63856e-11	9.4236e-09	0	31	31	134
GO:0030243 cellulose metabolic process	58	1.3819e-08	1.654	0.151	Biological Process	GO:0030243	cellulose metabolic process	7.16009e-11	1.3819e-08	4	54	58	385
GO:0010410 hemicellulose metabolic process	38	1.44652e-08	1.084	0.195	Biological Process	GO:0010410	hemicellulose metabolic process	7.86969e-11	1.44652e-08	1	37	38	195
GO:0009250 glucan biosynthetic process	61	1.88721e-08	1.74	0.145	Biological Process	GO:0009250	glucan biosynthetic process	1.07561e-10	1.88721e-08	9	52	61	420
GO:0009543 chloroplast thylakoid lumen	28	2.41993e-08	1.135	0.224	Cellular Component	GO:0009543	chloroplast thylakoid lumen	1.11176e-09	2.41993e-08	0	28	28	125
GO:0009698 phenylpropanoid metabolic process	42	3.63456e-08	1.198	0.176	Biological Process	GO:0009698	phenylpropanoid metabolic process	2.17489e-10	3.63456e-08	1	41	42	238
GO:0016051 carbohydrate biosynthetic process	166	3.63456e-08	4.735	0.098	Biological Process	GO:0016051	carbohydrate biosynthetic process	2.25983e-10	3.63456e-08	26	140	166	1702
GO:0010383 cell wall polysaccharide metabolic process	42	5.72534e-08	1.198	0.174	Biological Process	GO:0010383	cell wall polysaccharide metabolic process	3.70812e-10	5.72534e-08	1	41	42	242
GO:0032544 plastid translation	13	8.00601e-08	0.371	0.5	Biological Process	GO:0032544	plastid translation	5.39265e-10	8.00601e-08	0	13	13	26
GO:0016757 transferase activity, transferring glycosyl groups	269	9.00879e-08	7.34	0.082	Molecular Function	GO:0016757	transferase activity, transferring glycosyl groups	6.33206e-10	9.00879e-08	36	233	269	3275
GO:0015977 carbon fixation	25	1.31981e-07	0.713	0.245	Biological Process	GO:0015977	carbon fixation	9.23186e-10	1.31981e-07	3	22	25	102
GO:0045491 xylan metabolic process	32	2.28769e-07	0.913	0.198	Biological Process	GO:0045491	xylan metabolic process	1.65946e-09	2.28769e-07	1	31	32	162
GO:0010143 cutin biosynthetic process	13	2.30967e-07	0.371	0.464	Biological Process	GO:0010143	cutin biosynthetic process	1.73524e-09	2.30967e-07	0	13	13	28
GO:0016020 membrane	1172	2.56652e-07	47.488	0.068	Cellular Component	GO:0016020	membrane	1.21841e-08	2.56652e-07	202	970	1172	17319
GO:0006779 porphyrin-containing compound biosynthetic process	125	2.93957e-07	3.565	0.102	Biological Process	GO:0006779	porphyrin-containing compound biosynthetic process	2.28464e-09	2.93957e-07	19	106	125	1221
GO:0046496 nicotinamide nucleotide metabolic process	112	3.97427e-07	3.195	0.105	Biological Process	GO:0046496	nicotinamide nucleotide metabolic process	3.19177e-09	3.97427e-07	24	88	112	1063
GO:0055114 oxidation-reduction process	553	5.5779e-07	15.773	0.074	Biological Process	GO:0055114	oxidation-reduction process	4.67075e-09	5.5779e-07	87	466	553	7429
GO:0019362 pyridine nucleotide metabolic process	114	5.5779e-07	3.252	0.104	Biological Process	GO:0019362	pyridine nucleotide metabolic process	4.76867e-09	5.5779e-07	24	90	114	1096
GO:0031967 organelle envelope	240	5.64741e-07	9.724	0.085	Cellular Component	GO:0031967	organelle envelope	2.76749e-08	5.64741e-07	25	215	240	2833
GO:0006629 lipid metabolic process	422	6.20263e-07	12.037	0.077	Biological Process	GO:0006629	lipid metabolic process	5.46346e-09	6.20263e-07	75	347	422	5454
GO:0033692 cellular polysaccharide biosynthetic process	107	1.09595e-06	3.052	0.105	Biological Process	GO:0033692	cellular polysaccharide biosynthetic process	9.93739e-09	1.09595e-06	16	91	107	1022
GO:0009664 plant-type cell wall organization	37	1.32042e-06	1.055	0.167	Biological Process	GO:0009664	plant-type cell wall organization	1.23148e-08	1.32042e-06	2	35	37	222
GO:0019685 photosynthesis, dark reaction	16	1.61347e-06	0.456	0.32	Biological Process	GO:0019685	photosynthesis, dark reaction	1.57346e-08	1.61347e-06	3	13	16	50
GO:0000271 polysaccharide biosynthetic process	111	1.61347e-06	3.166	0.103	Biological Process	GO:0000271	polysaccharide biosynthetic process	1.58839e-08	1.61347e-06	16	95	111	1082
GO:0044036 cell wall macromolecule metabolic process	86	1.83012e-06	2.453	0.111	Biological Process	GO:0044036	cell wall macromolecule metabolic process	1.84909e-08	1.83012e-06	11	75	86	773
GO:0006631 fatty acid metabolic process	160	2.22459e-06	4.564	0.092	Biological Process	GO:0006631	fatty acid metabolic process	2.30527e-08	2.22459e-06	24	136	160	1736
GO:0098807 chloroplast thylakoid membrane protein complex	13	2.2629e-06	0.527	0.351	Cellular Component	GO:0098807	chloroplast thylakoid membrane protein complex	1.14358e-07	2.2629e-06	0	13	13	37
GO:0006778 porphyrin-containing compound metabolic process	134	3.09698e-06	3.822	0.096	Biological Process	GO:0006778	porphyrin-containing compound metabolic process	3.28954e-08	3.09698e-06	20	114	134	1397
GO:0015020 glucuronosyltransferase activity	19	4.35284e-06	0.518	0.25	Molecular Function	GO:0015020	glucuronosyltransferase activity	3.33764e-08	4.35284e-06	0	19	19	76
GO:0032787 monocarboxylic acid metabolic process	356	5.83296e-06	10.154	0.078	Biological Process	GO:0032787	monocarboxylic acid metabolic process	6.52762e-08	5.83296e-06	70	286	356	4582
GO:0051273 beta-glucan metabolic process	61	5.83296e-06	1.74	0.123	Biological Process	GO:0051273	beta-glucan metabolic process	6.5399e-08	5.83296e-06	4	57	61	496
GO:0034637 cellular carbohydrate biosynthetic process	117	5.83296e-06	3.337	0.098	Biological Process	GO:0034637	cellular carbohydrate biosynthetic process	6.64898e-08	5.83296e-06	20	97	117	1190
GO:0051274 beta-glucan biosynthetic process	31	7.19579e-06	0.884	0.172	Biological Process	GO:0051274	beta-glucan biosynthetic process	8.38888e-08	7.19579e-06	2	29	31	180
GO:0001101 response to acid chemical	164	7.2759e-06	4.678	0.09	Biological Process	GO:0001101	response to acid chemical	8.67076e-08	7.2759e-06	62	102	164	1827
GO:0005982 starch metabolic process	47	7.65156e-06	1.341	0.137	Biological Process	GO:0005982	starch metabolic process	9.31667e-08	7.65156e-06	11	36	47	344
GO:0009668 plastid membrane organization	39	7.72345e-06	1.112	0.15	Biological Process	GO:0009668	plastid membrane organization	9.60429e-08	7.72345e-06	1	38	39	260
GO:0004565 beta-galactosidase activity	31	9.19684e-06	0.846	0.166	Molecular Function	GO:0004565	beta-galactosidase activity	7.89391e-08	9.19684e-06	2	29	31	187
GO:0008194 UDP-glycosyltransferase activity	125	9.19684e-06	3.411	0.092	Molecular Function	GO:0008194	UDP-glycosyltransferase activity	8.22721e-08	9.19684e-06	14	111	125	1356
GO:0019748 secondary metabolic process	95	9.28064e-06	2.71	0.103	Biological Process	GO:0019748	secondary metabolic process	1.17811e-07	9.28064e-06	10	85	95	919
GO:0072524 pyridine-containing compound metabolic process	115	1.1385e-05	3.28	0.097	Biological Process	GO:0072524	pyridine-containing compound metabolic process	1.47474e-07	1.1385e-05	25	90	115	1182
GO:0031975 envelope	260	1.16577e-05	10.535	0.08	Cellular Component	GO:0031975	envelope	6.06985e-07	1.16577e-05	39	221	260	3235
GO:0006825 copper ion transport	58	1.31078e-05	1.654	0.122	Biological Process	GO:0006825	copper ion transport	1.73186e-07	1.31078e-05	9	49	58	475
GO:0044711 single-organism biosynthetic process	730	1.56768e-05	20.821	0.07	Biological Process	GO:0044711	single-organism biosynthetic process	2.1119e-07	1.56768e-05	150	580	730	10414
GO:0008610 lipid biosynthetic process	282	1.75407e-05	8.043	0.08	Biological Process	GO:0008610	lipid biosynthetic process	2.40844e-07	1.75407e-05	50	232	282	3545
GO:0015074 DNA integration	64	1.94906e-05	1.825	0.116	Biological Process	GO:0015074	DNA integration	2.72666e-07	1.94906e-05	61	3	64	552
GO:0033014 tetrapyrrole biosynthetic process	143	1.97515e-05	4.079	0.091	Biological Process	GO:0033014	tetrapyrrole biosynthetic process	2.81434e-07	1.97515e-05	31	112	143	1573
GO:0009833 plant-type primary cell wall biogenesis	12	1.98518e-05	0.342	0.353	Biological Process	GO:0009833	plant-type primary cell wall biogenesis	2.93148e-07	1.98518e-05	0	12	12	34
GO:0010207 photosystem II assembly	12	1.98518e-05	0.342	0.353	Biological Process	GO:0010207	photosystem II assembly	2.93148e-07	1.98518e-05	0	12	12	34
GO:0003985 acetyl-CoA C-acetyltransferase activity	16	2.02787e-05	0.437	0.262	Molecular Function	GO:0003985	acetyl-CoA C-acetyltransferase activity	1.94365e-07	2.02787e-05	3	13	16	61
GO:0009295 nucleoid	21	2.48036e-05	0.851	0.196	Cellular Component	GO:0009295	nucleoid	1.32945e-06	2.48036e-05	8	13	21	107
GO:0009808 lignin metabolic process	21	2.69853e-05	0.599	0.208	Biological Process	GO:0009808	lignin metabolic process	4.05479e-07	2.69853e-05	1	20	21	101
GO:0015925 galactosidase activity	33	3.02273e-05	0.9	0.151	Molecular Function	GO:0015925	galactosidase activity	3.09033e-07	3.02273e-05	4	29	33	219
GO:0006633 fatty acid biosynthetic process	103	3.43804e-05	2.938	0.098	Biological Process	GO:0006633	fatty acid biosynthetic process	5.25504e-07	3.43804e-05	13	90	103	1054
GO:0016157 sucrose synthase activity	17	3.88938e-05	0.464	0.236	Molecular Function	GO:0016157	sucrose synthase activity	4.22489e-07	3.88938e-05	6	11	17	72
GO:0010258 NADH dehydrogenase complex (plastoquinone) assembly	7	4.35811e-05	0.2	0.636	Biological Process	GO:0010258	NADH dehydrogenase complex (plastoquinone) assembly	6.77426e-07	4.35811e-05	0	7	7	11
GO:0009765 photosynthesis, light harvesting	16	4.47406e-05	0.456	0.25	Biological Process	GO:0009765	photosynthesis, light harvesting	7.07041e-07	4.47406e-05	0	16	16	64
GO:0016209 antioxidant activity	100	4.84471e-05	2.729	0.094	Molecular Function	GO:0016209	antioxidant activity	5.57219e-07	4.84471e-05	16	84	100	1060
GO:0019253 reductive pentose-phosphate cycle	13	6.1193e-05	0.371	0.295	Biological Process	GO:0019253	reductive pentose-phosphate cycle	9.82892e-07	6.1193e-05	0	13	13	44
GO:0044255 cellular lipid metabolic process	333	6.99116e-05	9.498	0.076	Biological Process	GO:0044255	cellular lipid metabolic process	1.14104e-06	6.99116e-05	60	273	333	4373
GO:0031409 pigment binding	8	7.44861e-05	0.218	0.5	Molecular Function	GO:0031409	pigment binding	9.04305e-07	7.44861e-05	0	8	8	16
GO:0009768 photosynthesis, light harvesting in photosystem I	8	7.56969e-05	0.228	0.5	Biological Process	GO:0009768	photosynthesis, light harvesting in photosystem I	1.25508e-06	7.56969e-05	0	8	8	16
GO:0009658 chloroplast organization	45	7.85636e-05	1.284	0.127	Biological Process	GO:0009658	chloroplast organization	1.32296e-06	7.85636e-05	3	42	45	354
GO:0009344 nitrite reductase complex [NAD(P)H]	5	7.9776e-05	0.203	0.833	Cellular Component	GO:0009344	nitrite reductase complex [NAD(P)H]	4.39806e-06	7.9776e-05	0	5	5	6
GO:0004467 long-chain fatty acid-CoA ligase activity	7	8.58444e-05	0.191	0.583	Molecular Function	GO:0004467	long-chain fatty acid-CoA ligase activity	1.15191e-06	8.58444e-05	0	7	7	12
GO:0031956 medium-chain fatty acid-CoA ligase activity	7	8.58444e-05	0.191	0.583	Molecular Function	GO:0031956	medium-chain fatty acid-CoA ligase activity	1.15191e-06	8.58444e-05	0	7	7	12
GO:0033013 tetrapyrrole metabolic process	152	8.73211e-05	4.335	0.087	Biological Process	GO:0033013	tetrapyrrole metabolic process	1.49306e-06	8.73211e-05	32	120	152	1746
GO:0051213 dioxygenase activity	55	0.000123077	1.501	0.111	Molecular Function	GO:0051213	dioxygenase activity	1.73016e-06	0.000123077	10	45	55	494
GO:0016762 xyloglucan:xyloglucosyl transferase activity	22	0.000140903	0.6	0.176	Molecular Function	GO:0016762	xyloglucan:xyloglucosyl transferase activity	2.07078e-06	0.000140903	0	22	22	125
GO:0051186 cofactor metabolic process	395	0.000141857	11.266	0.074	Biological Process	GO:0051186	cofactor metabolic process	2.46229e-06	0.000141857	77	318	395	5353
GO:0019187 beta-1,4-mannosyltransferase activity	13	0.000148531	0.355	0.265	Molecular Function	GO:0019187	beta-1,4-mannosyltransferase activity	2.33858e-06	0.000148531	1	12	13	49
GO:0031957 very long-chain fatty acid-CoA ligase activity	7	0.000148531	0.191	0.538	Molecular Function	GO:0031957	very long-chain fatty acid-CoA ligase activity	2.37271e-06	0.000148531	0	7	7	13
GO:0016747 transferase activity, transferring acyl groups other than amino-acyl groups	152	0.000151643	4.147	0.083	Molecular Function	GO:0016747	transferase activity, transferring acyl groups other than amino-acyl groups	2.5193e-06	0.000151643	27	125	152	1839
GO:0042170 plastid membrane	65	0.000161945	2.634	0.105	Cellular Component	GO:0042170	plastid membrane	9.17607e-06	0.000161945	9	56	65	619
GO:0008812 choline dehydrogenase activity	13	0.00017367	0.355	0.26	Molecular Function	GO:0008812	choline dehydrogenase activity	2.99623e-06	0.00017367	0	13	13	50
GO:0016168 chlorophyll binding	10	0.000199346	0.273	0.333	Molecular Function	GO:0016168	chlorophyll binding	3.56658e-06	0.000199346	0	10	10	30
GO:0010413 glucuronoxylan metabolic process	13	0.000213565	0.371	0.265	Biological Process	GO:0010413	glucuronoxylan metabolic process	3.76228e-06	0.000213565	0	13	13	49
GO:0020011 apicoplast	4	0.000221473	0.162	1	Cellular Component	GO:0020011	apicoplast	1.28882e-05	0.000221473	0	4	4	4
GO:0045493 xylan catabolic process	5	0.000231666	0.143	0.833	Biological Process	GO:0045493	xylan catabolic process	4.14117e-06	0.000231666	0	5	5	6
GO:0004097 catechol oxidase activity	7	0.000243469	0.191	0.5	Molecular Function	GO:0004097	catechol oxidase activity	4.51157e-06	0.000243469	0	7	7	14
GO:0016053 organic acid biosynthetic process	352	0.000249478	10.04	0.074	Biological Process	GO:0016053	organic acid biosynthetic process	4.58138e-06	0.000249478	79	273	352	4732
GO:0044550 secondary metabolite biosynthetic process	59	0.000249478	1.683	0.11	Biological Process	GO:0044550	secondary metabolite biosynthetic process	4.58884e-06	0.000249478	1	58	59	538
GO:0046148 pigment biosynthetic process	108	0.000265942	3.08	0.092	Biological Process	GO:0046148	pigment biosynthetic process	4.96057e-06	0.000265942	18	90	108	1176
GO:0004618 phosphoglycerate kinase activity	9	0.000278224	0.246	0.36	Molecular Function	GO:0004618	phosphoglycerate kinase activity	5.33337e-06	0.000278224	4	5	9	25
GO:0003988 acetyl-CoA C-acyltransferase activity	16	0.000278849	0.437	0.208	Molecular Function	GO:0003988	acetyl-CoA C-acyltransferase activity	5.52352e-06	0.000278849	3	13	16	77
GO:0005875 microtubule associated complex	38	0.000286822	1.54	0.125	Cellular Component	GO:0005875	microtubule associated complex	1.71302e-05	0.000286822	3	35	38	305
GO:0009341 beta-galactosidase complex	26	0.000289076	1.053	0.149	Cellular Component	GO:0009341	beta-galactosidase complex	1.77076e-05	0.000289076	2	24	26	175
GO:0019285 glycine betaine biosynthetic process from choline	15	0.000289904	0.428	0.227	Biological Process	GO:0019285	glycine betaine biosynthetic process from choline	5.63284e-06	0.000289904	2	13	15	66
GO:0031455 glycine betaine metabolic process	15	0.000289904	0.428	0.227	Biological Process	GO:0031455	glycine betaine metabolic process	5.63284e-06	0.000289904	2	13	15	66
GO:0031456 glycine betaine biosynthetic process	15	0.000289904	0.428	0.227	Biological Process	GO:0031456	glycine betaine biosynthetic process	5.63284e-06	0.000289904	2	13	15	66
GO:0016002 sulfite reductase activity	13	0.000364231	0.355	0.241	Molecular Function	GO:0016002	sulfite reductase activity	7.56185e-06	0.000364231	0	13	13	54
GO:0005375 copper ion transmembrane transporter activity	41	0.000364231	1.119	0.118	Molecular Function	GO:0005375	copper ion transmembrane transporter activity	7.68026e-06	0.000364231	6	35	41	346
GO:0010128 benzoate catabolic process via CoA ligation	15	0.000411897	0.428	0.221	Biological Process	GO:0010128	benzoate catabolic process via CoA ligation	8.32331e-06	0.000411897	1	14	15	68
GO:0018875 anaerobic benzoate metabolic process	15	0.000411897	0.428	0.221	Biological Process	GO:0018875	anaerobic benzoate metabolic process	8.32331e-06	0.000411897	1	14	15	68
GO:0043639 benzoate catabolic process	15	0.000411897	0.428	0.221	Biological Process	GO:0043639	benzoate catabolic process	8.32331e-06	0.000411897	1	14	15	68
GO:0004139 deoxyribose-phosphate aldolase activity	4	0.000448655	0.109	1	Molecular Function	GO:0004139	deoxyribose-phosphate aldolase activity	1.03205e-05	0.000448655	0	4	4	4
GO:0017096 acetylserotonin O-methyltransferase activity	4	0.000448655	0.109	1	Molecular Function	GO:0017096	acetylserotonin O-methyltransferase activity	1.03205e-05	0.000448655	0	4	4	4
GO:0030744 luteolin O-methyltransferase activity	4	0.000448655	0.109	1	Molecular Function	GO:0030744	luteolin O-methyltransferase activity	1.03205e-05	0.000448655	0	4	4	4
GO:0016165 linoleate 13S-lipoxygenase activity	9	0.000452452	0.246	0.333	Molecular Function	GO:0016165	linoleate 13S-lipoxygenase activity	1.10322e-05	0.000452452	0	9	9	27
GO:0016731 oxidoreductase activity, acting on iron-sulfur proteins as donors, NAD or NADP as acceptor	8	0.000452452	0.218	0.381	Molecular Function	GO:0016731	oxidoreductase activity, acting on iron-sulfur proteins as donors, NAD or NADP as acceptor	1.10661e-05	0.000452452	0	8	8	21
GO:0046906 tetrapyrrole binding	151	0.000452452	4.12	0.08	Molecular Function	GO:0046906	tetrapyrrole binding	1.13474e-05	0.000452452	11	140	151	1877
GO:0016682 oxidoreductase activity, acting on diphenols and related substances as donors, oxygen as acceptor	19	0.000452452	0.518	0.174	Molecular Function	GO:0016682	oxidoreductase activity, acting on diphenols and related substances as donors, oxygen as acceptor	1.15643e-05	0.000452452	1	18	19	109
GO:0009628 response to abiotic stimulus	325	0.000494708	9.27	0.074	Biological Process	GO:0009628	response to abiotic stimulus	1.01249e-05	0.000494708	105	220	325	4365
GO:0009533 chloroplast stromal thylakoid	6	0.000495845	0.243	0.5	Cellular Component	GO:0009533	chloroplast stromal thylakoid	3.11327e-05	0.000495845	0	6	6	12
GO:0016702 oxidoreductase activity, acting on single donors with incorporation of molecular oxygen, incorporation of two atoms of oxygen	36	0.000497246	0.982	0.122	Molecular Function	GO:0016702	oxidoreductase activity, acting on single donors with incorporation of molecular oxygen, incorporation of two atoms of oxygen	1.30269e-05	0.000497246	9	27	36	294
GO:0015645 fatty acid ligase activity	9	0.000575274	0.246	0.321	Molecular Function	GO:0015645	fatty acid ligase activity	1.54387e-05	0.000575274	0	9	9	28
GO:0044723 single-organism carbohydrate metabolic process	314	0.000586131	8.956	0.075	Biological Process	GO:0044723	single-organism carbohydrate metabolic process	1.21478e-05	0.000586131	65	249	314	4208
GO:0098796 membrane protein complex	211	0.000589833	8.549	0.078	Cellular Component	GO:0098796	membrane protein complex	3.79372e-05	0.000589833	32	179	211	2695
GO:0071944 cell periphery	445	0.000615754	18.031	0.071	Cellular Component	GO:0071944	cell periphery	4.05474e-05	0.000615754	74	371	445	6254
GO:0046394 carboxylic acid biosynthetic process	345	0.000626271	9.84	0.074	Biological Process	GO:0046394	carboxylic acid biosynthetic process	1.3142e-05	0.000626271	79	266	345	4684
GO:0030186 melatonin metabolic process	5	0.000640895	0.143	0.714	Biological Process	GO:0030186	melatonin metabolic process	1.37809e-05	0.000640895	0	5	5	7
GO:0030187 melatonin biosynthetic process	5	0.000640895	0.143	0.714	Biological Process	GO:0030187	melatonin biosynthetic process	1.37809e-05	0.000640895	0	5	5	7
GO:0010007 magnesium chelatase complex	13	0.000673764	0.527	0.217	Cellular Component	GO:0010007	magnesium chelatase complex	4.53991e-05	0.000673764	2	11	13	60
GO:0016746 transferase activity, transferring acyl groups	168	0.00071134	4.584	0.078	Molecular Function	GO:0016746	transferase activity, transferring acyl groups	1.95448e-05	0.00071134	28	140	168	2152
GO:0000229 cytoplasmic chromosome	8	0.000739159	0.324	0.333	Cellular Component	GO:0000229	cytoplasmic chromosome	5.09375e-05	0.000739159	0	8	8	24
GO:0004324 ferredoxin-NADP+ reductase activity	7	0.000764252	0.191	0.412	Molecular Function	GO:0004324	ferredoxin-NADP+ reductase activity	2.19753e-05	0.000764252	0	7	7	17
GO:0008569 ATP-dependent microtubule motor activity, minus-end-directed	7	0.000764252	0.191	0.412	Molecular Function	GO:0008569	ATP-dependent microtubule motor activity, minus-end-directed	2.19753e-05	0.000764252	3	4	7	17
GO:0009055 electron carrier activity	68	0.00077167	1.855	0.096	Molecular Function	GO:0009055	electron carrier activity	2.26817e-05	0.00077167	9	59	68	712
GO:0030093 chloroplast photosystem I	4	0.000870972	0.162	0.8	Cellular Component	GO:0030093	chloroplast photosystem I	6.13549e-05	0.000870972	0	4	4	5
GO:0005985 sucrose metabolic process	23	0.000976763	0.656	0.155	Biological Process	GO:0005985	sucrose metabolic process	2.1256e-05	0.000976763	9	14	23	148
GO:0010598 NAD(P)H dehydrogenase complex (plastoquinone)	7	0.00101763	0.284	0.368	Cellular Component	GO:0010598	NAD(P)H dehydrogenase complex (plastoquinone)	7.32445e-05	0.00101763	0	7	7	19
GO:0015995 chlorophyll biosynthetic process	85	0.00102102	2.424	0.094	Biological Process	GO:0015995	chlorophyll biosynthetic process	2.24835e-05	0.00102102	15	70	85	906
GO:0016851 magnesium chelatase activity	13	0.00102852	0.355	0.213	Molecular Function	GO:0016851	magnesium chelatase activity	3.08883e-05	0.00102852	2	11	13	61
GO:0016701 oxidoreductase activity, acting on single donors with incorporation of molecular oxygen	56	0.00118465	1.528	0.1	Molecular Function	GO:0016701	oxidoreductase activity, acting on single donors with incorporation of molecular oxygen	3.63343e-05	0.00118465	12	44	56	562
GO:0004783 sulfite reductase (NADPH) activity	11	0.00128692	0.3	0.239	Molecular Function	GO:0004783	sulfite reductase (NADPH) activity	4.02934e-05	0.00128692	1	10	11	46
GO:0072330 monocarboxylic acid biosynthetic process	168	0.00134074	4.792	0.081	Biological Process	GO:0072330	monocarboxylic acid biosynthetic process	2.99298e-05	0.00134074	37	131	168	2079
GO:0015994 chlorophyll metabolic process	92	0.00134074	2.624	0.091	Biological Process	GO:0015994	chlorophyll metabolic process	3.02188e-05	0.00134074	15	77	92	1008
GO:0016453 C-acetyltransferase activity	16	0.00134942	0.437	0.178	Molecular Function	GO:0016453	C-acetyltransferase activity	4.31124e-05	0.00134942	3	13	16	90
GO:0009416 response to light stimulus	140	0.00136612	3.993	0.083	Biological Process	GO:0009416	response to light stimulus	3.11447e-05	0.00136612	30	110	140	1678
GO:0030001 metal ion transport	192	0.00145251	5.476	0.079	Biological Process	GO:0030001	metal ion transport	3.43493e-05	0.00145251	46	146	192	2435
GO:0010395 rhamnogalacturonan I metabolic process	5	0.00145251	0.143	0.625	Biological Process	GO:0010395	rhamnogalacturonan I metabolic process	3.49435e-05	0.00145251	0	5	5	8
GO:0051554 flavonol metabolic process	5	0.00145251	0.143	0.625	Biological Process	GO:0051554	flavonol metabolic process	3.49435e-05	0.00145251	0	5	5	8
GO:0051555 flavonol biosynthetic process	5	0.00145251	0.143	0.625	Biological Process	GO:0051555	flavonol biosynthetic process	3.49435e-05	0.00145251	0	5	5	8
GO:0006733 oxidoreduction coenzyme metabolic process	143	0.00145251	4.079	0.083	Biological Process	GO:0006733	oxidoreduction coenzyme metabolic process	3.49957e-05	0.00145251	30	113	143	1725
GO:0051753 mannan synthase activity	8	0.00147136	0.218	0.32	Molecular Function	GO:0051753	mannan synthase activity	4.79484e-05	0.00147136	1	7	8	25
GO:0009415 response to water	48	0.00148776	1.369	0.109	Biological Process	GO:0009415	response to water	3.62304e-05	0.00148776	33	15	48	439
GO:0009337 sulfite reductase complex (NADPH)	10	0.00161444	0.405	0.244	Cellular Component	GO:0009337	sulfite reductase complex (NADPH)	0.000118672	0.00161444	1	9	10	41
GO:0003774 motor activity	34	0.0016316	0.928	0.117	Molecular Function	GO:0003774	motor activity	5.42129e-05	0.0016316	3	31	34	290
GO:0016109 tetraterpenoid biosynthetic process	44	0.00173765	1.255	0.112	Biological Process	GO:0016109	tetraterpenoid biosynthetic process	4.2766e-05	0.00173765	3	41	44	393
GO:0043436 oxoacid metabolic process	571	0.00177852	16.286	0.069	Biological Process	GO:0043436	oxoacid metabolic process	4.4549e-05	0.00177852	123	448	571	8291
GO:0042440 pigment metabolic process	113	0.00177852	3.223	0.086	Biological Process	GO:0042440	pigment metabolic process	4.47076e-05	0.00177852	18	95	113	1309
GO:0042135 neurotransmitter catabolic process	7	0.00177852	0.2	0.389	Biological Process	GO:0042135	neurotransmitter catabolic process	4.5154e-05	0.00177852	2	5	7	18
GO:0042537 benzene-containing compound metabolic process	58	0.00180482	1.654	0.102	Biological Process	GO:0042537	benzene-containing compound metabolic process	4.62894e-05	0.00180482	7	51	58	569
GO:0000041 transition metal ion transport	111	0.00195365	3.166	0.086	Biological Process	GO:0000041	transition metal ion transport	5.06127e-05	0.00195365	32	79	111	1285
GO:0018874 benzoate metabolic process	22	0.00196493	0.627	0.151	Biological Process	GO:0018874	benzoate metabolic process	5.14139e-05	0.00196493	2	20	22	146
GO:0097599 xylanase activity	6	0.00197475	0.164	0.429	Molecular Function	GO:0097599	xylanase activity	6.68764e-05	0.00197475	0	6	6	14
GO:0010411 xyloglucan metabolic process	10	0.00201881	0.285	0.263	Biological Process	GO:0010411	xyloglucan metabolic process	5.33467e-05	0.00201881	0	10	10	38
GO:0019752 carboxylic acid metabolic process	561	0.00205545	16.001	0.069	Biological Process	GO:0019752	carboxylic acid metabolic process	5.48475e-05	0.00205545	123	438	561	8149
GO:0016108 tetraterpenoid metabolic process	45	0.00210991	1.284	0.11	Biological Process	GO:0016108	tetraterpenoid metabolic process	5.68474e-05	0.00210991	3	42	45	410
GO:0016614 oxidoreductase activity, acting on CH-OH group of donors	160	0.0021276	4.366	0.077	Molecular Function	GO:0016614	oxidoreductase activity, acting on CH-OH group of donors	7.34124e-05	0.0021276	38	122	160	2086
GO:0004180 carboxypeptidase activity	32	0.00235151	0.873	0.118	Molecular Function	GO:0004180	carboxypeptidase activity	8.26411e-05	0.00235151	0	32	32	272
GO:0000786 nucleosome	18	0.00246805	0.729	0.155	Cellular Component	GO:0000786	nucleosome	0.000188692	0.00246805	0	18	18	116
GO:0009505 plant-type cell wall	25	0.00246805	1.013	0.132	Cellular Component	GO:0009505	plant-type cell wall	0.000188978	0.00246805	1	24	25	190
GO:0004312 fatty acid synthase activity	57	0.00255111	1.555	0.096	Molecular Function	GO:0004312	fatty acid synthase activity	9.12858e-05	0.00255111	9	48	57	595
GO:0016043 cellular component organization	752	0.00255601	21.449	0.067	Biological Process	GO:0016043	cellular component organization	6.95289e-05	0.00255601	125	627	752	11223
GO:1901700 response to oxygen-containing compound	198	0.00269324	5.647	0.077	Biological Process	GO:1901700	response to oxygen-containing compound	7.39595e-05	0.00269324	77	121	198	2558
GO:0030261 chromosome condensation	91	0.00272496	2.596	0.089	Biological Process	GO:0030261	chromosome condensation	7.55364e-05	0.00272496	18	73	91	1020
GO:0009923 fatty acid elongase complex	3	0.00275572	0.122	1	Cellular Component	GO:0009923	fatty acid elongase complex	0.000215224	0.00275572	0	3	3	3
GO:0009725 response to hormone	204	0.0028703	5.819	0.077	Biological Process	GO:0009725	response to hormone	8.0309e-05	0.0028703	43	161	204	2651
GO:0006082 organic acid metabolic process	571	0.00289522	16.286	0.068	Biological Process	GO:0006082	organic acid metabolic process	8.17562e-05	0.00289522	123	448	571	8340
GO:0009414 response to water deprivation	45	0.00296382	1.284	0.108	Biological Process	GO:0009414	response to water deprivation	8.46843e-05	0.00296382	30	15	45	417
GO:0006577 amino-acid betaine metabolic process	22	0.00296382	0.627	0.146	Biological Process	GO:0006577	amino-acid betaine metabolic process	8.59967e-05	0.00296382	3	19	22	151
GO:0006578 amino-acid betaine biosynthetic process	22	0.00296382	0.627	0.146	Biological Process	GO:0006578	amino-acid betaine biosynthetic process	8.59967e-05	0.00296382	3	19	22	151
GO:0009044 xylan 1,4-beta-xylosidase activity	5	0.00317849	0.136	0.5	Molecular Function	GO:0009044	xylan 1,4-beta-xylosidase activity	0.000115766	0.00317849	0	5	5	10
GO:0019695 choline metabolic process	15	0.00336832	0.428	0.181	Biological Process	GO:0019695	choline metabolic process	9.86061e-05	0.00336832	2	13	15	83
GO:0004601 peroxidase activity	56	0.00359008	1.528	0.095	Molecular Function	GO:0004601	peroxidase activity	0.000133051	0.00359008	7	49	56	590
GO:0016684 oxidoreductase activity, acting on peroxide as acceptor	58	0.00365927	1.583	0.094	Molecular Function	GO:0016684	oxidoreductase activity, acting on peroxide as acceptor	0.000137953	0.00365927	7	51	58	618
GO:0000293 ferric-chelate reductase activity	4	0.00368058	0.109	0.667	Molecular Function	GO:0000293	ferric-chelate reductase activity	0.000141108	0.00368058	0	4	4	6
GO:0016679 oxidoreductase activity, acting on diphenols and related substances as donors	22	0.00406266	0.6	0.134	Molecular Function	GO:0016679	oxidoreductase activity, acting on diphenols and related substances as donors	0.000158422	0.00406266	1	21	22	164
GO:0004798 thymidylate kinase activity	13	0.00406266	0.355	0.183	Molecular Function	GO:0004798	thymidylate kinase activity	0.000160949	0.00406266	5	8	13	71
GO:0005452 inorganic anion exchanger activity	3	0.00425483	0.082	1	Molecular Function	GO:0005452	inorganic anion exchanger activity	0.000182156	0.00425483	0	3	3	3
GO:0008466 glycogenin glucosyltransferase activity	3	0.00425483	0.082	1	Molecular Function	GO:0008466	glycogenin glucosyltransferase activity	0.000182156	0.00425483	0	3	3	3
GO:0015139 alpha-ketoglutarate transmembrane transporter activity	3	0.00425483	0.082	1	Molecular Function	GO:0015139	alpha-ketoglutarate transmembrane transporter activity	0.000182156	0.00425483	0	3	3	3
GO:0061634 alpha-D-xyloside xylohydrolase	3	0.00425483	0.082	1	Molecular Function	GO:0061634	alpha-D-xyloside xylohydrolase	0.000182156	0.00425483	0	3	3	3
GO:0080176 xyloglucan 1,6-alpha-xylosidase activity	3	0.00425483	0.082	1	Molecular Function	GO:0080176	xyloglucan 1,6-alpha-xylosidase activity	0.000182156	0.00425483	0	3	3	3
GO:0045156 electron transporter, transferring electrons within the cyclic electron transport pathway of photosynthesis activity	5	0.00465574	0.136	0.455	Molecular Function	GO:0045156	electron transporter, transferring electrons within the cyclic electron transport pathway of photosynthesis activity	0.000202294	0.00465574	0	5	5	11
GO:1990066 energy quenching	7	0.00477213	0.2	0.333	Biological Process	GO:1990066	energy quenching	0.000140938	0.00477213	0	7	7	21
GO:0010037 response to carbon dioxide	5	0.0047732	0.143	0.5	Biological Process	GO:0010037	response to carbon dioxide	0.000142207	0.0047732	0	5	5	10
GO:0005960 glycine cleavage complex	4	0.00489068	0.162	0.571	Cellular Component	GO:0005960	glycine cleavage complex	0.000389457	0.00489068	0	4	4	7
GO:0009011 starch synthase activity	14	0.00499596	0.382	0.169	Molecular Function	GO:0009011	starch synthase activity	0.000226287	0.00499596	5	9	14	83
GO:0051002 ligase activity, forming nitrogen-metal bonds	15	0.00499596	0.409	0.161	Molecular Function	GO:0051002	ligase activity, forming nitrogen-metal bonds	0.000228857	0.00499596	4	11	15	93
GO:0051003 ligase activity, forming nitrogen-metal bonds, forming coordination complexes	15	0.00499596	0.409	0.161	Molecular Function	GO:0051003	ligase activity, forming nitrogen-metal bonds, forming coordination complexes	0.000228857	0.00499596	4	11	15	93
GO:0008831 dTDP-4-dehydrorhamnose reductase activity	21	0.00499596	0.573	0.134	Molecular Function	GO:0008831	dTDP-4-dehydrorhamnose reductase activity	0.000229846	0.00499596	3	18	21	157
GO:0016207 4-coumarate-CoA ligase activity	6	0.0050972	0.164	0.353	Molecular Function	GO:0016207	4-coumarate-CoA ligase activity	0.000237761	0.0050972	0	6	6	17
GO:0019843 rRNA binding	49	0.00512362	1.337	0.096	Molecular Function	GO:0019843	rRNA binding	0.000242267	0.00512362	8	41	49	509
GO:0005871 kinesin complex	18	0.00538623	0.729	0.145	Cellular Component	GO:0005871	kinesin complex	0.000437167	0.00538623	0	18	18	124
GO:0010438 cellular response to sulfur starvation	4	0.00550386	0.114	0.667	Biological Process	GO:0010438	cellular response to sulfur starvation	0.000167108	0.00550386	0	4	4	6
GO:0022900 electron transport chain	49	0.00550386	1.398	0.102	Biological Process	GO:0022900	electron transport chain	0.000173509	0.00550386	6	43	49	481
GO:0006730 one-carbon metabolic process	14	0.00550386	0.399	0.179	Biological Process	GO:0006730	one-carbon metabolic process	0.000179393	0.00550386	1	13	14	78
GO:0009834 plant-type secondary cell wall biogenesis	14	0.00550386	0.399	0.179	Biological Process	GO:0009834	plant-type secondary cell wall biogenesis	0.000179393	0.00550386	0	14	14	78
GO:0009743 response to carbohydrate	49	0.00550386	1.398	0.102	Biological Process	GO:0009743	response to carbohydrate	0.000182231	0.00550386	20	29	49	482
GO:0006323 DNA packaging	107	0.00550386	3.052	0.084	Biological Process	GO:0006323	DNA packaging	0.000187049	0.00550386	20	87	107	1272
GO:0044283 small molecule biosynthetic process	438	0.00550386	12.493	0.069	Biological Process	GO:0044283	small molecule biosynthetic process	0.000191237	0.00550386	97	341	438	6304
GO:0009773 photosynthetic electron transport in photosystem I	7	0.00550386	0.2	0.318	Biological Process	GO:0009773	photosynthetic electron transport in photosystem I	0.000196155	0.00550386	0	7	7	22
GO:0051188 cofactor biosynthetic process	280	0.00550386	7.986	0.073	Biological Process	GO:0051188	cofactor biosynthetic process	0.000201249	0.00550386	61	219	280	3850
GO:0010025 wax biosynthetic process	6	0.00550386	0.171	0.375	Biological Process	GO:0010025	wax biosynthetic process	0.000204934	0.00550386	0	6	6	16
GO:0010166 wax metabolic process	6	0.00550386	0.171	0.375	Biological Process	GO:0010166	wax metabolic process	0.000204934	0.00550386	0	6	6	16
GO:0006000 fructose metabolic process	14	0.00550386	0.399	0.177	Biological Process	GO:0006000	fructose metabolic process	0.000206263	0.00550386	2	12	14	79
GO:0009071 serine family amino acid catabolic process	14	0.00550386	0.399	0.177	Biological Process	GO:0009071	serine family amino acid catabolic process	0.000206263	0.00550386	0	14	14	79
GO:0003230 cardiac atrium development	3	0.00550386	0.086	1	Biological Process	GO:0003230	cardiac atrium development	0.000207444	0.00550386	0	3	3	3
GO:0003279 cardiac septum development	3	0.00550386	0.086	1	Biological Process	GO:0003279	cardiac septum development	0.000207444	0.00550386	0	3	3	3
GO:0003283 atrial septum development	3	0.00550386	0.086	1	Biological Process	GO:0003283	atrial septum development	0.000207444	0.00550386	0	3	3	3
GO:0035469 determination of pancreatic left/right asymmetry	3	0.00550386	0.086	1	Biological Process	GO:0035469	determination of pancreatic left/right asymmetry	0.000207444	0.00550386	0	3	3	3
GO:0060026 convergent extension	3	0.00550386	0.086	1	Biological Process	GO:0060026	convergent extension	0.000207444	0.00550386	0	3	3	3
GO:0060027 convergent extension involved in gastrulation	3	0.00550386	0.086	1	Biological Process	GO:0060027	convergent extension involved in gastrulation	0.000207444	0.00550386	0	3	3	3
GO:0071907 determination of digestive tract left/right asymmetry	3	0.00550386	0.086	1	Biological Process	GO:0071907	determination of digestive tract left/right asymmetry	0.000207444	0.00550386	0	3	3	3
GO:0071908 determination of intestine left/right asymmetry	3	0.00550386	0.086	1	Biological Process	GO:0071908	determination of intestine left/right asymmetry	0.000207444	0.00550386	0	3	3	3
GO:0071909 determination of stomach left/right asymmetry	3	0.00550386	0.086	1	Biological Process	GO:0071909	determination of stomach left/right asymmetry	0.000207444	0.00550386	0	3	3	3
GO:0071910 determination of liver left/right asymmetry	3	0.00550386	0.086	1	Biological Process	GO:0071910	determination of liver left/right asymmetry	0.000207444	0.00550386	0	3	3	3
GO:0072189 ureter development	3	0.00550386	0.086	1	Biological Process	GO:0072189	ureter development	0.000207444	0.00550386	0	3	3	3
GO:0080006 internode patterning	3	0.00550386	0.086	1	Biological Process	GO:0080006	internode patterning	0.000207444	0.00550386	0	3	3	3
GO:0090177 establishment of planar polarity involved in neural tube closure	3	0.00550386	0.086	1	Biological Process	GO:0090177	establishment of planar polarity involved in neural tube closure	0.000207444	0.00550386	0	3	3	3
GO:0090178 regulation of establishment of planar polarity involved in neural tube closure	3	0.00550386	0.086	1	Biological Process	GO:0090178	regulation of establishment of planar polarity involved in neural tube closure	0.000207444	0.00550386	0	3	3	3
GO:0090179 planar cell polarity pathway involved in neural tube closure	3	0.00550386	0.086	1	Biological Process	GO:0090179	planar cell polarity pathway involved in neural tube closure	0.000207444	0.00550386	0	3	3	3
GO:2000167 regulation of planar cell polarity pathway involved in neural tube closure	3	0.00550386	0.086	1	Biological Process	GO:2000167	regulation of planar cell polarity pathway involved in neural tube closure	0.000207444	0.00550386	0	3	3	3
GO:0010124 phenylacetate catabolic process	33	0.00550386	0.941	0.115	Biological Process	GO:0010124	phenylacetate catabolic process	0.000208177	0.00550386	3	30	33	286
GO:0042178 xenobiotic catabolic process	33	0.00550386	0.941	0.115	Biological Process	GO:0042178	xenobiotic catabolic process	0.000208177	0.00550386	3	30	33	286
GO:0004650 polygalacturonase activity	18	0.00577254	0.491	0.143	Molecular Function	GO:0004650	polygalacturonase activity	0.000276639	0.00577254	1	17	18	126
GO:0009809 lignin biosynthetic process	10	0.00646545	0.285	0.222	Biological Process	GO:0009809	lignin biosynthetic process	0.000246223	0.00646545	0	10	10	45
GO:0047763 caffeate O-methyltransferase activity	4	0.00647399	0.109	0.571	Molecular Function	GO:0047763	caffeate O-methyltransferase activity	0.000314392	0.00647399	0	4	4	7
GO:0003871 5-methyltetrahydropteroyltriglutamate-homocysteine S-methyltransferase activity	5	0.00654855	0.136	0.417	Molecular Function	GO:0003871	5-methyltetrahydropteroyltriglutamate-homocysteine S-methyltransferase activity	0.000330566	0.00654855	0	5	5	12
GO:0004357 glutamate-cysteine ligase activity	5	0.00654855	0.136	0.417	Molecular Function	GO:0004357	glutamate-cysteine ligase activity	0.000330566	0.00654855	0	5	5	12
GO:0042085 5-methyltetrahydropteroyltri-L-glutamate-dependent methyltransferase activity	5	0.00654855	0.136	0.417	Molecular Function	GO:0042085	5-methyltetrahydropteroyltri-L-glutamate-dependent methyltransferase activity	0.000330566	0.00654855	0	5	5	12
GO:0009644 response to high light intensity	16	0.00672155	0.456	0.16	Biological Process	GO:0009644	response to high light intensity	0.000257717	0.00672155	6	10	16	100
GO:0000221 vacuolar proton-transporting V-type ATPase, V1 domain	15	0.00703051	0.608	0.156	Cellular Component	GO:0000221	vacuolar proton-transporting V-type ATPase, V1 domain	0.00058139	0.00703051	2	13	15	96
GO:0005667 transcription factor complex	39	0.00703539	1.58	0.104	Cellular Component	GO:0005667	transcription factor complex	0.000592567	0.00703539	4	35	39	374
GO:0090558 plant epidermis development	36	0.00722138	1.027	0.11	Biological Process	GO:0090558	plant epidermis development	0.000278753	0.00722138	5	31	36	327
GO:0009639 response to red or far red light	47	0.00785239	1.341	0.101	Biological Process	GO:0009639	response to red or far red light	0.000305145	0.00785239	8	39	47	467
GO:0016408 C-acyltransferase activity	17	0.00789264	0.464	0.143	Molecular Function	GO:0016408	C-acyltransferase activity	0.000403458	0.00789264	3	14	17	119
GO:0051287 NAD binding	94	0.00822663	2.565	0.081	Molecular Function	GO:0051287	NAD binding	0.000428795	0.00822663	16	78	94	1165
GO:0004616 phosphogluconate dehydrogenase (decarboxylating) activity	10	0.00822663	0.273	0.2	Molecular Function	GO:0004616	phosphogluconate dehydrogenase (decarboxylating) activity	0.000431044	0.00822663	5	5	10	50
GO:0071821 FANCM-MHF complex	12	0.00884158	0.486	0.174	Cellular Component	GO:0071821	FANCM-MHF complex	0.00075928	0.00884158	0	12	12	69
GO:0000315 organellar large ribosomal subunit	37	0.00884158	1.499	0.105	Cellular Component	GO:0000315	organellar large ribosomal subunit	0.000771776	0.00884158	2	35	37	354
GO:0052716 hydroquinone:oxygen oxidoreductase activity	9	0.00914435	0.246	0.214	Molecular Function	GO:0052716	hydroquinone:oxygen oxidoreductase activity	0.000484972	0.00914435	0	9	9	42
GO:0042710 biofilm formation	32	0.00925267	0.913	0.113	Biological Process	GO:0042710	biofilm formation	0.000368793	0.00925267	6	26	32	283
GO:0046271 phenylpropanoid catabolic process	9	0.00925267	0.257	0.231	Biological Process	GO:0046271	phenylpropanoid catabolic process	0.000370104	0.00925267	0	9	9	39
GO:0046274 lignin catabolic process	9	0.00925267	0.257	0.231	Biological Process	GO:0046274	lignin catabolic process	0.000370104	0.00925267	0	9	9	39
GO:0010400 rhamnogalacturonan I side chain metabolic process	4	0.00925267	0.114	0.571	Biological Process	GO:0010400	rhamnogalacturonan I side chain metabolic process	0.000371545	0.00925267	0	4	4	7
GO:0051014 actin filament severing	4	0.00925267	0.114	0.571	Biological Process	GO:0051014	actin filament severing	0.000371545	0.00925267	0	4	4	7
GO:0001228 transcriptional activator activity, RNA polymerase II transcription regulatory region sequence-specific binding	10	0.00938006	0.273	0.196	Molecular Function	GO:0001228	transcriptional activator activity, RNA polymerase II transcription regulatory region sequence-specific binding	0.000509174	0.00938006	0	10	10	51
GO:0004356 glutamate-ammonia ligase activity	8	0.00938006	0.218	0.235	Molecular Function	GO:0004356	glutamate-ammonia ligase activity	0.00050946	0.00938006	2	6	8	34
GO:0004315 3-oxoacyl-[acyl-carrier-protein] synthase activity	22	0.00997164	0.6	0.123	Molecular Function	GO:0004315	3-oxoacyl-[acyl-carrier-protein] synthase activity	0.000547962	0.00997164	3	19	22	179
GO:0000313 organellar ribosome	55	0.0104245	2.229	0.093	Cellular Component	GO:0000313	organellar ribosome	0.000925911	0.0104245	3	52	55	592
GO:0044425 membrane part	763	0.0105358	30.916	0.066	Cellular Component	GO:0044425	membrane part	0.000951937	0.0105358	115	648	763	11588
GO:0008092 cytoskeletal protein binding	83	0.0105472	2.265	0.082	Molecular Function	GO:0008092	cytoskeletal protein binding	0.000586328	0.0105472	5	78	83	1014
GO:0005911 cell-cell junction	95	0.0109965	3.849	0.083	Cellular Component	GO:0005911	cell-cell junction	0.0010104	0.0109965	30	65	95	1149
GO:0050415 formimidoylglutamase activity	6	0.0113733	0.164	0.3	Molecular Function	GO:0050415	formimidoylglutamase activity	0.000642712	0.0113733	0	6	6	20
GO:0046961 proton-transporting ATPase activity, rotational mechanism	20	0.0113733	0.546	0.127	Molecular Function	GO:0046961	proton-transporting ATPase activity, rotational mechanism	0.000657328	0.0113733	7	13	20	158
GO:0016880 acid-ammonia (or amide) ligase activity	11	0.0113733	0.3	0.177	Molecular Function	GO:0016880	acid-ammonia (or amide) ligase activity	0.000665761	0.0113733	5	6	11	62
GO:0008720 D-lactate dehydrogenase activity	3	0.0113733	0.082	0.75	Molecular Function	GO:0008720	D-lactate dehydrogenase activity	0.000697662	0.0113733	3	0	3	4
GO:0008920 lipopolysaccharide heptosyltransferase activity	3	0.0113733	0.082	0.75	Molecular Function	GO:0008920	lipopolysaccharide heptosyltransferase activity	0.000697662	0.0113733	0	3	3	4
GO:0016984 ribulose-bisphosphate carboxylase activity	3	0.0113733	0.082	0.75	Molecular Function	GO:0016984	ribulose-bisphosphate carboxylase activity	0.000697662	0.0113733	0	3	3	4
GO:0019154 glycolate dehydrogenase activity	3	0.0113733	0.082	0.75	Molecular Function	GO:0019154	glycolate dehydrogenase activity	0.000697662	0.0113733	3	0	3	4
GO:0052923 all-trans-nonaprenyl-diphosphate synthase (geranyl-diphosphate specific) activity	3	0.0113733	0.082	0.75	Molecular Function	GO:0052923	all-trans-nonaprenyl-diphosphate synthase (geranyl-diphosphate specific) activity	0.000697662	0.0113733	0	3	3	4
GO:1901611 phosphatidylglycerol binding	3	0.0113733	0.082	0.75	Molecular Function	GO:1901611	phosphatidylglycerol binding	0.000697662	0.0113733	3	0	3	4
GO:0050368 tyrosine 2,3-aminomutase activity	7	0.0124385	0.191	0.25	Molecular Function	GO:0050368	tyrosine 2,3-aminomutase activity	0.000770948	0.0124385	0	7	7	28
GO:0090626 plant epidermis morphogenesis	12	0.0128378	0.342	0.179	Biological Process	GO:0090626	plant epidermis morphogenesis	0.000518832	0.0128378	1	11	12	67
GO:0006721 terpenoid metabolic process	68	0.0128856	1.94	0.089	Biological Process	GO:0006721	terpenoid metabolic process	0.000524105	0.0128856	17	51	68	760
GO:0048037 cofactor binding	233	0.0129175	6.357	0.069	Molecular Function	GO:0048037	cofactor binding	0.000808891	0.0129175	58	175	233	3355
GO:0016627 oxidoreductase activity, acting on the CH-CH group of donors	93	0.0136507	2.538	0.079	Molecular Function	GO:0016627	oxidoreductase activity, acting on the CH-CH group of donors	0.000863526	0.0136507	14	79	93	1176
GO:0005978 glycogen biosynthetic process	23	0.0144508	0.656	0.125	Biological Process	GO:0005978	glycogen biosynthetic process	0.000592315	0.0144508	6	17	23	184
GO:0042761 very long-chain fatty acid biosynthetic process	6	0.0144508	0.171	0.316	Biological Process	GO:0042761	very long-chain fatty acid biosynthetic process	0.000595254	0.0144508	0	6	6	19
GO:0016620 oxidoreductase activity, acting on the aldehyde or oxo group of donors, NAD or NADP as acceptor	57	0.0145635	1.555	0.087	Molecular Function	GO:0016620	oxidoreductase activity, acting on the aldehyde or oxo group of donors, NAD or NADP as acceptor	0.000930578	0.0145635	10	47	57	653
GO:0044281 small molecule metabolic process	808	0.0146564	23.046	0.065	Biological Process	GO:0044281	small molecule metabolic process	0.000607521	0.0146564	171	637	808	12349
GO:0004373 glycogen (starch) synthase activity	15	0.0147523	0.409	0.142	Molecular Function	GO:0004373	glycogen (starch) synthase activity	0.000952064	0.0147523	6	9	15	106
GO:0010287 plastoglobule	14	0.0150882	0.567	0.149	Cellular Component	GO:0010287	plastoglobule	0.00141073	0.0150882	2	12	14	94
GO:0044815 DNA packaging complex	18	0.0150882	0.729	0.131	Cellular Component	GO:0044815	DNA packaging complex	0.00143257	0.0150882	0	18	18	137
GO:0016052 carbohydrate catabolic process	130	0.0154699	3.708	0.079	Biological Process	GO:0016052	carbohydrate catabolic process	0.000645247	0.0154699	27	103	130	1652
GO:0044426 cell wall part	6	0.0154964	0.243	0.273	Cellular Component	GO:0044426	cell wall part	0.00149506	0.0154964	1	5	6	22
GO:0016628 oxidoreductase activity, acting on the CH-CH group of donors, NAD or NADP as acceptor	62	0.016204	1.692	0.085	Molecular Function	GO:0016628	oxidoreductase activity, acting on the CH-CH group of donors, NAD or NADP as acceptor	0.00105611	0.016204	7	55	62	728
GO:0010597 green leaf volatile biosynthetic process	4	0.0168731	0.114	0.5	Biological Process	GO:0010597	green leaf volatile biosynthetic process	0.000708146	0.0168731	0	4	4	8
GO:0007018 microtubule-based movement	31	0.017183	0.884	0.11	Biological Process	GO:0007018	microtubule-based movement	0.000725603	0.017183	4	27	31	282
GO:0009642 response to light intensity	38	0.0175294	1.084	0.103	Biological Process	GO:0009642	response to light intensity	0.000744774	0.0175294	14	24	38	370
GO:0009314 response to radiation	145	0.0176904	4.136	0.077	Biological Process	GO:0009314	response to radiation	0.000779654	0.0176904	32	113	145	1882
GO:0007439 ectodermal digestive tract development	3	0.0176904	0.086	0.75	Biological Process	GO:0007439	ectodermal digestive tract development	0.000792955	0.0176904	0	3	3	4
GO:0007520 myoblast fusion	3	0.0176904	0.086	0.75	Biological Process	GO:0007520	myoblast fusion	0.000792955	0.0176904	0	3	3	4
GO:0048567 ectodermal digestive tract morphogenesis	3	0.0176904	0.086	0.75	Biological Process	GO:0048567	ectodermal digestive tract morphogenesis	0.000792955	0.0176904	0	3	3	4
GO:0048611 embryonic ectodermal digestive tract development	3	0.0176904	0.086	0.75	Biological Process	GO:0048611	embryonic ectodermal digestive tract development	0.000792955	0.0176904	0	3	3	4
GO:0048613 embryonic ectodermal digestive tract morphogenesis	3	0.0176904	0.086	0.75	Biological Process	GO:0048613	embryonic ectodermal digestive tract morphogenesis	0.000792955	0.0176904	0	3	3	4
GO:0048668 collateral sprouting	3	0.0176904	0.086	0.75	Biological Process	GO:0048668	collateral sprouting	0.000792955	0.0176904	0	3	3	4
GO:1902473 regulation of protein localization to synapse	3	0.0176904	0.086	0.75	Biological Process	GO:1902473	regulation of protein localization to synapse	0.000792955	0.0176904	0	3	3	4
GO:1902474 positive regulation of protein localization to synapse	3	0.0176904	0.086	0.75	Biological Process	GO:1902474	positive regulation of protein localization to synapse	0.000792955	0.0176904	0	3	3	4
GO:0019252 starch biosynthetic process	15	0.0176904	0.428	0.15	Biological Process	GO:0019252	starch biosynthetic process	0.000797442	0.0176904	2	13	15	100
GO:0010196 nonphotochemical quenching	6	0.0178205	0.171	0.3	Biological Process	GO:0010196	nonphotochemical quenching	0.000807926	0.0178205	0	6	6	20
GO:0042743 hydrogen peroxide metabolic process	35	0.0180849	0.998	0.105	Biological Process	GO:0042743	hydrogen peroxide metabolic process	0.000824597	0.0180849	6	29	35	334
GO:0045330 aspartyl esterase activity	7	0.0182315	0.191	0.233	Molecular Function	GO:0045330	aspartyl esterase activity	0.0011999	0.0182315	0	7	7	30
GO:0000097 sulfur amino acid biosynthetic process	63	0.0183823	1.797	0.089	Biological Process	GO:0000097	sulfur amino acid biosynthetic process	0.000844657	0.0183823	9	54	63	705
GO:0019319 hexose biosynthetic process	27	0.0183823	0.77	0.114	Biological Process	GO:0019319	hexose biosynthetic process	0.000847681	0.0183823	2	25	27	236
GO:0003777 microtubule motor activity	21	0.0184438	0.573	0.118	Molecular Function	GO:0003777	microtubule motor activity	0.00122566	0.0184438	3	18	21	178
GO:0003779 actin binding	31	0.0194257	0.846	0.102	Molecular Function	GO:0003779	actin binding	0.00130784	0.0194257	2	29	31	305
GO:0004185 serine-type carboxypeptidase activity	21	0.0194257	0.573	0.117	Molecular Function	GO:0004185	serine-type carboxypeptidase activity	0.00131573	0.0194257	0	21	21	179
GO:1990204 oxidoreductase complex	61	0.0194272	2.472	0.088	Cellular Component	GO:1990204	oxidoreductase complex	0.001933	0.0194272	5	56	61	694
GO:0031224 intrinsic component of membrane	650	0.0194272	26.337	0.066	Cellular Component	GO:0031224	intrinsic component of membrane	0.00195033	0.0194272	106	544	650	9836
GO:0010330 cellulose synthase complex	3	0.0194272	0.122	0.6	Cellular Component	GO:0010330	cellulose synthase complex	0.00196355	0.0194272	0	3	3	5
GO:0016211 ammonia ligase activity	8	0.0196131	0.218	0.205	Molecular Function	GO:0016211	ammonia ligase activity	0.00134096	0.0196131	2	6	8	39
GO:0007017 microtubule-based process	80	0.0196475	2.282	0.085	Biological Process	GO:0007017	microtubule-based process	0.000911113	0.0196475	8	72	80	944
GO:0016774 phosphotransferase activity, carboxyl group as acceptor	13	0.0196892	0.355	0.148	Molecular Function	GO:0016774	phosphotransferase activity, carboxyl group as acceptor	0.00135874	0.0196892	7	6	13	88
GO:0051552 flavone metabolic process	5	0.0197238	0.143	0.357	Biological Process	GO:0051552	flavone metabolic process	0.000924873	0.0197238	0	5	5	14
GO:0051553 flavone biosynthetic process	5	0.0197238	0.143	0.357	Biological Process	GO:0051553	flavone biosynthetic process	0.000924873	0.0197238	0	5	5	14
GO:0006090 pyruvate metabolic process	96	0.019863	2.738	0.082	Biological Process	GO:0006090	pyruvate metabolic process	0.000939409	0.019863	19	77	96	1173
GO:0009719 response to endogenous stimulus	218	0.019863	6.218	0.073	Biological Process	GO:0009719	response to endogenous stimulus	0.000941691	0.019863	47	171	218	2994
GO:0042548 regulation of photosynthesis, light reaction	11	0.0199352	0.314	0.177	Biological Process	GO:0042548	regulation of photosynthesis, light reaction	0.000950279	0.0199352	0	11	11	62
GO:0004397 histidine ammonia-lyase activity	7	0.0211735	0.191	0.226	Molecular Function	GO:0004397	histidine ammonia-lyase activity	0.0014747	0.0211735	0	7	7	31
GO:0010393 galacturonan metabolic process	17	0.0219613	0.485	0.137	Biological Process	GO:0010393	galacturonan metabolic process	0.00105255	0.0219613	0	17	17	124
GO:0030497 fatty acid elongation	6	0.0223033	0.171	0.286	Biological Process	GO:0030497	fatty acid elongation	0.00107472	0.0223033	0	6	6	21
GO:0004350 glutamate-5-semialdehyde dehydrogenase activity	8	0.0226758	0.218	0.2	Molecular Function	GO:0004350	glutamate-5-semialdehyde dehydrogenase activity	0.00159383	0.0226758	3	5	8	40
GO:0031407 oxylipin metabolic process	10	0.0233272	0.285	0.185	Biological Process	GO:0031407	oxylipin metabolic process	0.00113614	0.0233272	0	10	10	54
GO:0031408 oxylipin biosynthetic process	10	0.0233272	0.285	0.185	Biological Process	GO:0031408	oxylipin biosynthetic process	0.00113614	0.0233272	0	10	10	54
GO:0006548 histidine catabolic process	13	0.0234863	0.371	0.157	Biological Process	GO:0006548	histidine catabolic process	0.00115606	0.0234863	0	13	13	83
GO:0052805 imidazole-containing compound catabolic process	13	0.0234863	0.371	0.157	Biological Process	GO:0052805	imidazole-containing compound catabolic process	0.00115606	0.0234863	0	13	13	83
GO:0004489 methylenetetrahydrofolate reductase (NAD(P)H) activity	3	0.0235491	0.082	0.6	Molecular Function	GO:0004489	methylenetetrahydrofolate reductase (NAD(P)H) activity	0.00167026	0.0235491	0	3	3	5
GO:0050660 flavin adenine dinucleotide binding	51	0.0238724	1.392	0.087	Molecular Function	GO:0050660	flavin adenine dinucleotide binding	0.00170844	0.0238724	13	38	51	585
GO:0014902 myotube differentiation	4	0.024142	0.114	0.444	Biological Process	GO:0014902	myotube differentiation	0.00121485	0.024142	0	4	4	9
GO:0019372 lipoxygenase pathway	4	0.024142	0.114	0.444	Biological Process	GO:0019372	lipoxygenase pathway	0.00121485	0.024142	0	4	4	9
GO:0048281 inflorescence morphogenesis	4	0.024142	0.114	0.444	Biological Process	GO:0048281	inflorescence morphogenesis	0.00121485	0.024142	1	3	4	9
GO:0070829 heterochromatin maintenance	4	0.024142	0.114	0.444	Biological Process	GO:0070829	heterochromatin maintenance	0.00121485	0.024142	0	4	4	9
GO:0052546 cell wall pectin metabolic process	8	0.024142	0.228	0.216	Biological Process	GO:0052546	cell wall pectin metabolic process	0.00123158	0.024142	0	8	8	37
GO:0016143 S-glycoside metabolic process	19	0.024142	0.542	0.128	Biological Process	GO:0016143	S-glycoside metabolic process	0.00123625	0.024142	0	19	19	148
GO:0019757 glycosinolate metabolic process	19	0.024142	0.542	0.128	Biological Process	GO:0019757	glycosinolate metabolic process	0.00123625	0.024142	0	19	19	148
GO:0042221 response to chemical	522	0.024142	14.889	0.067	Biological Process	GO:0042221	response to chemical	0.00123837	0.024142	137	385	522	7800
GO:0006546 glycine catabolic process	7	0.0241641	0.2	0.241	Biological Process	GO:0006546	glycine catabolic process	0.00124577	0.0241641	0	7	7	29
GO:0010319 stromule	10	0.024261	0.405	0.169	Cellular Component	GO:0010319	stromule	0.00248926	0.024261	2	8	10	59
GO:0009735 response to cytokinin	24	0.0256063	0.685	0.116	Biological Process	GO:0009735	response to cytokinin	0.00132675	0.0256063	0	24	24	207
GO:0044769 ATPase activity, coupled to transmembrane movement of ions, rotational mechanism	23	0.0277444	0.628	0.11	Molecular Function	GO:0044769	ATPase activity, coupled to transmembrane movement of ions, rotational mechanism	0.00200327	0.0277444	7	16	23	210
GO:0018298 protein-chromophore linkage	12	0.0280342	0.342	0.16	Biological Process	GO:0018298	protein-chromophore linkage	0.00145981	0.0280342	0	12	12	75
GO:0016144 S-glycoside biosynthetic process	16	0.0284362	0.456	0.137	Biological Process	GO:0016144	S-glycoside biosynthetic process	0.00149548	0.0284362	0	16	16	117
GO:0019758 glycosinolate biosynthetic process	16	0.0284362	0.456	0.137	Biological Process	GO:0019758	glycosinolate biosynthetic process	0.00149548	0.0284362	0	16	16	117
GO:0016114 terpenoid biosynthetic process	58	0.0286604	1.654	0.089	Biological Process	GO:0016114	terpenoid biosynthetic process	0.00151469	0.0286604	11	47	58	653
GO:0010090 trichome morphogenesis	9	0.0292243	0.257	0.191	Biological Process	GO:0010090	trichome morphogenesis	0.00155207	0.0292243	1	8	9	47
GO:0004013 adenosylhomocysteinase activity	7	0.0293743	0.191	0.212	Molecular Function	GO:0004013	adenosylhomocysteinase activity	0.00216941	0.0293743	1	6	7	33
GO:0016802 trialkylsulfonium hydrolase activity	7	0.0293743	0.191	0.212	Molecular Function	GO:0016802	trialkylsulfonium hydrolase activity	0.00216941	0.0293743	1	6	7	33
GO:0016405 CoA-ligase activity	24	0.0293743	0.655	0.107	Molecular Function	GO:0016405	CoA-ligase activity	0.00217727	0.0293743	0	24	24	224
GO:1901615 organic hydroxy compound metabolic process	119	0.0298146	3.394	0.078	Biological Process	GO:1901615	organic hydroxy compound metabolic process	0.00159114	0.0298146	28	91	119	1530
GO:0009547 plastid ribosome	15	0.02983	0.608	0.133	Cellular Component	GO:0009547	plastid ribosome	0.00310634	0.02983	0	15	15	113
GO:0000272 polysaccharide catabolic process	67	0.030203	1.911	0.086	Biological Process	GO:0000272	polysaccharide catabolic process	0.00161969	0.030203	12	55	67	780
GO:0045488 pectin metabolic process	16	0.0303724	0.456	0.136	Biological Process	GO:0045488	pectin metabolic process	0.00163665	0.0303724	0	16	16	118
GO:0004073 aspartate-semialdehyde dehydrogenase activity	6	0.0307724	0.164	0.24	Molecular Function	GO:0004073	aspartate-semialdehyde dehydrogenase activity	0.00230056	0.0307724	0	6	6	25
GO:0008375 acetylglucosaminyltransferase activity	24	0.031903	0.655	0.106	Molecular Function	GO:0008375	acetylglucosaminyltransferase activity	0.00244733	0.031903	1	23	24	226
GO:0070008 serine-type exopeptidase activity	24	0.031903	0.655	0.106	Molecular Function	GO:0070008	serine-type exopeptidase activity	0.00244733	0.031903	0	24	24	226
GO:0008965 phosphoenolpyruvate-protein phosphotransferase activity	4	0.031903	0.109	0.364	Molecular Function	GO:0008965	phosphoenolpyruvate-protein phosphotransferase activity	0.00246662	0.031903	0	4	4	11
GO:0010242 oxygen evolving activity	4	0.031903	0.109	0.364	Molecular Function	GO:0010242	oxygen evolving activity	0.00246662	0.031903	0	4	4	11
GO:0030599 pectinesterase activity	13	0.0319367	0.355	0.138	Molecular Function	GO:0030599	pectinesterase activity	0.00248964	0.0319367	0	13	13	94
GO:0016616 oxidoreductase activity, acting on the CH-OH group of donors, NAD or NADP as acceptor	131	0.0320499	3.574	0.073	Molecular Function	GO:0016616	oxidoreductase activity, acting on the CH-OH group of donors, NAD or NADP as acceptor	0.00251894	0.0320499	32	99	131	1806
GO:0005742 mitochondrial outer membrane translocase complex	7	0.0326442	0.284	0.206	Cellular Component	GO:0005742	mitochondrial outer membrane translocase complex	0.0035445	0.0326442	0	7	7	34
GO:0039623 T=25 icosahedral viral capsid	2	0.0326442	0.081	1	Cellular Component	GO:0039623	T=25 icosahedral viral capsid	0.00359275	0.0326442	0	2	2	2
GO:0048225 suberin network	2	0.0326442	0.081	1	Cellular Component	GO:0048225	suberin network	0.00359275	0.0326442	0	2	2	2
GO:0030054 cell junction	96	0.0326442	3.89	0.079	Cellular Component	GO:0030054	cell junction	0.00359937	0.0326442	31	65	96	1214
GO:0046658 anchored component of plasma membrane	14	0.0330164	0.567	0.135	Cellular Component	GO:0046658	anchored component of plasma membrane	0.00369096	0.0330164	2	12	14	104
GO:0031209 SCAR complex	3	0.0331074	0.122	0.5	Cellular Component	GO:0031209	SCAR complex	0.00375183	0.0331074	0	3	3	6
GO:0016869 intramolecular transferase activity, transferring amino groups	11	0.0332665	0.3	0.151	Molecular Function	GO:0016869	intramolecular transferase activity, transferring amino groups	0.00263581	0.0332665	2	9	11	73
GO:0008422 beta-glucosidase activity	16	0.0334779	0.437	0.124	Molecular Function	GO:0008422	beta-glucosidase activity	0.00267396	0.0334779	0	16	16	129
GO:0000768 syncytium formation by plasma membrane fusion	3	0.0341753	0.086	0.6	Biological Process	GO:0000768	syncytium formation by plasma membrane fusion	0.00189469	0.0341753	0	3	3	5
GO:0003205 cardiac chamber development	3	0.0341753	0.086	0.6	Biological Process	GO:0003205	cardiac chamber development	0.00189469	0.0341753	0	3	3	5
GO:0006642 triglyceride mobilization	3	0.0341753	0.086	0.6	Biological Process	GO:0006642	triglyceride mobilization	0.00189469	0.0341753	0	3	3	5
GO:0036068 light-independent chlorophyll biosynthetic process	3	0.0341753	0.086	0.6	Biological Process	GO:0036068	light-independent chlorophyll biosynthetic process	0.00189469	0.0341753	0	3	3	5
GO:0042249 establishment of planar polarity of embryonic epithelium	3	0.0341753	0.086	0.6	Biological Process	GO:0042249	establishment of planar polarity of embryonic epithelium	0.00189469	0.0341753	0	3	3	5
GO:2000095 regulation of Wnt signaling pathway, planar cell polarity pathway	3	0.0341753	0.086	0.6	Biological Process	GO:2000095	regulation of Wnt signaling pathway, planar cell polarity pathway	0.00189469	0.0341753	0	3	3	5
GO:0009269 response to desiccation	4	0.0343299	0.114	0.4	Biological Process	GO:0009269	response to desiccation	0.00192995	0.0343299	4	0	4	10
GO:0010555 response to mannitol	4	0.0343299	0.114	0.4	Biological Process	GO:0010555	response to mannitol	0.00192995	0.0343299	4	0	4	10
GO:0015729 oxaloacetate transport	4	0.0343299	0.114	0.4	Biological Process	GO:0015729	oxaloacetate transport	0.00192995	0.0343299	0	4	4	10
GO:0033180 proton-transporting V-type ATPase, V1 domain	15	0.0348013	0.608	0.129	Cellular Component	GO:0033180	proton-transporting V-type ATPase, V1 domain	0.00399709	0.0348013	2	13	15	116
GO:0042737 drug catabolic process	27	0.0350863	0.77	0.108	Biological Process	GO:0042737	drug catabolic process	0.00198156	0.0350863	7	20	27	250
GO:1901568 fatty acid derivative metabolic process	10	0.0352159	0.285	0.172	Biological Process	GO:1901568	fatty acid derivative metabolic process	0.001998	0.0352159	0	10	10	58
GO:0015631 tubulin binding	53	0.0358407	1.446	0.084	Molecular Function	GO:0015631	tubulin binding	0.00288558	0.0358407	2	51	53	629
GO:0009166 nucleotide catabolic process	25	0.0360644	0.713	0.111	Biological Process	GO:0009166	nucleotide catabolic process	0.00205549	0.0360644	9	16	25	226
GO:0016668 oxidoreductase activity, acting on a sulfur group of donors, NAD(P) as acceptor	38	0.036272	1.037	0.091	Molecular Function	GO:0016668	oxidoreductase activity, acting on a sulfur group of donors, NAD(P) as acceptor	0.00294347	0.036272	8	30	38	417
GO:0006732 coenzyme metabolic process	264	0.0366981	7.53	0.07	Biological Process	GO:0006732	coenzyme metabolic process	0.00210111	0.0366981	50	214	264	3758
GO:0003905 alkylbase DNA N-glycosylase activity	7	0.037232	0.191	0.2	Molecular Function	GO:0003905	alkylbase DNA N-glycosylase activity	0.00309275	0.037232	0	7	7	35
GO:0004360 glutamine-fructose-6-phosphate transaminase (isomerizing) activity	7	0.037232	0.191	0.2	Molecular Function	GO:0004360	glutamine-fructose-6-phosphate transaminase (isomerizing) activity	0.00309275	0.037232	3	4	7	35
GO:0043733 DNA-3-methylbase glycosylase activity	7	0.037232	0.191	0.2	Molecular Function	GO:0043733	DNA-3-methylbase glycosylase activity	0.00309275	0.037232	0	7	7	35
GO:0033219 urea binding	3	0.0378213	0.082	0.5	Molecular Function	GO:0033219	urea binding	0.00319941	0.0378213	0	3	3	6
GO:0047243 flavanone 7-O-beta-glucosyltransferase activity	2	0.0378213	0.055	1	Molecular Function	GO:0047243	flavanone 7-O-beta-glucosyltransferase activity	0.00321421	0.0378213	0	2	2	2
GO:0047792 cyanohydrin beta-glucosyltransferase activity	2	0.0378213	0.055	1	Molecular Function	GO:0047792	cyanohydrin beta-glucosyltransferase activity	0.00321421	0.0378213	0	2	2	2
GO:0006094 gluconeogenesis	25	0.037951	0.713	0.11	Biological Process	GO:0006094	gluconeogenesis	0.00218268	0.037951	2	23	25	227
GO:0006565 L-serine catabolic process	6	0.0392598	0.171	0.25	Biological Process	GO:0006565	L-serine catabolic process	0.0022876	0.0392598	0	6	6	24
GO:0030493 bacteriochlorophyll metabolic process	39	0.0392598	1.112	0.096	Biological Process	GO:0030493	bacteriochlorophyll metabolic process	0.00228846	0.0392598	8	31	39	407
GO:0030494 bacteriochlorophyll biosynthetic process	39	0.0392598	1.112	0.096	Biological Process	GO:0030494	bacteriochlorophyll biosynthetic process	0.00228846	0.0392598	8	31	39	407
GO:0000038 very long-chain fatty acid metabolic process	7	0.0392675	0.2	0.219	Biological Process	GO:0000038	very long-chain fatty acid metabolic process	0.00229908	0.0392675	0	7	7	32
GO:0045551 cinnamyl-alcohol dehydrogenase activity	5	0.0401495	0.136	0.263	Molecular Function	GO:0045551	cinnamyl-alcohol dehydrogenase activity	0.0034777	0.0401495	0	5	5	19
GO:0052747 sinapyl alcohol dehydrogenase activity	5	0.0401495	0.136	0.263	Molecular Function	GO:0052747	sinapyl alcohol dehydrogenase activity	0.0034777	0.0401495	0	5	5	19
GO:0003941 L-serine ammonia-lyase activity	6	0.0401495	0.164	0.222	Molecular Function	GO:0003941	L-serine ammonia-lyase activity	0.00348903	0.0401495	0	6	6	27
GO:0052722 fatty acid in-chain hydroxylase activity	4	0.0403775	0.109	0.333	Molecular Function	GO:0052722	fatty acid in-chain hydroxylase activity	0.00353464	0.0403775	0	4	4	12
GO:0050662 coenzyme binding	163	0.0410251	4.447	0.07	Molecular Function	GO:0050662	coenzyme binding	0.00361755	0.0410251	37	126	163	2332
GO:0072347 response to anesthetic	5	0.0418724	0.143	0.294	Biological Process	GO:0072347	response to anesthetic	0.00246245	0.0418724	0	5	5	17
GO:0008767 UDP-galactopyranose mutase activity	14	0.0425983	0.382	0.127	Molecular Function	GO:0008767	UDP-galactopyranose mutase activity	0.00378349	0.0425983	2	12	14	110
GO:0045340 mercury ion binding	16	0.0437798	0.437	0.119	Molecular Function	GO:0045340	mercury ion binding	0.0039164	0.0437798	3	13	16	134
GO:0006096 glycolytic process	51	0.0449193	1.455	0.089	Biological Process	GO:0006096	glycolytic process	0.00267654	0.0449193	13	38	51	573
GO:0006757 ATP generation from ADP	51	0.0449193	1.455	0.089	Biological Process	GO:0006757	ATP generation from ADP	0.00267654	0.0449193	13	38	51	573
GO:0046031 ADP metabolic process	51	0.0449193	1.455	0.089	Biological Process	GO:0046031	ADP metabolic process	0.00267654	0.0449193	13	38	51	573
GO:0001676 long-chain fatty acid metabolic process	7	0.0462993	0.2	0.212	Biological Process	GO:0001676	long-chain fatty acid metabolic process	0.00277076	0.0462993	0	7	7	33
GO:0050218 propionate-CoA ligase activity	17	0.0464019	0.464	0.116	Molecular Function	GO:0050218	propionate-CoA ligase activity	0.00418062	0.0464019	0	17	17	147
GO:0048001 erythrose-4-phosphate dehydrogenase activity	6	0.046623	0.164	0.214	Molecular Function	GO:0048001	erythrose-4-phosphate dehydrogenase activity	0.00423033	0.046623	0	6	6	28
GO:0009528 plastid inner membrane	21	0.0469291	0.851	0.11	Cellular Component	GO:0009528	plastid inner membrane	0.00546189	0.0469291	1	20	21	191
GO:0070548 L-glutamine aminotransferase activity	7	0.0469441	0.191	0.189	Molecular Function	GO:0070548	L-glutamine aminotransferase activity	0.00428946	0.0469441	3	4	7	37
GO:0046524 sucrose-phosphate synthase activity	5	0.0480661	0.136	0.25	Molecular Function	GO:0046524	sucrose-phosphate synthase activity	0.00442269	0.0480661	3	2	5	20
GO:0001895 retina homeostasis	4	0.0481016	0.114	0.364	Biological Process	GO:0001895	retina homeostasis	0.00289108	0.0481016	1	3	4	11
GO:0009531 secondary cell wall	4	0.0491643	0.162	0.308	Cellular Component	GO:0009531	secondary cell wall	0.0059479	0.0491643	0	4	4	13
GO:0032432 actin filament bundle	4	0.0491643	0.162	0.308	Cellular Component	GO:0032432	actin filament bundle	0.0059479	0.0491643	0	4	4	13
GO:0048226 Casparian strip	4	0.0491643	0.162	0.308	Cellular Component	GO:0048226	Casparian strip	0.0059479	0.0491643	0	4	4	13
GO:0019898 extrinsic component of membrane	22	0.0491808	0.891	0.107	Cellular Component	GO:0019898	extrinsic component of membrane	0.00602521	0.0491808	0	22	22	205
GO:0006165 nucleoside diphosphate phosphorylation	52	0.0513171	1.483	0.088	Biological Process	GO:0006165	nucleoside diphosphate phosphorylation	0.00309764	0.0513171	13	39	52	591
GO:0009064 glutamine family amino acid metabolic process	66	0.0522317	1.882	0.084	Biological Process	GO:0009064	glutamine family amino acid metabolic process	0.00316638	0.0522317	20	46	66	788
GO:0015926 glucosidase activity	23	0.05416	0.628	0.102	Molecular Function	GO:0015926	glucosidase activity	0.00501802	0.05416	1	22	23	226
GO:0046364 monosaccharide biosynthetic process	29	0.0550387	0.827	0.102	Biological Process	GO:0046364	monosaccharide biosynthetic process	0.0033508	0.0550387	2	27	29	285
GO:0015131 oxaloacetate transmembrane transporter activity	3	0.0567119	0.082	0.429	Molecular Function	GO:0015131	oxaloacetate transmembrane transporter activity	0.00536317	0.0567119	0	3	3	7
GO:0052740 1-acyl-2-lysophosphatidylserine acylhydrolase activity	3	0.0567119	0.082	0.429	Molecular Function	GO:0052740	1-acyl-2-lysophosphatidylserine acylhydrolase activity	0.00536317	0.0567119	3	0	3	7
GO:0080116 glucuronoxylan glucuronosyltransferase activity	3	0.0567119	0.082	0.429	Molecular Function	GO:0080116	glucuronoxylan glucuronosyltransferase activity	0.00536317	0.0567119	0	3	3	7
GO:0009780 photosynthetic NADP+ reduction	2	0.0568336	0.057	1	Biological Process	GO:0009780	photosynthetic NADP+ reduction	0.00350524	0.0568336	0	2	2	2
GO:0048309 endoplasmic reticulum inheritance	6	0.0568336	0.171	0.231	Biological Process	GO:0048309	endoplasmic reticulum inheritance	0.00353484	0.0568336	2	4	6	26
GO:0001843 neural tube closure	3	0.0568336	0.086	0.5	Biological Process	GO:0001843	neural tube closure	0.00362228	0.0568336	0	3	3	6
GO:0010270 photosystem II oxygen evolving complex assembly	3	0.0568336	0.086	0.5	Biological Process	GO:0010270	photosystem II oxygen evolving complex assembly	0.00362228	0.0568336	0	3	3	6
GO:0014020 primary neural tube formation	3	0.0568336	0.086	0.5	Biological Process	GO:0014020	primary neural tube formation	0.00362228	0.0568336	0	3	3	6
GO:0033274 response to vitamin B2	3	0.0568336	0.086	0.5	Biological Process	GO:0033274	response to vitamin B2	0.00362228	0.0568336	0	3	3	6
GO:0033627 cell adhesion mediated by integrin	3	0.0568336	0.086	0.5	Biological Process	GO:0033627	cell adhesion mediated by integrin	0.00362228	0.0568336	0	3	3	6
GO:0046662 regulation of oviposition	3	0.0568336	0.086	0.5	Biological Process	GO:0046662	regulation of oviposition	0.00362228	0.0568336	0	3	3	6
GO:0060606 tube closure	3	0.0568336	0.086	0.5	Biological Process	GO:0060606	tube closure	0.00362228	0.0568336	0	3	3	6
GO:1901046 positive regulation of oviposition	3	0.0568336	0.086	0.5	Biological Process	GO:1901046	positive regulation of oviposition	0.00362228	0.0568336	0	3	3	6
GO:0009135 purine nucleoside diphosphate metabolic process	51	0.0568336	1.455	0.088	Biological Process	GO:0009135	purine nucleoside diphosphate metabolic process	0.00365149	0.0568336	13	38	51	582
GO:0009179 purine ribonucleoside diphosphate metabolic process	51	0.0568336	1.455	0.088	Biological Process	GO:0009179	purine ribonucleoside diphosphate metabolic process	0.00365149	0.0568336	13	38	51	582
GO:0009185 ribonucleoside diphosphate metabolic process	51	0.0568336	1.455	0.088	Biological Process	GO:0009185	ribonucleoside diphosphate metabolic process	0.00365149	0.0568336	13	38	51	582
GO:0009812 flavonoid metabolic process	22	0.0573291	0.627	0.111	Biological Process	GO:0009812	flavonoid metabolic process	0.00369817	0.0573291	4	18	22	199
GO:0071840 cellular component organization or biogenesis	829	0.0585265	23.645	0.064	Biological Process	GO:0071840	cellular component organization or biogenesis	0.00379058	0.0585265	132	697	829	12914
GO:0019184 nonribosomal peptide biosynthetic process	22	0.0604099	0.627	0.11	Biological Process	GO:0019184	nonribosomal peptide biosynthetic process	0.00392821	0.0604099	0	22	22	200
GO:0015018 galactosylgalactosylxylosylprotein 3-beta-glucuronosyltransferase activity	7	0.0609867	0.191	0.179	Molecular Function	GO:0015018	galactosylgalactosylxylosylprotein 3-beta-glucuronosyltransferase activity	0.0058064	0.0609867	0	7	7	39
GO:0005527 macrolide binding	8	0.0615036	0.218	0.163	Molecular Function	GO:0005527	macrolide binding	0.00595077	0.0615036	0	8	8	49
GO:0005528 FK506 binding	8	0.0615036	0.218	0.163	Molecular Function	GO:0005528	FK506 binding	0.00595077	0.0615036	0	8	8	49
GO:0000030 mannosyltransferase activity	13	0.0615036	0.355	0.125	Molecular Function	GO:0000030	mannosyltransferase activity	0.00600147	0.0615036	1	12	13	104
GO:0008756 o-succinylbenzoate-CoA ligase activity	18	0.0615036	0.491	0.109	Molecular Function	GO:0008756	o-succinylbenzoate-CoA ligase activity	0.00603863	0.0615036	0	18	18	165
GO:0008725 DNA-3-methyladenine glycosylase activity	6	0.0615036	0.164	0.2	Molecular Function	GO:0008725	DNA-3-methyladenine glycosylase activity	0.00605211	0.0615036	0	6	6	30
GO:0009132 nucleoside diphosphate metabolic process	53	0.0621479	1.512	0.086	Biological Process	GO:0009132	nucleoside diphosphate metabolic process	0.00405732	0.0621479	13	40	53	613
GO:2000370 positive regulation of clathrin-mediated endocytosis	4	0.0630791	0.114	0.333	Biological Process	GO:2000370	positive regulation of clathrin-mediated endocytosis	0.00413446	0.0630791	1	3	4	12
GO:0016717 oxidoreductase activity, acting on paired donors, with oxidation of a pair of donors resulting in the reduction of molecular oxygen to two molecules of water	9	0.0649947	0.246	0.15	Molecular Function	GO:0016717	oxidoreductase activity, acting on paired donors, with oxidation of a pair of donors resulting in the reduction of molecular oxygen to two molecules of water	0.00643718	0.0649947	1	8	9	60
GO:0008891 glycolate oxidase activity	13	0.0650467	0.355	0.124	Molecular Function	GO:0008891	glycolate oxidase activity	0.00650238	0.0650467	7	6	13	105
GO:0000310 xanthine phosphoribosyltransferase activity	4	0.0650467	0.109	0.286	Molecular Function	GO:0000310	xanthine phosphoribosyltransferase activity	0.00652545	0.0650467	0	4	4	14
GO:0071792 bacillithiol metabolic process	14	0.0651747	0.399	0.131	Biological Process	GO:0071792	bacillithiol metabolic process	0.00430559	0.0651747	5	9	14	107
GO:0071793 bacillithiol biosynthetic process	14	0.0651747	0.399	0.131	Biological Process	GO:0071793	bacillithiol biosynthetic process	0.00430559	0.0651747	5	9	14	107
GO:0019363 pyridine nucleotide biosynthetic process	38	0.0652457	1.084	0.093	Biological Process	GO:0019363	pyridine nucleotide biosynthetic process	0.00432717	0.0652457	16	22	38	409
GO:0005977 glycogen metabolic process	27	0.0667411	0.77	0.102	Biological Process	GO:0005977	glycogen metabolic process	0.00444365	0.0667411	8	19	27	265
GO:0043036 starch grain	5	0.069416	0.203	0.227	Cellular Component	GO:0043036	starch grain	0.00861056	0.069416	2	3	5	22
GO:0016832 aldehyde-lyase activity	13	0.0696911	0.355	0.123	Molecular Function	GO:0016832	aldehyde-lyase activity	0.0070359	0.0696911	0	13	13	106
GO:0008017 microtubule binding	39	0.0710998	1.064	0.086	Molecular Function	GO:0008017	microtubule binding	0.00722356	0.0710998	2	37	39	455
GO:0016903 oxidoreductase activity, acting on the aldehyde or oxo group of donors	64	0.0713422	1.746	0.078	Molecular Function	GO:0016903	oxidoreductase activity, acting on the aldehyde or oxo group of donors	0.00732466	0.0713422	14	50	64	824
GO:0070403 NAD+ binding	19	0.0713422	0.518	0.105	Molecular Function	GO:0070403	NAD+ binding	0.00733935	0.0713422	1	18	19	181
GO:0008668 (2,3-dihydroxybenzoyl)adenylate synthase activity	17	0.072965	0.464	0.109	Molecular Function	GO:0008668	(2,3-dihydroxybenzoyl)adenylate synthase activity	0.00755293	0.072965	0	17	17	156
GO:0006112 energy reserve metabolic process	32	0.0731111	0.913	0.096	Biological Process	GO:0006112	energy reserve metabolic process	0.0048867	0.0731111	8	24	32	332
GO:0005310 dicarboxylic acid transmembrane transporter activity	7	0.0738499	0.191	0.171	Molecular Function	GO:0005310	dicarboxylic acid transmembrane transporter activity	0.00769172	0.0738499	0	7	7	41
GO:0004043 L-aminoadipate-semialdehyde dehydrogenase activity	24	0.0744675	0.655	0.097	Molecular Function	GO:0004043	L-aminoadipate-semialdehyde dehydrogenase activity	0.00780362	0.0744675	4	20	24	248
GO:0010026 trichome differentiation	11	0.0748869	0.314	0.145	Biological Process	GO:0010026	trichome differentiation	0.00502479	0.0748869	1	10	11	76
GO:0019305 dTDP-rhamnose biosynthetic process	32	0.0754372	0.913	0.096	Biological Process	GO:0019305	dTDP-rhamnose biosynthetic process	0.0051068	0.0754372	4	28	32	333
GO:0046383 dTDP-rhamnose metabolic process	32	0.0754372	0.913	0.096	Biological Process	GO:0046383	dTDP-rhamnose metabolic process	0.0051068	0.0754372	4	28	32	333
GO:1901292 nucleoside phosphate catabolic process	26	0.0754372	0.742	0.102	Biological Process	GO:1901292	nucleoside phosphate catabolic process	0.00512035	0.0754372	9	17	26	255
GO:0031411 gas vesicle	3	0.07547	0.122	0.375	Cellular Component	GO:0031411	gas vesicle	0.00959267	0.07547	0	3	3	8
GO:0032433 filopodium tip	3	0.07547	0.122	0.375	Cellular Component	GO:0032433	filopodium tip	0.00959267	0.07547	0	3	3	8
GO:0004458 D-lactate dehydrogenase (cytochrome) activity	3	0.0756797	0.082	0.375	Molecular Function	GO:0004458	D-lactate dehydrogenase (cytochrome) activity	0.00822079	0.0756797	3	0	3	8
GO:0016898 oxidoreductase activity, acting on the CH-OH group of donors, cytochrome as acceptor	3	0.0756797	0.082	0.375	Molecular Function	GO:0016898	oxidoreductase activity, acting on the CH-OH group of donors, cytochrome as acceptor	0.00822079	0.0756797	3	0	3	8
GO:0018812 3-hydroxyacyl-CoA dehydratase activity	3	0.0756797	0.082	0.375	Molecular Function	GO:0018812	3-hydroxyacyl-CoA dehydratase activity	0.00822079	0.0756797	0	3	3	8
GO:0034290 holin activity	3	0.0756797	0.082	0.375	Molecular Function	GO:0034290	holin activity	0.00822079	0.0756797	0	3	3	8
GO:0051499 D-aminoacyl-tRNA deacylase activity	3	0.0756797	0.082	0.375	Molecular Function	GO:0051499	D-aminoacyl-tRNA deacylase activity	0.00822079	0.0756797	3	0	3	8
GO:0052739 phosphatidylserine 1-acylhydrolase activity	3	0.0756797	0.082	0.375	Molecular Function	GO:0052739	phosphatidylserine 1-acylhydrolase activity	0.00822079	0.0756797	3	0	3	8
GO:0016878 acid-thiol ligase activity	23	0.0758649	0.628	0.097	Molecular Function	GO:0016878	acid-thiol ligase activity	0.00835272	0.0758649	0	23	23	236
GO:0008460 dTDP-glucose 4,6-dehydratase activity	25	0.0758649	0.682	0.095	Molecular Function	GO:0008460	dTDP-glucose 4,6-dehydratase activity	0.0083719	0.0758649	3	22	25	263
GO:0004044 amidophosphoribosyltransferase activity	6	0.0758649	0.164	0.188	Molecular Function	GO:0004044	amidophosphoribosyltransferase activity	0.00838634	0.0758649	3	3	6	32
GO:0019556 histidine catabolic process to glutamate and formamide	6	0.076373	0.171	0.214	Biological Process	GO:0019556	histidine catabolic process to glutamate and formamide	0.00522675	0.076373	0	6	6	28
GO:0043606 formamide metabolic process	6	0.076373	0.171	0.214	Biological Process	GO:0043606	formamide metabolic process	0.00522675	0.076373	0	6	6	28
GO:0046939 nucleotide phosphorylation	52	0.076373	1.483	0.086	Biological Process	GO:0046939	nucleotide phosphorylation	0.00524323	0.076373	13	39	52	607
GO:0019464 glycine decarboxylation via glycine cleavage system	5	0.0768894	0.143	0.25	Biological Process	GO:0019464	glycine decarboxylation via glycine cleavage system	0.00531852	0.0768894	0	5	5	20
GO:0042549 photosystem II stabilization	5	0.0768894	0.143	0.25	Biological Process	GO:0042549	photosystem II stabilization	0.00531852	0.0768894	0	5	5	20
GO:0042973 glucan endo-1,3-beta-D-glucosidase activity	8	0.0769	0.218	0.154	Molecular Function	GO:0042973	glucan endo-1,3-beta-D-glucosidase activity	0.0085499	0.0769	0	8	8	52
GO:0010033 response to organic substance	278	0.0779269	7.929	0.069	Biological Process	GO:0010033	response to organic substance	0.00541047	0.0779269	72	206	278	4051
GO:0019318 hexose metabolic process	98	0.0786298	2.795	0.077	Biological Process	GO:0019318	hexose metabolic process	0.00549406	0.0786298	15	83	98	1276
GO:0006812 cation transport	243	0.0786298	6.931	0.069	Biological Process	GO:0006812	cation transport	0.00550001	0.0786298	56	187	243	3502
GO:0000096 sulfur amino acid metabolic process	63	0.0787515	1.797	0.082	Biological Process	GO:0000096	sulfur amino acid metabolic process	0.00556579	0.0787515	9	54	63	765
GO:0006560 proline metabolic process	17	0.0787515	0.485	0.117	Biological Process	GO:0006560	proline metabolic process	0.00556907	0.0787515	5	12	17	145
GO:0009225 nucleotide-sugar metabolic process	39	0.0787515	1.112	0.091	Biological Process	GO:0009225	nucleotide-sugar metabolic process	0.00556973	0.0787515	6	33	39	429
GO:0009084 glutamine family amino acid biosynthetic process	40	0.0795869	1.141	0.09	Biological Process	GO:0009084	glutamine family amino acid biosynthetic process	0.00564943	0.0795869	9	31	40	443
GO:0006741 NADP biosynthetic process	8	0.0806651	0.228	0.17	Biological Process	GO:0006741	NADP biosynthetic process	0.00593475	0.0806651	3	5	8	47
GO:0042866 pyruvate biosynthetic process	18	0.0806651	0.513	0.114	Biological Process	GO:0042866	pyruvate biosynthetic process	0.00596737	0.0806651	9	9	18	158
GO:0001841 neural tube formation	3	0.0806651	0.086	0.429	Biological Process	GO:0001841	neural tube formation	0.00606033	0.0806651	0	3	3	7
GO:0010148 transpiration	3	0.0806651	0.086	0.429	Biological Process	GO:0010148	transpiration	0.00606033	0.0806651	0	3	3	7
GO:0010172 embryonic body morphogenesis	3	0.0806651	0.086	0.429	Biological Process	GO:0010172	embryonic body morphogenesis	0.00606033	0.0806651	0	3	3	7
GO:0021915 neural tube development	3	0.0806651	0.086	0.429	Biological Process	GO:0021915	neural tube development	0.00606033	0.0806651	0	3	3	7
GO:0033385 geranylgeranyl diphosphate metabolic process	3	0.0806651	0.086	0.429	Biological Process	GO:0033385	geranylgeranyl diphosphate metabolic process	0.00606033	0.0806651	0	3	3	7
GO:0033519 phytyl diphosphate metabolic process	3	0.0806651	0.086	0.429	Biological Process	GO:0033519	phytyl diphosphate metabolic process	0.00606033	0.0806651	0	3	3	7
GO:0033521 phytyl diphosphate biosynthetic process	3	0.0806651	0.086	0.429	Biological Process	GO:0033521	phytyl diphosphate biosynthetic process	0.00606033	0.0806651	0	3	3	7
GO:0045494 photoreceptor cell maintenance	3	0.0806651	0.086	0.429	Biological Process	GO:0045494	photoreceptor cell maintenance	0.00606033	0.0806651	0	3	3	7
GO:0060993 kidney morphogenesis	3	0.0806651	0.086	0.429	Biological Process	GO:0060993	kidney morphogenesis	0.00606033	0.0806651	0	3	3	7
GO:0090227 regulation of red or far-red light signaling pathway	3	0.0806651	0.086	0.429	Biological Process	GO:0090227	regulation of red or far-red light signaling pathway	0.00606033	0.0806651	0	3	3	7
GO:0090229 negative regulation of red or far-red light signaling pathway	3	0.0806651	0.086	0.429	Biological Process	GO:0090229	negative regulation of red or far-red light signaling pathway	0.00606033	0.0806651	0	3	3	7
GO:0097009 energy homeostasis	3	0.0806651	0.086	0.429	Biological Process	GO:0097009	energy homeostasis	0.00606033	0.0806651	0	3	3	7
GO:1902356 oxaloacetate(2-) transmembrane transport	3	0.0806651	0.086	0.429	Biological Process	GO:1902356	oxaloacetate(2-) transmembrane transport	0.00606033	0.0806651	0	3	3	7
GO:2000067 regulation of root morphogenesis	3	0.0806651	0.086	0.429	Biological Process	GO:2000067	regulation of root morphogenesis	0.00606033	0.0806651	0	3	3	7
GO:0004657 proline dehydrogenase activity	2	0.0806697	0.055	0.667	Molecular Function	GO:0004657	proline dehydrogenase activity	0.00927831	0.0806697	0	2	2	3
GO:0005221 intracellular cyclic nucleotide activated cation channel activity	2	0.0806697	0.055	0.667	Molecular Function	GO:0005221	intracellular cyclic nucleotide activated cation channel activity	0.00927831	0.0806697	2	0	2	3
GO:0008126 acetylesterase activity	2	0.0806697	0.055	0.667	Molecular Function	GO:0008126	acetylesterase activity	0.00927831	0.0806697	0	2	2	3
GO:0032454 histone demethylase activity (H3-K9 specific)	2	0.0806697	0.055	0.667	Molecular Function	GO:0032454	histone demethylase activity (H3-K9 specific)	0.00927831	0.0806697	0	2	2	3
GO:0043855 cyclic nucleotide-gated ion channel activity	2	0.0806697	0.055	0.667	Molecular Function	GO:0043855	cyclic nucleotide-gated ion channel activity	0.00927831	0.0806697	2	0	2	3
GO:0052880 oxidoreductase activity, acting on diphenols and related substances as donors, with copper protein as acceptor	2	0.0806697	0.055	0.667	Molecular Function	GO:0052880	oxidoreductase activity, acting on diphenols and related substances as donors, with copper protein as acceptor	0.00927831	0.0806697	0	2	2	3
GO:0044272 sulfur compound biosynthetic process	160	0.0820248	4.564	0.072	Biological Process	GO:0044272	sulfur compound biosynthetic process	0.00618374	0.0820248	23	137	160	2221
GO:0010035 response to inorganic substance	141	0.0829063	4.022	0.073	Biological Process	GO:0010035	response to inorganic substance	0.00627167	0.0829063	56	85	141	1931
GO:0048871 multicellular organismal homeostasis	7	0.0831292	0.2	0.184	Biological Process	GO:0048871	multicellular organismal homeostasis	0.00632325	0.0831292	1	6	7	38
GO:0009813 flavonoid biosynthetic process	16	0.0831292	0.456	0.119	Biological Process	GO:0009813	flavonoid biosynthetic process	0.0063316	0.0831292	3	13	16	135
GO:0061687 detoxification of inorganic compound	17	0.0834902	0.485	0.116	Biological Process	GO:0061687	detoxification of inorganic compound	0.00638073	0.0834902	3	14	17	147
GO:0015486 glycoside-pentoside-hexuronide:cation symporter activity	6	0.083993	0.164	0.182	Molecular Function	GO:0015486	glycoside-pentoside-hexuronide:cation symporter activity	0.00976788	0.083993	0	6	6	33
GO:0046556 alpha-L-arabinofuranosidase activity	6	0.083993	0.164	0.182	Molecular Function	GO:0046556	alpha-L-arabinofuranosidase activity	0.00976788	0.083993	0	6	6	33
GO:0030286 dynein complex	6	0.0845303	0.243	0.188	Cellular Component	GO:0030286	dynein complex	0.0108737	0.0845303	3	3	6	32
GO:0006720 isoprenoid metabolic process	97	0.0846433	2.767	0.076	Biological Process	GO:0006720	isoprenoid metabolic process	0.00649078	0.0846433	20	77	97	1269
GO:0031969 chloroplast membrane	36	0.085206	1.459	0.09	Cellular Component	GO:0031969	chloroplast membrane	0.0110911	0.085206	3	33	36	402
GO:0033817 beta-ketoacyl-acyl-carrier-protein synthase II activity	5	0.0858835	0.136	0.208	Molecular Function	GO:0033817	beta-ketoacyl-acyl-carrier-protein synthase II activity	0.0100426	0.0858835	0	5	5	24
GO:0042374 phylloquinone metabolic process	5	0.086069	0.143	0.238	Biological Process	GO:0042374	phylloquinone metabolic process	0.00664471	0.086069	0	5	5	21
GO:0080022 primary root development	5	0.086069	0.143	0.238	Biological Process	GO:0080022	primary root development	0.00664471	0.086069	0	5	5	21
GO:0019359 nicotinamide nucleotide biosynthetic process	31	0.0864476	0.884	0.095	Biological Process	GO:0019359	nicotinamide nucleotide biosynthetic process	0.00669633	0.0864476	15	16	31	326
GO:0009117 nucleotide metabolic process	186	0.0866922	5.305	0.071	Biological Process	GO:0009117	nucleotide metabolic process	0.00673774	0.0866922	40	146	186	2628
GO:0003987 acetate-CoA ligase activity	17	0.086851	0.464	0.106	Molecular Function	GO:0003987	acetate-CoA ligase activity	0.0102112	0.086851	0	17	17	161
GO:0009699 phenylpropanoid biosynthetic process	16	0.0870895	0.456	0.118	Biological Process	GO:0009699	phenylpropanoid biosynthetic process	0.00679118	0.0870895	0	16	16	136
GO:0015197 peptide transporter activity	62	0.088277	1.692	0.077	Molecular Function	GO:0015197	peptide transporter activity	0.0104353	0.088277	17	45	62	808
GO:0042646 plastid nucleoid	8	0.0890032	0.324	0.154	Cellular Component	GO:0042646	plastid nucleoid	0.0117217	0.0890032	2	6	8	52
GO:0016661 oxidoreductase activity, acting on other nitrogenous compounds as donors	8	0.0895607	0.218	0.148	Molecular Function	GO:0016661	oxidoreductase activity, acting on other nitrogenous compounds as donors	0.0107015	0.0895607	0	8	8	54
GO:0016813 hydrolase activity, acting on carbon-nitrogen (but not peptide) bonds, in linear amidines	8	0.0895607	0.218	0.148	Molecular Function	GO:0016813	hydrolase activity, acting on carbon-nitrogen (but not peptide) bonds, in linear amidines	0.0107015	0.0895607	0	8	8	54
GO:0015140 malate transmembrane transporter activity	4	0.0902021	0.109	0.25	Molecular Function	GO:0015140	malate transmembrane transporter activity	0.0108358	0.0902021	0	4	4	16
GO:0006805 xenobiotic metabolic process	46	0.0924466	1.312	0.086	Biological Process	GO:0006805	xenobiotic metabolic process	0.00723287	0.0924466	8	38	46	533
GO:0006753 nucleoside phosphate metabolic process	189	0.0927936	5.391	0.071	Biological Process	GO:0006753	nucleoside phosphate metabolic process	0.00728406	0.0927936	40	149	189	2680
GO:0015166 polyol transmembrane transporter activity	7	0.0931528	0.191	0.159	Molecular Function	GO:0015166	polyol transmembrane transporter activity	0.0113163	0.0931528	5	2	7	44
GO:0051920 peroxiredoxin activity	7	0.0931528	0.191	0.159	Molecular Function	GO:0051920	peroxiredoxin activity	0.0113163	0.0931528	0	7	7	44
GO:0016829 lyase activity	208	0.0931528	5.675	0.066	Molecular Function	GO:0016829	lyase activity	0.0113688	0.0931528	59	149	208	3142
GO:0006811 ion transport	341	0.0934102	9.726	0.067	Biological Process	GO:0006811	ion transport	0.00735666	0.0934102	77	264	341	5078
GO:0000312 plastid small ribosomal subunit	6	0.094805	0.243	0.182	Cellular Component	GO:0000312	plastid small ribosomal subunit	0.012631	0.094805	0	6	6	33
GO:0009670 triose-phosphate:phosphate antiporter activity	3	0.0955441	0.082	0.333	Molecular Function	GO:0009670	triose-phosphate:phosphate antiporter activity	0.0118151	0.0955441	0	3	3	9
GO:0046857 oxidoreductase activity, acting on other nitrogenous compounds as donors, with NAD or NADP as acceptor	3	0.0955441	0.082	0.333	Molecular Function	GO:0046857	oxidoreductase activity, acting on other nitrogenous compounds as donors, with NAD or NADP as acceptor	0.0118151	0.0955441	0	3	3	9
GO:0036442 hydrogen-exporting ATPase activity	20	0.0955441	0.546	0.099	Molecular Function	GO:0036442	hydrogen-exporting ATPase activity	0.0118438	0.0955441	7	13	20	203
GO:0048038 quinone binding	9	0.0956203	0.246	0.136	Molecular Function	GO:0048038	quinone binding	0.0119144	0.0956203	0	9	9	66
GO:0035050 embryonic heart tube development	4	0.0958942	0.114	0.286	Biological Process	GO:0035050	embryonic heart tube development	0.00760197	0.0958942	1	3	4	14
GO:0051593 response to folic acid	4	0.0958942	0.114	0.286	Biological Process	GO:0051593	response to folic acid	0.00760197	0.0958942	0	4	4	14
GO:0017144 drug metabolic process	85	0.0971034	2.424	0.077	Biological Process	GO:0017144	drug metabolic process	0.00773446	0.0971034	27	58	85	1099
GO:0042044 fluid transport	22	0.0971034	0.627	0.104	Biological Process	GO:0042044	fluid transport	0.00774814	0.0971034	6	16	22	212
GO:0016740 transferase activity	1112	0.0988219	30.341	0.06	Molecular Function	GO:0016740	transferase activity	0.012429	0.0988219	190	922	1112	18546
GO:0015665 alcohol transmembrane transporter activity	40	0.0988219	1.091	0.082	Molecular Function	GO:0015665	alcohol transmembrane transporter activity	0.0124396	0.0988219	22	18	40	486
GO:0010333 terpene synthase activity	13	0.100023	0.355	0.114	Molecular Function	GO:0010333	terpene synthase activity	0.0126546	0.100023	2	11	13	114
GO:0047473 D-alanine-poly(phosphoribitol) ligase activity	17	0.100916	0.464	0.103	Molecular Function	GO:0047473	D-alanine-poly(phosphoribitol) ligase activity	0.0128321	0.100916	0	17	17	165
GO:0009264 deoxyribonucleotide catabolic process	5	0.102147	0.143	0.227	Biological Process	GO:0009264	deoxyribonucleotide catabolic process	0.00818604	0.102147	0	5	5	22
GO:0071466 cellular response to xenobiotic stimulus	46	0.102147	1.312	0.086	Biological Process	GO:0071466	cellular response to xenobiotic stimulus	0.00822999	0.102147	8	38	46	537
GO:0072525 pyridine-containing compound biosynthetic process	46	0.102147	1.312	0.086	Biological Process	GO:0072525	pyridine-containing compound biosynthetic process	0.00822999	0.102147	18	28	46	537
GO:0015694 mercury ion transport	16	0.102763	0.456	0.115	Biological Process	GO:0015694	mercury ion transport	0.00833288	0.102763	3	13	16	139
GO:0050787 detoxification of mercury ion	16	0.102763	0.456	0.115	Biological Process	GO:0050787	detoxification of mercury ion	0.00833288	0.102763	3	13	16	139
GO:0003951 NAD+ kinase activity	8	0.103517	0.218	0.143	Molecular Function	GO:0003951	NAD+ kinase activity	0.013229	0.103517	3	5	8	56
GO:0017084 delta1-pyrroline-5-carboxylate synthetase activity	4	0.104931	0.109	0.235	Molecular Function	GO:0017084	delta1-pyrroline-5-carboxylate synthetase activity	0.0135438	0.104931	3	1	4	17
GO:0031559 oxidosqualene cyclase activity	4	0.104931	0.109	0.235	Molecular Function	GO:0031559	oxidosqualene cyclase activity	0.0135438	0.104931	2	2	4	17
GO:0006561 proline biosynthetic process	12	0.107566	0.342	0.129	Biological Process	GO:0006561	proline biosynthetic process	0.00876976	0.107566	3	9	12	93
GO:0006522 alanine metabolic process	10	0.107566	0.285	0.141	Biological Process	GO:0006522	alanine metabolic process	0.00882848	0.107566	4	6	10	71
GO:0009078 pyruvate family amino acid metabolic process	10	0.107566	0.285	0.141	Biological Process	GO:0009078	pyruvate family amino acid metabolic process	0.00882848	0.107566	4	6	10	71
GO:0016128 phytosteroid metabolic process	17	0.107566	0.485	0.112	Biological Process	GO:0016128	phytosteroid metabolic process	0.00883377	0.107566	1	16	17	152
GO:0016899 oxidoreductase activity, acting on the CH-OH group of donors, oxygen as acceptor	14	0.107904	0.382	0.109	Molecular Function	GO:0016899	oxidoreductase activity, acting on the CH-OH group of donors, oxygen as acceptor	0.0139965	0.107904	7	7	14	128
GO:1901618 organic hydroxy compound transmembrane transporter activity	41	0.108863	1.119	0.081	Molecular Function	GO:1901618	organic hydroxy compound transmembrane transporter activity	0.0141905	0.108863	22	19	41	505
GO:0003351 epithelial cilium movement	3	0.111839	0.086	0.375	Biological Process	GO:0003351	epithelial cilium movement	0.00927164	0.111839	0	3	3	8
GO:0046655 folic acid metabolic process	3	0.111839	0.086	0.375	Biological Process	GO:0046655	folic acid metabolic process	0.00927164	0.111839	0	3	3	8
GO:0060287 epithelial cilium movement involved in determination of left/right asymmetry	3	0.111839	0.086	0.375	Biological Process	GO:0060287	epithelial cilium movement involved in determination of left/right asymmetry	0.00927164	0.111839	0	3	3	8
GO:0046915 transition metal ion transmembrane transporter activity	78	0.112977	2.128	0.073	Molecular Function	GO:0046915	transition metal ion transmembrane transporter activity	0.0147989	0.112977	24	54	78	1070
GO:0046943 carboxylic acid transmembrane transporter activity	85	0.113777	2.319	0.072	Molecular Function	GO:0046943	carboxylic acid transmembrane transporter activity	0.0149764	0.113777	28	57	85	1180
GO:0043623 cellular protein complex assembly	95	0.114998	2.71	0.076	Biological Process	GO:0043623	cellular protein complex assembly	0.00956335	0.114998	9	86	95	1258
GO:0009631 cold acclimation	7	0.115745	0.2	0.171	Biological Process	GO:0009631	cold acclimation	0.00965539	0.115745	6	1	7	41
GO:0022626 cytosolic ribosome	64	0.116918	2.593	0.079	Cellular Component	GO:0022626	cytosolic ribosome	0.0157562	0.116918	2	62	64	811
GO:0006536 glutamate metabolic process	38	0.117437	1.084	0.088	Biological Process	GO:0006536	glutamate metabolic process	0.00987484	0.117437	9	29	38	431
GO:2000369 regulation of clathrin-mediated endocytosis	4	0.117437	0.114	0.267	Biological Process	GO:2000369	regulation of clathrin-mediated endocytosis	0.00988637	0.117437	1	3	4	15
GO:0006694 steroid biosynthetic process	54	0.117437	1.54	0.082	Biological Process	GO:0006694	steroid biosynthetic process	0.00998732	0.117437	8	46	54	657
GO:0010470 regulation of gastrulation	2	0.117437	0.057	0.667	Biological Process	GO:0010470	regulation of gastrulation	0.0101008	0.117437	0	2	2	3
GO:0031534 minus-end directed microtubule sliding	2	0.117437	0.057	0.667	Biological Process	GO:0031534	minus-end directed microtubule sliding	0.0101008	0.117437	0	2	2	3
GO:0032769 negative regulation of monooxygenase activity	2	0.117437	0.057	0.667	Biological Process	GO:0032769	negative regulation of monooxygenase activity	0.0101008	0.117437	1	1	2	3
GO:0051001 negative regulation of nitric-oxide synthase activity	2	0.117437	0.057	0.667	Biological Process	GO:0051001	negative regulation of nitric-oxide synthase activity	0.0101008	0.117437	1	1	2	3
GO:0051012 microtubule sliding	2	0.117437	0.057	0.667	Biological Process	GO:0051012	microtubule sliding	0.0101008	0.117437	0	2	2	3
GO:1902265 abscisic acid homeostasis	2	0.117437	0.057	0.667	Biological Process	GO:1902265	abscisic acid homeostasis	0.0101008	0.117437	0	2	2	3
GO:1903224 regulation of endodermal cell differentiation	2	0.117437	0.057	0.667	Biological Process	GO:1903224	regulation of endodermal cell differentiation	0.0101008	0.117437	0	2	2	3
GO:0005342 organic acid transmembrane transporter activity	85	0.119849	2.319	0.072	Molecular Function	GO:0005342	organic acid transmembrane transporter activity	0.0158523	0.119849	28	57	85	1183
GO:0004764 shikimate 3-dehydrogenase (NADP+) activity	7	0.120101	0.191	0.149	Molecular Function	GO:0004764	shikimate 3-dehydrogenase (NADP+) activity	0.016039	0.120101	0	7	7	47
GO:0016801 hydrolase activity, acting on ether bonds	7	0.120101	0.191	0.149	Molecular Function	GO:0016801	hydrolase activity, acting on ether bonds	0.016039	0.120101	1	6	7	47
GO:0008483 transaminase activity	29	0.121412	0.791	0.087	Molecular Function	GO:0008483	transaminase activity	0.0162917	0.121412	15	14	29	335
GO:0003973 (S)-2-hydroxy-acid oxidase activity	13	0.122542	0.355	0.11	Molecular Function	GO:0003973	(S)-2-hydroxy-acid oxidase activity	0.0165217	0.122542	7	6	13	118
GO:0004735 pyrroline-5-carboxylate reductase activity	4	0.12288	0.109	0.222	Molecular Function	GO:0004735	pyrroline-5-carboxylate reductase activity	0.0166457	0.12288	0	4	4	18
GO:0008653 lipopolysaccharide metabolic process	49	0.123769	1.398	0.083	Biological Process	GO:0008653	lipopolysaccharide metabolic process	0.0107096	0.123769	7	42	49	588
GO:0009103 lipopolysaccharide biosynthetic process	49	0.123769	1.398	0.083	Biological Process	GO:0009103	lipopolysaccharide biosynthetic process	0.0107096	0.123769	7	42	49	588
GO:0016129 phytosteroid biosynthetic process	15	0.125418	0.428	0.115	Biological Process	GO:0016129	phytosteroid biosynthetic process	0.0108969	0.125418	1	14	15	131
GO:0005986 sucrose biosynthetic process	8	0.125418	0.228	0.154	Biological Process	GO:0005986	sucrose biosynthetic process	0.0109457	0.125418	3	5	8	52
GO:0008202 steroid metabolic process	58	0.125418	1.654	0.081	Biological Process	GO:0008202	steroid metabolic process	0.0109497	0.125418	9	49	58	718
GO:0004047 aminomethyltransferase activity	2	0.127042	0.055	0.5	Molecular Function	GO:0004047	aminomethyltransferase activity	0.017859	0.127042	0	2	2	4
GO:0004411 homogentisate 1,2-dioxygenase activity	2	0.127042	0.055	0.5	Molecular Function	GO:0004411	homogentisate 1,2-dioxygenase activity	0.017859	0.127042	2	0	2	4
GO:0005129 granulocyte macrophage colony-stimulating factor receptor binding	2	0.127042	0.055	0.5	Molecular Function	GO:0005129	granulocyte macrophage colony-stimulating factor receptor binding	0.017859	0.127042	0	2	2	4
GO:0009703 nitrate reductase (NADH) activity	2	0.127042	0.055	0.5	Molecular Function	GO:0009703	nitrate reductase (NADH) activity	0.017859	0.127042	0	2	2	4
GO:0016664 oxidoreductase activity, acting on other nitrogenous compounds as donors, iron-sulfur protein as acceptor	2	0.127042	0.055	0.5	Molecular Function	GO:0016664	oxidoreductase activity, acting on other nitrogenous compounds as donors, iron-sulfur protein as acceptor	0.017859	0.127042	0	2	2	4
GO:0031405 lipoic acid binding	2	0.127042	0.055	0.5	Molecular Function	GO:0031405	lipoic acid binding	0.017859	0.127042	0	2	2	4
GO:0050464 nitrate reductase (NADPH) activity	2	0.127042	0.055	0.5	Molecular Function	GO:0050464	nitrate reductase (NADPH) activity	0.017859	0.127042	0	2	2	4
GO:0061676 importin-alpha family protein binding	2	0.127042	0.055	0.5	Molecular Function	GO:0061676	importin-alpha family protein binding	0.017859	0.127042	0	2	2	4
GO:0042545 cell wall modification	17	0.12899	0.485	0.109	Biological Process	GO:0042545	cell wall modification	0.011295	0.12899	1	16	17	156
GO:0016838 carbon-oxygen lyase activity, acting on phosphates	18	0.129693	0.491	0.097	Molecular Function	GO:0016838	carbon-oxygen lyase activity, acting on phosphates	0.0183144	0.129693	3	15	18	185
GO:0009226 nucleotide-sugar biosynthetic process	35	0.13142	0.998	0.089	Biological Process	GO:0009226	nucleotide-sugar biosynthetic process	0.0115418	0.13142	6	29	35	394
GO:0004029 aldehyde dehydrogenase (NAD) activity	16	0.133304	0.437	0.101	Molecular Function	GO:0004029	aldehyde dehydrogenase (NAD) activity	0.0189096	0.133304	5	11	16	159
GO:0051116 cobaltochelatase activity	6	0.134429	0.164	0.158	Molecular Function	GO:0051116	cobaltochelatase activity	0.0191551	0.134429	4	2	6	38
GO:0022625 cytosolic large ribosomal subunit	38	0.136684	1.54	0.085	Cellular Component	GO:0022625	cytosolic large ribosomal subunit	0.0186292	0.136684	1	37	38	445
GO:0009737 response to abscisic acid	53	0.139016	1.512	0.082	Biological Process	GO:0009737	response to abscisic acid	0.0122449	0.139016	26	27	53	650
GO:0005874 microtubule	39	0.139541	1.58	0.085	Cellular Component	GO:0005874	microtubule	0.0198118	0.139541	0	39	39	461
GO:0009503 thylakoid light-harvesting complex	2	0.139541	0.081	0.5	Cellular Component	GO:0009503	thylakoid light-harvesting complex	0.0198733	0.139541	0	2	2	4
GO:0043203 axon hillock	2	0.139541	0.081	0.5	Cellular Component	GO:0043203	axon hillock	0.0198733	0.139541	0	2	2	4
GO:0080085 signal recognition particle, chloroplast targeting	2	0.139541	0.081	0.5	Cellular Component	GO:0080085	signal recognition particle, chloroplast targeting	0.0198733	0.139541	0	2	2	4
GO:0046434 organophosphate catabolic process	37	0.141751	1.055	0.087	Biological Process	GO:0046434	organophosphate catabolic process	0.0125225	0.141751	9	28	37	424
GO:0009624 response to nematode	10	0.144671	0.285	0.133	Biological Process	GO:0009624	response to nematode	0.012818	0.144671	0	10	10	75
GO:0010109 regulation of photosynthesis	12	0.146262	0.342	0.122	Biological Process	GO:0010109	regulation of photosynthesis	0.0130645	0.146262	1	11	12	98
GO:0043467 regulation of generation of precursor metabolites and energy	12	0.146262	0.342	0.122	Biological Process	GO:0043467	regulation of generation of precursor metabolites and energy	0.0130645	0.146262	0	12	12	98
GO:0001947 heart looping	3	0.146262	0.086	0.333	Biological Process	GO:0001947	heart looping	0.0133	0.146262	0	3	3	9
GO:0003143 embryonic heart tube morphogenesis	3	0.146262	0.086	0.333	Biological Process	GO:0003143	embryonic heart tube morphogenesis	0.0133	0.146262	0	3	3	9
GO:0015742 alpha-ketoglutarate transport	3	0.146262	0.086	0.333	Biological Process	GO:0015742	alpha-ketoglutarate transport	0.0133	0.146262	0	3	3	9
GO:0046166 glyceraldehyde-3-phosphate biosynthetic process	3	0.146262	0.086	0.333	Biological Process	GO:0046166	glyceraldehyde-3-phosphate biosynthetic process	0.0133	0.146262	0	3	3	9
GO:0046956 positive phototaxis	3	0.146262	0.086	0.333	Biological Process	GO:0046956	positive phototaxis	0.0133	0.146262	0	3	3	9
GO:0052128 positive energy taxis	3	0.146262	0.086	0.333	Biological Process	GO:0052128	positive energy taxis	0.0133	0.146262	0	3	3	9
GO:0061371 determination of heart left/right asymmetry	3	0.146262	0.086	0.333	Biological Process	GO:0061371	determination of heart left/right asymmetry	0.0133	0.146262	0	3	3	9
GO:0016877 ligase activity, forming carbon-sulfur bonds	30	0.146306	0.819	0.084	Molecular Function	GO:0016877	ligase activity, forming carbon-sulfur bonds	0.021287	0.146306	1	29	30	357
GO:0009922 fatty acid elongase activity	3	0.146306	0.082	0.273	Molecular Function	GO:0009922	fatty acid elongase activity	0.0213149	0.146306	0	3	3	11
GO:0043878 glyceraldehyde-3-phosphate dehydrogenase (NAD+) (non-phosphorylating) activity	3	0.146306	0.082	0.273	Molecular Function	GO:0043878	glyceraldehyde-3-phosphate dehydrogenase (NAD+) (non-phosphorylating) activity	0.0213149	0.146306	2	1	3	11
GO:0080043 quercetin 3-O-glucosyltransferase activity	3	0.146306	0.082	0.273	Molecular Function	GO:0080043	quercetin 3-O-glucosyltransferase activity	0.0213149	0.146306	0	3	3	11
GO:0080044 quercetin 7-O-glucosyltransferase activity	3	0.146306	0.082	0.273	Molecular Function	GO:0080044	quercetin 7-O-glucosyltransferase activity	0.0213149	0.146306	0	3	3	11
GO:0042439 ethanolamine-containing compound metabolic process	22	0.147989	0.627	0.099	Biological Process	GO:0042439	ethanolamine-containing compound metabolic process	0.0135074	0.147989	6	16	22	223
GO:0009273 peptidoglycan-based cell wall biogenesis	45	0.147989	1.284	0.083	Biological Process	GO:0009273	peptidoglycan-based cell wall biogenesis	0.0135337	0.147989	6	39	45	539
GO:0008320 protein transmembrane transporter activity	43	0.149139	1.173	0.078	Molecular Function	GO:0008320	protein transmembrane transporter activity	0.0218228	0.149139	20	23	43	550
GO:1901570 fatty acid derivative biosynthetic process	6	0.150373	0.171	0.176	Biological Process	GO:1901570	fatty acid derivative biosynthetic process	0.0137907	0.150373	0	6	6	34
GO:0051184 cofactor transporter activity	37	0.151022	1.01	0.08	Molecular Function	GO:0051184	cofactor transporter activity	0.0221949	0.151022	18	19	37	461
GO:0010215 cellulose microfibril organization	7	0.153044	0.2	0.159	Biological Process	GO:0010215	cellulose microfibril organization	0.0141149	0.153044	0	7	7	44
GO:0071668 plant-type cell wall assembly	7	0.153044	0.2	0.159	Biological Process	GO:0071668	plant-type cell wall assembly	0.0141149	0.153044	0	7	7	44
GO:0005996 monosaccharide metabolic process	110	0.153419	3.137	0.073	Biological Process	GO:0005996	monosaccharide metabolic process	0.0142098	0.153419	21	89	110	1506
GO:0010167 response to nitrate	5	0.153419	0.143	0.2	Biological Process	GO:0010167	response to nitrate	0.0142562	0.153419	0	5	5	25
GO:0019290 siderophore biosynthetic process	17	0.153419	0.485	0.106	Biological Process	GO:0019290	siderophore biosynthetic process	0.0142687	0.153419	0	17	17	160
GO:0006790 sulfur compound metabolic process	237	0.154718	6.76	0.068	Biological Process	GO:0006790	sulfur compound metabolic process	0.0144297	0.154718	35	202	237	3487
GO:0008514 organic anion transmembrane transporter activity	91	0.156858	2.483	0.07	Molecular Function	GO:0008514	organic anion transmembrane transporter activity	0.0231529	0.156858	33	58	91	1299
GO:0016651 oxidoreductase activity, acting on NAD(P)H	78	0.160836	2.128	0.071	Molecular Function	GO:0016651	oxidoreductase activity, acting on NAD(P)H	0.0239206	0.160836	13	65	78	1095
GO:0016769 transferase activity, transferring nitrogenous groups	29	0.160836	0.791	0.084	Molecular Function	GO:0016769	transferase activity, transferring nitrogenous groups	0.0239455	0.160836	15	14	29	346
GO:0009237 siderophore metabolic process	17	0.16101	0.485	0.106	Biological Process	GO:0009237	siderophore metabolic process	0.0150999	0.16101	0	17	17	161
GO:0019427 acetyl-CoA biosynthetic process from acetate	17	0.16101	0.485	0.106	Biological Process	GO:0019427	acetyl-CoA biosynthetic process from acetate	0.0150999	0.16101	0	17	17	161
GO:0009886 post-embryonic morphogenesis	36	0.162328	1.027	0.087	Biological Process	GO:0009886	post-embryonic morphogenesis	0.0153068	0.162328	3	33	36	416
GO:0042133 neurotransmitter metabolic process	13	0.162328	0.371	0.116	Biological Process	GO:0042133	neurotransmitter metabolic process	0.0153076	0.162328	4	9	13	112
GO:0004470 malic enzyme activity	7	0.162535	0.191	0.137	Molecular Function	GO:0004470	malic enzyme activity	0.0243024	0.162535	5	2	7	51
GO:0010394 homogalacturonan metabolic process	4	0.16451	0.114	0.235	Biological Process	GO:0010394	homogalacturonan metabolic process	0.0156838	0.16451	0	4	4	17
GO:0015800 acidic amino acid transport	4	0.16451	0.114	0.235	Biological Process	GO:0015800	acidic amino acid transport	0.0156838	0.16451	0	4	4	17
GO:0015813 L-glutamate transport	4	0.16451	0.114	0.235	Biological Process	GO:0015813	L-glutamate transport	0.0156838	0.16451	0	4	4	17
GO:0019676 ammonia assimilation cycle	4	0.16451	0.114	0.235	Biological Process	GO:0019676	ammonia assimilation cycle	0.0156838	0.16451	0	4	4	17
GO:0015169 glycerol-3-phosphate transmembrane transporter activity	5	0.169449	0.136	0.167	Molecular Function	GO:0015169	glycerol-3-phosphate transmembrane transporter activity	0.0254444	0.169449	5	0	5	30
GO:0015116 sulfate transmembrane transporter activity	37	0.169961	1.01	0.079	Molecular Function	GO:0015116	sulfate transmembrane transporter activity	0.0256299	0.169961	19	18	37	466
GO:0006541 glutamine metabolic process	12	0.170707	0.342	0.119	Biological Process	GO:0006541	glutamine metabolic process	0.0163188	0.170707	4	8	12	101
GO:0008299 isoprenoid biosynthetic process	85	0.170923	2.424	0.075	Biological Process	GO:0008299	isoprenoid biosynthetic process	0.0163838	0.170923	13	72	85	1135
GO:0044712 single-organism catabolic process	264	0.173588	7.53	0.067	Biological Process	GO:0044712	single-organism catabolic process	0.0166843	0.173588	66	198	264	3929
GO:0000156 phosphorelay response regulator activity	18	0.17617	0.491	0.093	Molecular Function	GO:0000156	phosphorelay response regulator activity	0.026729	0.17617	6	12	18	193
GO:0001786 phosphatidylserine binding	3	0.17617	0.082	0.25	Molecular Function	GO:0001786	phosphatidylserine binding	0.0272416	0.17617	3	0	3	12
GO:0008804 carbamate kinase activity	3	0.17617	0.082	0.25	Molecular Function	GO:0008804	carbamate kinase activity	0.0272416	0.17617	2	1	3	12
GO:0015121 phosphoenolpyruvate:phosphate antiporter activity	3	0.17617	0.082	0.25	Molecular Function	GO:0015121	phosphoenolpyruvate:phosphate antiporter activity	0.0272416	0.17617	0	3	3	12
GO:0015355 secondary active monocarboxylate transmembrane transporter activity	3	0.17617	0.082	0.25	Molecular Function	GO:0015355	secondary active monocarboxylate transmembrane transporter activity	0.0272416	0.17617	0	3	3	12
GO:0089721 phosphoenolpyruvate transmembrane transporter activity	3	0.17617	0.082	0.25	Molecular Function	GO:0089721	phosphoenolpyruvate transmembrane transporter activity	0.0272416	0.17617	0	3	3	12
GO:0034285 response to disaccharide	22	0.17701	0.627	0.096	Biological Process	GO:0034285	response to disaccharide	0.017059	0.17701	4	18	22	228
GO:0009787 regulation of abscisic acid-activated signaling pathway	18	0.177048	0.513	0.102	Biological Process	GO:0009787	regulation of abscisic acid-activated signaling pathway	0.0171085	0.177048	7	11	18	176
GO:0016630 protochlorophyllide reductase activity	20	0.181195	0.546	0.09	Molecular Function	GO:0016630	protochlorophyllide reductase activity	0.0282327	0.181195	4	16	20	222
GO:0015556 C4-dicarboxylate transmembrane transporter activity	4	0.181195	0.109	0.19	Molecular Function	GO:0015556	C4-dicarboxylate transmembrane transporter activity	0.0284565	0.181195	0	4	4	21
GO:0004067 asparaginase activity	2	0.181195	0.055	0.4	Molecular Function	GO:0004067	asparaginase activity	0.0286514	0.181195	0	2	2	5
GO:0034338 short-chain carboxylesterase activity	2	0.181195	0.055	0.4	Molecular Function	GO:0034338	short-chain carboxylesterase activity	0.0286514	0.181195	0	2	2	5
GO:0050502 cis-zeatin O-beta-D-glucosyltransferase activity	2	0.181195	0.055	0.4	Molecular Function	GO:0050502	cis-zeatin O-beta-D-glucosyltransferase activity	0.0286514	0.181195	1	1	2	5
GO:0022884 macromolecule transmembrane transporter activity	45	0.181195	1.228	0.076	Molecular Function	GO:0022884	macromolecule transmembrane transporter activity	0.0287133	0.181195	20	25	45	591
GO:0008169 C-methyltransferase activity	5	0.182033	0.136	0.161	Molecular Function	GO:0008169	C-methyltransferase activity	0.0289624	0.182033	0	5	5	31
GO:0015419 sulfate transmembrane-transporting ATPase activity	34	0.183549	0.928	0.08	Molecular Function	GO:0015419	sulfate transmembrane-transporting ATPase activity	0.029321	0.183549	18	16	34	426
GO:0009243 O antigen biosynthetic process	32	0.184261	0.913	0.088	Biological Process	GO:0009243	O antigen biosynthetic process	0.0179678	0.184261	4	28	32	365
GO:0046402 O antigen metabolic process	32	0.184261	0.913	0.088	Biological Process	GO:0046402	O antigen metabolic process	0.0179678	0.184261	4	28	32	365
GO:0048565 digestive tract development	6	0.184261	0.171	0.167	Biological Process	GO:0048565	digestive tract development	0.018069	0.184261	0	6	6	36
GO:0001838 embryonic epithelial tube formation	3	0.184261	0.086	0.3	Biological Process	GO:0001838	embryonic epithelial tube formation	0.0181729	0.184261	0	3	3	10
GO:0009970 cellular response to sulfate starvation	3	0.184261	0.086	0.3	Biological Process	GO:0009970	cellular response to sulfate starvation	0.0181729	0.184261	0	3	3	10
GO:0035418 protein localization to synapse	3	0.184261	0.086	0.3	Biological Process	GO:0035418	protein localization to synapse	0.0181729	0.184261	0	3	3	10
GO:2000050 regulation of non-canonical Wnt signaling pathway	3	0.184261	0.086	0.3	Biological Process	GO:2000050	regulation of non-canonical Wnt signaling pathway	0.0181729	0.184261	0	3	3	10
GO:0009410 response to xenobiotic stimulus	47	0.184261	1.341	0.081	Biological Process	GO:0009410	response to xenobiotic stimulus	0.0181874	0.184261	9	38	47	578
GO:0006553 lysine metabolic process	48	0.186604	1.369	0.081	Biological Process	GO:0006553	lysine metabolic process	0.018467	0.186604	10	38	48	593
GO:0015439 heme-transporting ATPase activity	34	0.188181	0.928	0.08	Molecular Function	GO:0015439	heme-transporting ATPase activity	0.0301811	0.188181	18	16	34	427
GO:0043648 dicarboxylic acid metabolic process	71	0.188558	2.025	0.076	Biological Process	GO:0043648	dicarboxylic acid metabolic process	0.0188003	0.188558	19	52	71	932
GO:0019350 teichoic acid biosynthetic process	17	0.188558	0.485	0.103	Biological Process	GO:0019350	teichoic acid biosynthetic process	0.018807	0.188558	0	17	17	165
GO:0046374 teichoic acid metabolic process	17	0.188558	0.485	0.103	Biological Process	GO:0046374	teichoic acid metabolic process	0.018807	0.188558	0	17	17	165
GO:0009085 lysine biosynthetic process	42	0.189665	1.198	0.083	Biological Process	GO:0009085	lysine biosynthetic process	0.019141	0.189665	6	36	42	508
GO:0048260 positive regulation of receptor-mediated endocytosis	4	0.189665	0.114	0.222	Biological Process	GO:0048260	positive regulation of receptor-mediated endocytosis	0.0192379	0.189665	1	3	4	18
GO:0001178 regulation of transcriptional start site selection at RNA polymerase II promoter	2	0.189665	0.057	0.5	Biological Process	GO:0001178	regulation of transcriptional start site selection at RNA polymerase II promoter	0.0194087	0.189665	2	0	2	4
GO:0006740 NADPH regeneration	2	0.189665	0.057	0.5	Biological Process	GO:0006740	NADPH regeneration	0.0194087	0.189665	0	2	2	4
GO:0010454 negative regulation of cell fate commitment	2	0.189665	0.057	0.5	Biological Process	GO:0010454	negative regulation of cell fate commitment	0.0194087	0.189665	0	2	2	4
GO:0035039 male pronucleus assembly	2	0.189665	0.057	0.5	Biological Process	GO:0035039	male pronucleus assembly	0.0194087	0.189665	2	0	2	4
GO:0035041 sperm chromatin decondensation	2	0.189665	0.057	0.5	Biological Process	GO:0035041	sperm chromatin decondensation	0.0194087	0.189665	2	0	2	4
GO:0035042 fertilization, exchange of chromosomal proteins	2	0.189665	0.057	0.5	Biological Process	GO:0035042	fertilization, exchange of chromosomal proteins	0.0194087	0.189665	2	0	2	4
GO:0036070 light-independent bacteriochlorophyll biosynthetic process	2	0.189665	0.057	0.5	Biological Process	GO:0036070	light-independent bacteriochlorophyll biosynthetic process	0.0194087	0.189665	0	2	2	4
GO:1900050 negative regulation of histone exchange	2	0.189665	0.057	0.5	Biological Process	GO:1900050	negative regulation of histone exchange	0.0194087	0.189665	2	0	2	4
GO:0090090 negative regulation of canonical Wnt signaling pathway	5	0.191511	0.143	0.185	Biological Process	GO:0090090	negative regulation of canonical Wnt signaling pathway	0.0196473	0.191511	1	4	5	27
GO:0050661 NADP binding	33	0.192297	0.9	0.08	Molecular Function	GO:0050661	NADP binding	0.0309659	0.192297	2	31	33	413
GO:0016655 oxidoreductase activity, acting on NAD(P)H, quinone or similar compound as acceptor	44	0.192297	1.201	0.076	Molecular Function	GO:0016655	oxidoreductase activity, acting on NAD(P)H, quinone or similar compound as acceptor	0.031087	0.192297	6	38	44	579
GO:0015630 microtubule cytoskeleton	77	0.193327	3.12	0.075	Cellular Component	GO:0015630	microtubule cytoskeleton	0.0278296	0.193327	4	73	77	1030
GO:0042025 host cell nucleus	4	0.198336	0.162	0.2	Cellular Component	GO:0042025	host cell nucleus	0.0288544	0.198336	1	3	4	20
GO:0004757 sepiapterin reductase activity	23	0.199136	0.628	0.086	Molecular Function	GO:0004757	sepiapterin reductase activity	0.0323198	0.199136	5	18	23	268
GO:0016662 oxidoreductase activity, acting on other nitrogenous compounds as donors, cytochrome as acceptor	5	0.200362	0.136	0.156	Molecular Function	GO:0016662	oxidoreductase activity, acting on other nitrogenous compounds as donors, cytochrome as acceptor	0.0327728	0.200362	0	5	5	32
GO:0008238 exopeptidase activity	38	0.200362	1.037	0.078	Molecular Function	GO:0008238	exopeptidase activity	0.0327749	0.200362	0	38	38	490
GO:0015934 large ribosomal subunit	42	0.201958	1.702	0.081	Cellular Component	GO:0015934	large ribosomal subunit	0.0299116	0.201958	2	40	42	518
GO:0019031 viral envelope	12	0.201958	0.486	0.11	Cellular Component	GO:0019031	viral envelope	0.0303091	0.201958	2	10	12	109
GO:0036338 viral membrane	12	0.201958	0.486	0.11	Cellular Component	GO:0036338	viral membrane	0.0303091	0.201958	2	10	12	109
GO:0003847 1-alkyl-2-acetylglycerophosphocholine esterase activity	4	0.202026	0.109	0.182	Molecular Function	GO:0003847	1-alkyl-2-acetylglycerophosphocholine esterase activity	0.0332611	0.202026	0	4	4	22
GO:0016892 endoribonuclease activity, producing 3'-phosphomonoesters	6	0.202026	0.164	0.14	Molecular Function	GO:0016892	endoribonuclease activity, producing 3'-phosphomonoesters	0.0333393	0.202026	4	2	6	43
GO:0022885 bacteriocin transmembrane transporter activity	33	0.202026	0.9	0.079	Molecular Function	GO:0022885	bacteriocin transmembrane transporter activity	0.03377	0.202026	17	16	33	416
GO:0043214 bacteriocin-transporting ATPase activity	33	0.202026	0.9	0.079	Molecular Function	GO:0043214	bacteriocin-transporting ATPase activity	0.03377	0.202026	17	16	33	416
GO:0015232 heme transporter activity	34	0.202026	0.928	0.079	Molecular Function	GO:0015232	heme transporter activity	0.0338174	0.202026	18	16	34	431
GO:0050242 pyruvate, phosphate dikinase activity	3	0.202026	0.082	0.231	Molecular Function	GO:0050242	pyruvate, phosphate dikinase activity	0.0339507	0.202026	0	3	3	13
GO:0070300 phosphatidic acid binding	3	0.202026	0.082	0.231	Molecular Function	GO:0070300	phosphatidic acid binding	0.0339507	0.202026	3	0	3	13
GO:0042555 MCM complex	5	0.203667	0.203	0.167	Cellular Component	GO:0042555	MCM complex	0.0313881	0.203667	0	5	5	30
GO:0000427 plastid-encoded plastid RNA polymerase complex	2	0.203667	0.081	0.4	Cellular Component	GO:0000427	plastid-encoded plastid RNA polymerase complex	0.0318132	0.203667	0	2	2	5
GO:0005915 zonula adherens	2	0.203667	0.081	0.4	Cellular Component	GO:0005915	zonula adherens	0.0318132	0.203667	0	2	2	5
GO:0019030 icosahedral viral capsid	2	0.203667	0.081	0.4	Cellular Component	GO:0019030	icosahedral viral capsid	0.0318132	0.203667	0	2	2	5
GO:0015098 molybdate ion transmembrane transporter activity	36	0.205201	0.982	0.078	Molecular Function	GO:0015098	molybdate ion transmembrane transporter activity	0.0347229	0.205201	15	21	36	462
GO:0015146 pentose transmembrane transporter activity	33	0.205201	0.9	0.079	Molecular Function	GO:0015146	pentose transmembrane transporter activity	0.0347465	0.205201	15	18	33	417
GO:0044282 small molecule catabolic process	164	0.207303	4.678	0.069	Biological Process	GO:0044282	small molecule catabolic process	0.0213211	0.207303	44	120	164	2369
GO:0008802 betaine-aldehyde dehydrogenase activity	8	0.207758	0.218	0.119	Molecular Function	GO:0008802	betaine-aldehyde dehydrogenase activity	0.0353122	0.207758	2	6	8	67
GO:0072593 reactive oxygen species metabolic process	42	0.208266	1.198	0.082	Biological Process	GO:0072593	reactive oxygen species metabolic process	0.0214741	0.208266	6	36	42	512
GO:0015450 P-P-bond-hydrolysis-driven protein transmembrane transporter activity	39	0.20837	1.064	0.077	Molecular Function	GO:0015450	P-P-bond-hydrolysis-driven protein transmembrane transporter activity	0.0362096	0.20837	17	22	39	509
GO:0016646 oxidoreductase activity, acting on the CH-NH group of donors, NAD or NADP as acceptor	18	0.20837	0.491	0.09	Molecular Function	GO:0016646	oxidoreductase activity, acting on the CH-NH group of donors, NAD or NADP as acceptor	0.036228	0.20837	2	16	18	200
GO:0033283 organic acid-transporting ATPase activity	33	0.20837	0.9	0.079	Molecular Function	GO:0033283	organic acid-transporting ATPase activity	0.0367639	0.20837	17	16	33	419
GO:0033284 carboxylic acid-transporting ATPase activity	33	0.20837	0.9	0.079	Molecular Function	GO:0033284	carboxylic acid-transporting ATPase activity	0.0367639	0.20837	17	16	33	419
GO:0033285 monocarboxylic acid-transporting ATPase activity	33	0.20837	0.9	0.079	Molecular Function	GO:0033285	monocarboxylic acid-transporting ATPase activity	0.0367639	0.20837	17	16	33	419
GO:0033286 ectoine-transporting ATPase activity	33	0.20837	0.9	0.079	Molecular Function	GO:0033286	ectoine-transporting ATPase activity	0.0367639	0.20837	17	16	33	419
GO:0033287 hydroxyectoine transmembrane transporter activity	33	0.20837	0.9	0.079	Molecular Function	GO:0033287	hydroxyectoine transmembrane transporter activity	0.0367639	0.20837	17	16	33	419
GO:0033288 hydroxyectoine-transporting ATPase activity	33	0.20837	0.9	0.079	Molecular Function	GO:0033288	hydroxyectoine-transporting ATPase activity	0.0367639	0.20837	17	16	33	419
GO:0051471 ectoine transmembrane transporter activity	33	0.20837	0.9	0.079	Molecular Function	GO:0051471	ectoine transmembrane transporter activity	0.0367639	0.20837	17	16	33	419
GO:0015514 nitrite efflux transmembrane transporter activity	6	0.20837	0.164	0.136	Molecular Function	GO:0015514	nitrite efflux transmembrane transporter activity	0.0368166	0.20837	2	4	6	44
GO:0008865 fructokinase activity	5	0.20837	0.136	0.152	Molecular Function	GO:0008865	fructokinase activity	0.0368808	0.20837	0	5	5	33
GO:0010027 thylakoid membrane organization	11	0.208499	0.314	0.118	Biological Process	GO:0010027	thylakoid membrane organization	0.0215521	0.208499	0	11	11	93
GO:0010286 heat acclimation	7	0.21292	0.2	0.146	Biological Process	GO:0010286	heat acclimation	0.0221194	0.21292	2	5	7	48
GO:0045490 pectin catabolic process	7	0.21292	0.2	0.146	Biological Process	GO:0045490	pectin catabolic process	0.0221194	0.21292	0	7	7	48
GO:0003857 3-hydroxyacyl-CoA dehydrogenase activity	7	0.214386	0.191	0.125	Molecular Function	GO:0003857	3-hydroxyacyl-CoA dehydrogenase activity	0.0382197	0.214386	2	5	7	56
GO:0008839 4-hydroxy-tetrahydrodipicolinate reductase	7	0.214386	0.191	0.125	Molecular Function	GO:0008839	4-hydroxy-tetrahydrodipicolinate reductase	0.0382197	0.214386	0	7	7	56
GO:0009569 chloroplast starch grain	4	0.215542	0.162	0.19	Cellular Component	GO:0009569	chloroplast starch grain	0.0339981	0.215542	1	3	4	21
GO:0019682 glyceraldehyde-3-phosphate metabolic process	25	0.217737	0.713	0.091	Biological Process	GO:0019682	glyceraldehyde-3-phosphate metabolic process	0.0226763	0.217737	6	19	25	275
GO:0044710 single-organism metabolic process	1493	0.218369	42.584	0.062	Biological Process	GO:0044710	single-organism metabolic process	0.0228158	0.218369	298	1195	1493	24251
GO:0097502 mannosylation	10	0.218369	0.285	0.122	Biological Process	GO:0097502	mannosylation	0.0228552	0.218369	1	9	10	82
GO:0048562 embryonic organ morphogenesis	6	0.220343	0.171	0.158	Biological Process	GO:0048562	embryonic organ morphogenesis	0.023176	0.220343	0	6	6	38
GO:0055123 digestive system development	6	0.220343	0.171	0.158	Biological Process	GO:0055123	digestive system development	0.023176	0.220343	0	6	6	38
GO:0010091 trichome branching	4	0.220508	0.114	0.211	Biological Process	GO:0010091	trichome branching	0.0232504	0.220508	1	3	4	19
GO:0009372 quorum sensing	3	0.222332	0.086	0.273	Biological Process	GO:0009372	quorum sensing	0.0239036	0.222332	0	3	3	11
GO:0014068 positive regulation of phosphatidylinositol 3-kinase signaling	3	0.222332	0.086	0.273	Biological Process	GO:0014068	positive regulation of phosphatidylinositol 3-kinase signaling	0.0239036	0.222332	0	3	3	11
GO:0035567 non-canonical Wnt signaling pathway	3	0.222332	0.086	0.273	Biological Process	GO:0035567	non-canonical Wnt signaling pathway	0.0239036	0.222332	0	3	3	11
GO:0042659 regulation of cell fate specification	3	0.222332	0.086	0.273	Biological Process	GO:0042659	regulation of cell fate specification	0.0239036	0.222332	0	3	3	11
GO:0048557 embryonic digestive tract morphogenesis	3	0.222332	0.086	0.273	Biological Process	GO:0048557	embryonic digestive tract morphogenesis	0.0239036	0.222332	0	3	3	11
GO:0048874 homeostasis of number of cells in a free-living population	3	0.222332	0.086	0.273	Biological Process	GO:0048874	homeostasis of number of cells in a free-living population	0.0239036	0.222332	0	3	3	11
GO:0060071 Wnt signaling pathway, planar cell polarity pathway	3	0.222332	0.086	0.273	Biological Process	GO:0060071	Wnt signaling pathway, planar cell polarity pathway	0.0239036	0.222332	0	3	3	11
GO:0090175 regulation of establishment of planar polarity	3	0.222332	0.086	0.273	Biological Process	GO:0090175	regulation of establishment of planar polarity	0.0239036	0.222332	0	3	3	11
GO:0019740 nitrogen utilization	13	0.223911	0.371	0.109	Biological Process	GO:0019740	nitrogen utilization	0.0241314	0.223911	0	13	13	119
GO:0071103 DNA conformation change	132	0.22486	3.765	0.07	Biological Process	GO:0071103	DNA conformation change	0.0242919	0.22486	26	106	132	1879
GO:0004144 diacylglycerol O-acyltransferase activity	6	0.225133	0.164	0.133	Molecular Function	GO:0004144	diacylglycerol O-acyltransferase activity	0.0405175	0.225133	4	2	6	45
GO:0015221 lipopolysaccharide transmembrane transporter activity	33	0.225133	0.9	0.078	Molecular Function	GO:0015221	lipopolysaccharide transmembrane transporter activity	0.0410631	0.225133	15	18	33	423
GO:0004332 fructose-bisphosphate aldolase activity	5	0.225133	0.136	0.147	Molecular Function	GO:0004332	fructose-bisphosphate aldolase activity	0.0412906	0.225133	0	5	5	34
GO:0033840 NDP-glucose-starch glucosyltransferase activity	2	0.225133	0.055	0.333	Molecular Function	GO:0033840	NDP-glucose-starch glucosyltransferase activity	0.0413774	0.225133	0	2	2	6
GO:0048040 UDP-glucuronate decarboxylase activity	2	0.225133	0.055	0.333	Molecular Function	GO:0048040	UDP-glucuronate decarboxylase activity	0.0413774	0.225133	0	2	2	6
GO:0048529 magnesium-protoporphyrin IX monomethyl ester (oxidative) cyclase activity	2	0.225133	0.055	0.333	Molecular Function	GO:0048529	magnesium-protoporphyrin IX monomethyl ester (oxidative) cyclase activity	0.0413774	0.225133	0	2	2	6
GO:0008986 pyruvate, water dikinase activity	3	0.225133	0.082	0.214	Molecular Function	GO:0008986	pyruvate, water dikinase activity	0.0414303	0.225133	0	3	3	14
GO:0046910 pectinesterase inhibitor activity	3	0.225133	0.082	0.214	Molecular Function	GO:0046910	pectinesterase inhibitor activity	0.0414303	0.225133	0	3	3	14
GO:0071917 triose-phosphate transmembrane transporter activity	3	0.225133	0.082	0.214	Molecular Function	GO:0071917	triose-phosphate transmembrane transporter activity	0.0414303	0.225133	0	3	3	14
GO:0008678 2-deoxy-D-gluconate 3-dehydrogenase activity	27	0.226329	0.737	0.081	Molecular Function	GO:0008678	2-deoxy-D-gluconate 3-dehydrogenase activity	0.0417949	0.226329	5	22	27	334
GO:0015462 protein-transmembrane transporting ATPase activity	33	0.227705	0.9	0.078	Molecular Function	GO:0015462	protein-transmembrane transporting ATPase activity	0.0421945	0.227705	17	16	33	424
GO:0046608 carotenoid isomerase activity	10	0.231131	0.273	0.105	Molecular Function	GO:0046608	carotenoid isomerase activity	0.0429772	0.231131	2	8	10	95
GO:1904680 peptide transmembrane transporter activity	52	0.2347	1.419	0.072	Molecular Function	GO:1904680	peptide transmembrane transporter activity	0.0437907	0.2347	17	35	52	718
GO:0005230 extracellular ligand-gated ion channel activity	8	0.235728	0.218	0.114	Molecular Function	GO:0005230	extracellular ligand-gated ion channel activity	0.0441331	0.235728	2	6	8	70
GO:0072329 monocarboxylic acid catabolic process	64	0.23607	1.825	0.076	Biological Process	GO:0072329	monocarboxylic acid catabolic process	0.0255641	0.23607	17	47	64	842
GO:0004066 asparagine synthase (glutamine-hydrolyzing) activity	7	0.239541	0.191	0.121	Molecular Function	GO:0004066	asparagine synthase (glutamine-hydrolyzing) activity	0.0450001	0.239541	3	4	7	58
GO:0071949 FAD binding	25	0.240033	0.682	0.081	Molecular Function	GO:0071949	FAD binding	0.0452458	0.240033	2	23	25	307
GO:0051146 striated muscle cell differentiation	5	0.241579	0.143	0.172	Biological Process	GO:0051146	striated muscle cell differentiation	0.0262232	0.241579	0	5	5	29
GO:0015412 molybdate transmembrane-transporting ATPase activity	33	0.241774	0.9	0.077	Molecular Function	GO:0015412	molybdate transmembrane-transporting ATPase activity	0.0457285	0.241774	15	18	33	427
GO:0005260 channel-conductance-controlling ATPase activity	29	0.241905	0.791	0.079	Molecular Function	GO:0005260	channel-conductance-controlling ATPase activity	0.0460092	0.241905	14	15	29	367
GO:0052689 carboxylic ester hydrolase activity	48	0.241905	1.31	0.073	Molecular Function	GO:0052689	carboxylic ester hydrolase activity	0.0460643	0.241905	8	40	48	658
GO:0033221 urea-transporting ATPase activity	36	0.241905	0.982	0.076	Molecular Function	GO:0033221	urea-transporting ATPase activity	0.0462171	0.241905	17	19	36	473
GO:0034404 nucleobase-containing small molecule biosynthetic process	25	0.243145	0.713	0.09	Biological Process	GO:0034404	nucleobase-containing small molecule biosynthetic process	0.0264562	0.243145	9	16	25	279
GO:0006098 pentose-phosphate shunt	15	0.245203	0.428	0.103	Biological Process	GO:0006098	pentose-phosphate shunt	0.0267436	0.245203	6	9	15	146
GO:0015145 monosaccharide transmembrane transporter activity	37	0.245472	1.01	0.076	Molecular Function	GO:0015145	monosaccharide transmembrane transporter activity	0.0470553	0.245472	16	21	37	489
GO:0030031 cell projection assembly	17	0.246297	0.485	0.099	Biological Process	GO:0030031	cell projection assembly	0.0269268	0.246297	2	15	17	172
GO:0070726 cell wall assembly	7	0.24739	0.2	0.14	Biological Process	GO:0070726	cell wall assembly	0.0271103	0.24739	0	7	7	50
GO:0099513 polymeric cytoskeletal fiber	40	0.25003	1.621	0.08	Cellular Component	GO:0099513	polymeric cytoskeletal fiber	0.0398209	0.25003	1	39	40	500
GO:1901617 organic hydroxy compound biosynthetic process	49	0.250164	1.398	0.079	Biological Process	GO:1901617	organic hydroxy compound biosynthetic process	0.0274791	0.250164	12	37	49	623
GO:0007097 nuclear migration	4	0.250705	0.114	0.2	Biological Process	GO:0007097	nuclear migration	0.0277334	0.250705	0	4	4	20
GO:0040023 establishment of nucleus localization	4	0.250705	0.114	0.2	Biological Process	GO:0040023	establishment of nucleus localization	0.0277334	0.250705	0	4	4	20
GO:2000012 regulation of auxin polar transport	4	0.250705	0.114	0.2	Biological Process	GO:2000012	regulation of auxin polar transport	0.0277334	0.250705	0	4	4	20
GO:0016166 phytoene dehydrogenase activity	20	0.252001	0.546	0.085	Molecular Function	GO:0016166	phytoene dehydrogenase activity	0.048468	0.252001	2	18	20	236
GO:0006833 water transport	12	0.252186	0.342	0.11	Biological Process	GO:0006833	water transport	0.0279626	0.252186	0	12	12	109
GO:0006562 proline catabolic process	9	0.252997	0.257	0.123	Biological Process	GO:0006562	proline catabolic process	0.028118	0.252997	2	7	9	73
GO:0006006 glucose metabolic process	45	0.256398	1.284	0.08	Biological Process	GO:0006006	glucose metabolic process	0.0285625	0.256398	10	35	45	566
GO:0047274 galactinol-sucrose galactosyltransferase activity	3	0.257354	0.082	0.2	Molecular Function	GO:0047274	galactinol-sucrose galactosyltransferase activity	0.049662	0.257354	3	0	3	15
GO:0004349 glutamate 5-kinase activity	4	0.258304	0.109	0.16	Molecular Function	GO:0004349	glutamate 5-kinase activity	0.0503404	0.258304	3	1	4	25
GO:0008864 formyltetrahydrofolate deformylase activity	4	0.258304	0.109	0.16	Molecular Function	GO:0008864	formyltetrahydrofolate deformylase activity	0.0503404	0.258304	0	4	4	25
GO:0033897 ribonuclease T2 activity	4	0.258304	0.109	0.16	Molecular Function	GO:0033897	ribonuclease T2 activity	0.0503404	0.258304	3	1	4	25
GO:0004642 phosphoribosylformylglycinamidine synthase activity	5	0.26097	0.136	0.139	Molecular Function	GO:0004642	phosphoribosylformylglycinamidine synthase activity	0.0510267	0.26097	4	1	5	36
GO:0009409 response to cold	48	0.262833	1.369	0.079	Biological Process	GO:0009409	response to cold	0.0293474	0.262833	23	25	48	611
GO:1901505 carbohydrate derivative transporter activity	45	0.264724	1.228	0.073	Molecular Function	GO:1901505	carbohydrate derivative transporter activity	0.052038	0.264724	20	25	45	617
GO:0042954 lipoprotein transporter activity	33	0.264724	0.9	0.076	Molecular Function	GO:0042954	lipoprotein transporter activity	0.052099	0.264724	17	16	33	432
GO:0015204 urea transmembrane transporter activity	36	0.264833	0.982	0.075	Molecular Function	GO:0015204	urea transmembrane transporter activity	0.0522898	0.264833	17	19	36	478
GO:0006782 protoporphyrinogen IX biosynthetic process	5	0.265458	0.143	0.167	Biological Process	GO:0006782	protoporphyrinogen IX biosynthetic process	0.0299786	0.265458	0	5	5	30
GO:0015794 glycerol-3-phosphate transport	5	0.265458	0.143	0.167	Biological Process	GO:0015794	glycerol-3-phosphate transport	0.0299786	0.265458	5	0	5	30
GO:0031589 cell-substrate adhesion	5	0.265458	0.143	0.167	Biological Process	GO:0031589	cell-substrate adhesion	0.0299786	0.265458	0	5	5	30
GO:0046501 protoporphyrinogen IX metabolic process	5	0.265458	0.143	0.167	Biological Process	GO:0046501	protoporphyrinogen IX metabolic process	0.0299786	0.265458	0	5	5	30
GO:0046686 response to cadmium ion	23	0.265458	0.656	0.09	Biological Process	GO:0046686	response to cadmium ion	0.030161	0.265458	3	20	23	255
GO:0008407 chaeta morphogenesis	3	0.265458	0.086	0.25	Biological Process	GO:0008407	chaeta morphogenesis	0.0304933	0.265458	0	3	3	12
GO:0048496 maintenance of organ identity	3	0.265458	0.086	0.25	Biological Process	GO:0048496	maintenance of organ identity	0.0304933	0.265458	0	3	3	12
GO:0072175 epithelial tube formation	3	0.265458	0.086	0.25	Biological Process	GO:0072175	epithelial tube formation	0.0304933	0.265458	0	3	3	12
GO:0089722 phosphoenolpyruvate transmembrane transport	3	0.265458	0.086	0.25	Biological Process	GO:0089722	phosphoenolpyruvate transmembrane transport	0.0304933	0.265458	0	3	3	12
GO:0009769 photosynthesis, light harvesting in photosystem II	2	0.265458	0.057	0.4	Biological Process	GO:0009769	photosynthesis, light harvesting in photosystem II	0.0310847	0.265458	0	2	2	5
GO:0010133 proline catabolic process to glutamate	2	0.265458	0.057	0.4	Biological Process	GO:0010133	proline catabolic process to glutamate	0.0310847	0.265458	0	2	2	5
GO:0031022 nuclear migration along microfilament	2	0.265458	0.057	0.4	Biological Process	GO:0031022	nuclear migration along microfilament	0.0310847	0.265458	0	2	2	5
GO:0033319 UDP-D-xylose metabolic process	2	0.265458	0.057	0.4	Biological Process	GO:0033319	UDP-D-xylose metabolic process	0.0310847	0.265458	0	2	2	5
GO:0033320 UDP-D-xylose biosynthetic process	2	0.265458	0.057	0.4	Biological Process	GO:0033320	UDP-D-xylose biosynthetic process	0.0310847	0.265458	0	2	2	5
GO:0034331 cell junction maintenance	2	0.265458	0.057	0.4	Biological Process	GO:0034331	cell junction maintenance	0.0310847	0.265458	0	2	2	5
GO:0034334 adherens junction maintenance	2	0.265458	0.057	0.4	Biological Process	GO:0034334	adherens junction maintenance	0.0310847	0.265458	0	2	2	5
GO:0045217 cell-cell junction maintenance	2	0.265458	0.057	0.4	Biological Process	GO:0045217	cell-cell junction maintenance	0.0310847	0.265458	0	2	2	5
GO:0045218 zonula adherens maintenance	2	0.265458	0.057	0.4	Biological Process	GO:0045218	zonula adherens maintenance	0.0310847	0.265458	0	2	2	5
GO:0051354 negative regulation of oxidoreductase activity	2	0.265458	0.057	0.4	Biological Process	GO:0051354	negative regulation of oxidoreductase activity	0.0310847	0.265458	1	1	2	5
GO:0090136 epithelial cell-cell adhesion	2	0.265458	0.057	0.4	Biological Process	GO:0090136	epithelial cell-cell adhesion	0.0310847	0.265458	0	2	2	5
GO:0099515 actin filament-based transport	2	0.265458	0.057	0.4	Biological Process	GO:0099515	actin filament-based transport	0.0310847	0.265458	0	2	2	5
GO:0015113 nitrite transmembrane transporter activity	6	0.266798	0.164	0.125	Molecular Function	GO:0015113	nitrite transmembrane transporter activity	0.0529905	0.266798	2	4	6	48
GO:0045181 glutamate synthase activity, NAD(P)H as acceptor	20	0.266798	0.546	0.084	Molecular Function	GO:0045181	glutamate synthase activity, NAD(P)H as acceptor	0.0538922	0.266798	3	17	20	239
GO:0045550 geranylgeranyl reductase activity	23	0.266798	0.628	0.081	Molecular Function	GO:0045550	geranylgeranyl reductase activity	0.0538975	0.266798	2	21	23	283
GO:0033232 D-methionine-transporting ATPase activity	31	0.266798	0.846	0.077	Molecular Function	GO:0033232	D-methionine-transporting ATPase activity	0.0540415	0.266798	15	16	31	403
GO:0042943 D-amino acid transmembrane transporter activity	31	0.266798	0.846	0.077	Molecular Function	GO:0042943	D-amino acid transmembrane transporter activity	0.0540415	0.266798	15	16	31	403
GO:0043865 methionine transmembrane transporter activity	31	0.266798	0.846	0.077	Molecular Function	GO:0043865	methionine transmembrane transporter activity	0.0540415	0.266798	15	16	31	403
GO:0048474 D-methionine transmembrane transporter activity	31	0.266798	0.846	0.077	Molecular Function	GO:0048474	D-methionine transmembrane transporter activity	0.0540415	0.266798	15	16	31	403
GO:1901243 methionine transmembrane-transporting ATPase activity	31	0.266798	0.846	0.077	Molecular Function	GO:1901243	methionine transmembrane-transporting ATPase activity	0.0540415	0.266798	15	16	31	403
GO:0008443 phosphofructokinase activity	16	0.267504	0.437	0.088	Molecular Function	GO:0008443	phosphofructokinase activity	0.0550276	0.267504	4	12	16	182
GO:0030729 acetoacetate-CoA ligase activity	13	0.267504	0.355	0.093	Molecular Function	GO:0030729	acetoacetate-CoA ligase activity	0.0551971	0.267504	0	13	13	140
GO:0004310 farnesyl-diphosphate farnesyltransferase activity	2	0.267504	0.055	0.286	Molecular Function	GO:0004310	farnesyl-diphosphate farnesyltransferase activity	0.0557831	0.267504	0	2	2	7
GO:0005199 structural constituent of cell wall	2	0.267504	0.055	0.286	Molecular Function	GO:0005199	structural constituent of cell wall	0.0557831	0.267504	0	2	2	7
GO:0016711 flavonoid 3'-monooxygenase activity	2	0.267504	0.055	0.286	Molecular Function	GO:0016711	flavonoid 3'-monooxygenase activity	0.0557831	0.267504	0	2	2	7
GO:0034387 4-aminobutyrate:pyruvate transaminase activity	2	0.267504	0.055	0.286	Molecular Function	GO:0034387	4-aminobutyrate:pyruvate transaminase activity	0.0557831	0.267504	2	0	2	7
GO:0035197 siRNA binding	2	0.267504	0.055	0.286	Molecular Function	GO:0035197	siRNA binding	0.0557831	0.267504	2	0	2	7
GO:0047100 glyceraldehyde-3-phosphate dehydrogenase (NADP+) (phosphorylating) activity	2	0.267504	0.055	0.286	Molecular Function	GO:0047100	glyceraldehyde-3-phosphate dehydrogenase (NADP+) (phosphorylating) activity	0.0557831	0.267504	0	2	2	7
GO:0051996 squalene synthase activity	2	0.267504	0.055	0.286	Molecular Function	GO:0051996	squalene synthase activity	0.0557831	0.267504	0	2	2	7
GO:0033220 amide-transporting ATPase activity	36	0.267504	0.982	0.075	Molecular Function	GO:0033220	amide-transporting ATPase activity	0.0562034	0.267504	17	19	36	481
GO:0009673 low-affinity phosphate transmembrane transporter activity	1	0.267504	0.027	1	Molecular Function	GO:0009673	low-affinity phosphate transmembrane transporter activity	0.0567013	0.267504	0	1	1	1
GO:0015026 coreceptor activity	1	0.267504	0.027	1	Molecular Function	GO:0015026	coreceptor activity	0.0567013	0.267504	1	0	1	1
GO:0016215 acyl-CoA desaturase activity	1	0.267504	0.027	1	Molecular Function	GO:0016215	acyl-CoA desaturase activity	0.0567013	0.267504	0	1	1	1
GO:0090448 glucosinolate:proton symporter activity	1	0.267504	0.027	1	Molecular Function	GO:0090448	glucosinolate:proton symporter activity	0.0567013	0.267504	0	1	1	1
GO:0016787 hydrolase activity	921	0.267504	25.13	0.059	Molecular Function	GO:0016787	hydrolase activity	0.0567484	0.267504	184	737	921	15531
GO:0004871 signal transducer activity	59	0.271343	1.61	0.07	Molecular Function	GO:0004871	signal transducer activity	0.0577363	0.271343	10	49	59	843
GO:0051119 sugar transmembrane transporter activity	64	0.271714	1.746	0.069	Molecular Function	GO:0051119	sugar transmembrane transporter activity	0.0579889	0.271714	19	45	64	923
GO:0031350 intrinsic component of plastid membrane	5	0.275536	0.203	0.152	Cellular Component	GO:0031350	intrinsic component of plastid membrane	0.0451491	0.275536	4	1	5	33
GO:0031351 integral component of plastid membrane	5	0.275536	0.203	0.152	Cellular Component	GO:0031351	integral component of plastid membrane	0.0451491	0.275536	4	1	5	33
GO:0055028 cortical microtubule	5	0.275536	0.203	0.152	Cellular Component	GO:0055028	cortical microtubule	0.0451491	0.275536	0	5	5	33
GO:0043954 cellular component maintenance	6	0.277064	0.171	0.146	Biological Process	GO:0043954	cellular component maintenance	0.0325155	0.277064	0	6	6	41
GO:0005818 aster	2	0.277186	0.081	0.333	Cellular Component	GO:0005818	aster	0.0458439	0.277186	0	2	2	6
GO:0048259 regulation of receptor-mediated endocytosis	4	0.277778	0.114	0.19	Biological Process	GO:0048259	regulation of receptor-mediated endocytosis	0.0326955	0.277778	1	3	4	21
GO:0006026 aminoglycan catabolic process	9	0.277778	0.257	0.12	Biological Process	GO:0006026	aminoglycan catabolic process	0.0327855	0.277778	6	3	9	75
GO:0006032 chitin catabolic process	7	0.277778	0.2	0.135	Biological Process	GO:0006032	chitin catabolic process	0.0328152	0.277778	4	3	7	52
GO:0030145 manganese ion binding	12	0.280508	0.327	0.094	Molecular Function	GO:0030145	manganese ion binding	0.0600448	0.280508	2	10	12	128
GO:0033178 proton-transporting two-sector ATPase complex, catalytic domain	17	0.280996	0.689	0.093	Cellular Component	GO:0033178	proton-transporting two-sector ATPase complex, catalytic domain	0.0469044	0.280996	2	15	17	182
GO:0004427 inorganic diphosphatase activity	7	0.282137	0.191	0.113	Molecular Function	GO:0004427	inorganic diphosphatase activity	0.060754	0.282137	2	5	7	62
GO:0019104 DNA N-glycosylase activity	7	0.282137	0.191	0.113	Molecular Function	GO:0019104	DNA N-glycosylase activity	0.060754	0.282137	0	7	7	62
GO:0019878 lysine biosynthetic process via aminoadipic acid	23	0.285724	0.656	0.089	Biological Process	GO:0019878	lysine biosynthetic process via aminoadipic acid	0.033828	0.285724	2	21	23	258
GO:0030151 molybdenum ion binding	5	0.285847	0.136	0.132	Molecular Function	GO:0030151	molybdenum ion binding	0.0619922	0.285847	0	5	5	38
GO:0015276 ligand-gated ion channel activity	11	0.285847	0.3	0.096	Molecular Function	GO:0015276	ligand-gated ion channel activity	0.0621358	0.285847	4	7	11	115
GO:0022834 ligand-gated channel activity	11	0.285847	0.3	0.096	Molecular Function	GO:0022834	ligand-gated channel activity	0.0621358	0.285847	4	7	11	115
GO:0004568 chitinase activity	6	0.285847	0.164	0.12	Molecular Function	GO:0004568	chitinase activity	0.0624663	0.285847	3	3	6	50
GO:0008187 poly-pyrimidine tract binding	6	0.285847	0.164	0.12	Molecular Function	GO:0008187	poly-pyrimidine tract binding	0.0624663	0.285847	1	5	6	50
GO:0099600 transmembrane receptor activity	26	0.286201	0.709	0.078	Molecular Function	GO:0099600	transmembrane receptor activity	0.0630062	0.286201	5	21	26	333
GO:0015220 choline transmembrane transporter activity	31	0.286201	0.846	0.076	Molecular Function	GO:0015220	choline transmembrane transporter activity	0.0630922	0.286201	15	16	31	409
GO:0043212 carbohydrate-exporting ATPase activity	31	0.286201	0.846	0.076	Molecular Function	GO:0043212	carbohydrate-exporting ATPase activity	0.0630922	0.286201	15	16	31	409
GO:0047810 D-alanine:2-oxoglutarate aminotransferase activity	4	0.287655	0.109	0.148	Molecular Function	GO:0047810	D-alanine:2-oxoglutarate aminotransferase activity	0.0639367	0.287655	2	2	4	27
GO:0008028 monocarboxylic acid transmembrane transporter activity	58	0.287655	1.583	0.07	Molecular Function	GO:0008028	monocarboxylic acid transmembrane transporter activity	0.0640716	0.287655	19	39	58	833
GO:0015415 phosphate ion transmembrane-transporting ATPase activity	34	0.287655	0.928	0.075	Molecular Function	GO:0015415	phosphate ion transmembrane-transporting ATPase activity	0.0645263	0.287655	15	19	34	456
GO:0015148 D-xylose transmembrane transporter activity	31	0.287655	0.846	0.076	Molecular Function	GO:0015148	D-xylose transmembrane transporter activity	0.0646994	0.287655	15	16	31	410
GO:0015407 monosaccharide-transporting ATPase activity	31	0.287655	0.846	0.076	Molecular Function	GO:0015407	monosaccharide-transporting ATPase activity	0.0646994	0.287655	15	16	31	410
GO:0015608 carbohydrate-importing ATPase activity	31	0.287655	0.846	0.076	Molecular Function	GO:0015608	carbohydrate-importing ATPase activity	0.0646994	0.287655	15	16	31	410
GO:0015614 D-xylose-importing ATPase activity	31	0.287655	0.846	0.076	Molecular Function	GO:0015614	D-xylose-importing ATPase activity	0.0646994	0.287655	15	16	31	410
GO:0016830 carbon-carbon lyase activity	64	0.288058	1.746	0.069	Molecular Function	GO:0016830	carbon-carbon lyase activity	0.0651471	0.288058	18	46	64	930
GO:0047590 5-dehydro-2-deoxygluconokinase activity	7	0.288058	0.191	0.111	Molecular Function	GO:0047590	5-dehydro-2-deoxygluconokinase activity	0.0651582	0.288058	0	7	7	63
GO:0009342 glutamate synthase complex (NADPH)	20	0.290315	0.81	0.089	Cellular Component	GO:0009342	glutamate synthase complex (NADPH)	0.0494827	0.290315	3	17	20	224
GO:0031026 glutamate synthase complex	20	0.290315	0.81	0.089	Cellular Component	GO:0031026	glutamate synthase complex	0.0494827	0.290315	3	17	20	224
GO:0000311 plastid large ribosomal subunit	9	0.290315	0.365	0.113	Cellular Component	GO:0000311	plastid large ribosomal subunit	0.0497937	0.290315	0	9	9	80
GO:0016841 ammonia-lyase activity	13	0.291183	0.355	0.09	Molecular Function	GO:0016841	ammonia-lyase activity	0.0660512	0.291183	0	13	13	144
GO:0015605 organophosphate ester transmembrane transporter activity	49	0.292162	1.337	0.071	Molecular Function	GO:0015605	organophosphate ester transmembrane transporter activity	0.06646	0.292162	23	26	49	692
GO:0070592 cell wall polysaccharide biosynthetic process	9	0.296456	0.257	0.118	Biological Process	GO:0070592	cell wall polysaccharide biosynthetic process	0.0353091	0.296456	0	9	9	76
GO:1900140 regulation of seedling development	9	0.296456	0.257	0.118	Biological Process	GO:1900140	regulation of seedling development	0.0353091	0.296456	3	6	9	76
GO:0048509 regulation of meristem development	24	0.296456	0.685	0.088	Biological Process	GO:0048509	regulation of meristem development	0.0353289	0.296456	3	21	24	273
GO:0015417 polyamine-transporting ATPase activity	31	0.297662	0.846	0.075	Molecular Function	GO:0015417	polyamine-transporting ATPase activity	0.0680003	0.297662	15	16	31	412
GO:0043548 phosphatidylinositol 3-kinase binding	3	0.297662	0.082	0.176	Molecular Function	GO:0043548	phosphatidylinositol 3-kinase binding	0.0682815	0.297662	0	3	3	17
GO:0051743 red chlorophyll catabolite reductase activity	3	0.297662	0.082	0.176	Molecular Function	GO:0051743	red chlorophyll catabolite reductase activity	0.0682815	0.297662	3	0	3	17
GO:0046395 carboxylic acid catabolic process	132	0.298827	3.765	0.069	Biological Process	GO:0046395	carboxylic acid catabolic process	0.0356889	0.298827	35	97	132	1907
GO:0016776 phosphotransferase activity, phosphate group as acceptor	24	0.299329	0.655	0.078	Molecular Function	GO:0016776	phosphotransferase activity, phosphate group as acceptor	0.0688552	0.299329	9	15	24	306
GO:0019904 protein domain specific binding	16	0.300714	0.437	0.085	Molecular Function	GO:0019904	protein domain specific binding	0.0693957	0.300714	1	15	16	188
GO:0004970 ionotropic glutamate receptor activity	7	0.300714	0.191	0.109	Molecular Function	GO:0004970	ionotropic glutamate receptor activity	0.0697503	0.300714	2	5	7	64
GO:0008066 glutamate receptor activity	7	0.300714	0.191	0.109	Molecular Function	GO:0008066	glutamate receptor activity	0.0697503	0.300714	2	5	7	64
GO:0015414 nitrate transmembrane-transporting ATPase activity	31	0.305548	0.846	0.075	Molecular Function	GO:0015414	nitrate transmembrane-transporting ATPase activity	0.0714178	0.305548	15	16	31	414
GO:0003838 sterol 24-C-methyltransferase activity	2	0.305548	0.055	0.25	Molecular Function	GO:0003838	sterol 24-C-methyltransferase activity	0.0716372	0.305548	0	2	2	8
GO:0070529 L-tryptophan aminotransferase activity	2	0.305548	0.055	0.25	Molecular Function	GO:0070529	L-tryptophan aminotransferase activity	0.0716372	0.305548	0	2	2	8
GO:0032778 cobalt-transporting ATPase activity	33	0.305548	0.9	0.074	Molecular Function	GO:0032778	cobalt-transporting ATPase activity	0.0716525	0.305548	17	16	33	445
GO:0009706 chloroplast inner membrane	12	0.309908	0.486	0.101	Cellular Component	GO:0009706	chloroplast inner membrane	0.0536288	0.309908	0	12	12	119
GO:0004300 enoyl-CoA hydratase activity	6	0.309925	0.164	0.115	Molecular Function	GO:0004300	enoyl-CoA hydratase activity	0.0728769	0.309925	0	6	6	52
GO:1901657 glycosyl compound metabolic process	139	0.311924	3.965	0.069	Biological Process	GO:1901657	glycosyl compound metabolic process	0.0376705	0.311924	22	117	139	2021
GO:0009696 salicylic acid metabolic process	12	0.311924	0.342	0.105	Biological Process	GO:0009696	salicylic acid metabolic process	0.0377661	0.311924	0	12	12	114
GO:0018991 oviposition	3	0.311924	0.086	0.231	Biological Process	GO:0018991	oviposition	0.0379331	0.311924	0	3	3	13
GO:0019405 alditol catabolic process	3	0.311924	0.086	0.231	Biological Process	GO:0019405	alditol catabolic process	0.0379331	0.311924	0	3	3	13
GO:0019563 glycerol catabolic process	3	0.311924	0.086	0.231	Biological Process	GO:0019563	glycerol catabolic process	0.0379331	0.311924	0	3	3	13
GO:0070813 hydrogen sulfide metabolic process	3	0.311924	0.086	0.231	Biological Process	GO:0070813	hydrogen sulfide metabolic process	0.0379331	0.311924	0	3	3	13
GO:0071423 malate transmembrane transport	3	0.311924	0.086	0.231	Biological Process	GO:0071423	malate transmembrane transport	0.0379331	0.311924	0	3	3	13
GO:1901659 glycosyl compound biosynthetic process	80	0.311924	2.282	0.072	Biological Process	GO:1901659	glycosyl compound biosynthetic process	0.0381124	0.311924	14	66	80	1105
GO:0015886 heme transport	36	0.311924	1.027	0.081	Biological Process	GO:0015886	heme transport	0.0381417	0.311924	19	17	36	446
GO:0001894 tissue homeostasis	4	0.311924	0.114	0.182	Biological Process	GO:0001894	tissue homeostasis	0.038142	0.311924	1	3	4	22
GO:0015717 triose phosphate transport	4	0.311924	0.114	0.182	Biological Process	GO:0015717	triose phosphate transport	0.038142	0.311924	0	4	4	22
GO:0006750 glutathione biosynthetic process	5	0.313193	0.143	0.156	Biological Process	GO:0006750	glutathione biosynthetic process	0.0384594	0.313193	0	5	5	32
GO:0010453 regulation of cell fate commitment	5	0.313193	0.143	0.156	Biological Process	GO:0010453	regulation of cell fate commitment	0.0384594	0.313193	0	5	5	32
GO:0015203 polyamine transmembrane transporter activity	31	0.317891	0.846	0.075	Molecular Function	GO:0015203	polyamine transmembrane transporter activity	0.0749533	0.317891	15	16	31	416
GO:0009266 response to temperature stimulus	93	0.320483	2.653	0.071	Biological Process	GO:0009266	response to temperature stimulus	0.0394376	0.320483	50	43	93	1307
GO:0015112 nitrate transmembrane transporter activity	32	0.320811	0.873	0.074	Molecular Function	GO:0015112	nitrate transmembrane transporter activity	0.0759263	0.320811	15	17	32	432
GO:0042887 amide transmembrane transporter activity	55	0.320811	1.501	0.069	Molecular Function	GO:0042887	amide transmembrane transporter activity	0.0760516	0.320811	17	38	55	795
GO:0033764 steroid dehydrogenase activity, acting on the CH-OH group of donors, NAD or NADP as acceptor	29	0.321587	0.791	0.075	Molecular Function	GO:0033764	steroid dehydrogenase activity, acting on the CH-OH group of donors, NAD or NADP as acceptor	0.0764411	0.321587	4	25	29	386
GO:0006066 alcohol metabolic process	75	0.322543	2.139	0.073	Biological Process	GO:0006066	alcohol metabolic process	0.0397747	0.322543	18	57	75	1031
GO:0008272 sulfate transport	38	0.325043	1.084	0.08	Biological Process	GO:0008272	sulfate transport	0.0401673	0.325043	19	19	38	477
GO:0015087 cobalt ion transmembrane transporter activity	35	0.328684	0.955	0.073	Molecular Function	GO:0015087	cobalt ion transmembrane transporter activity	0.0783381	0.328684	18	17	35	480
GO:0016642 oxidoreductase activity, acting on the CH-NH2 group of donors, disulfide as acceptor	3	0.328937	0.082	0.167	Molecular Function	GO:0016642	oxidoreductase activity, acting on the CH-NH2 group of donors, disulfide as acceptor	0.0786087	0.328937	0	3	3	18
GO:0016722 oxidoreductase activity, oxidizing metal ions	18	0.329858	0.491	0.081	Molecular Function	GO:0016722	oxidoreductase activity, oxidizing metal ions	0.0791503	0.329858	3	15	18	221
GO:0045300 acyl-[acyl-carrier-protein] desaturase activity	4	0.329858	0.109	0.138	Molecular Function	GO:0045300	acyl-[acyl-carrier-protein] desaturase activity	0.0792503	0.329858	0	4	4	29
GO:0098799 outer mitochondrial membrane protein complex	8	0.330208	0.324	0.114	Cellular Component	GO:0098799	outer mitochondrial membrane protein complex	0.0576473	0.330208	0	8	8	70
GO:0033647 host intracellular organelle	4	0.331217	0.162	0.16	Cellular Component	GO:0033647	host intracellular organelle	0.0595542	0.331217	1	3	4	25
GO:0033648 host intracellular membrane-bounded organelle	4	0.331217	0.162	0.16	Cellular Component	GO:0033648	host intracellular membrane-bounded organelle	0.0595542	0.331217	1	3	4	25
GO:0009517 PSII associated light-harvesting complex II	1	0.331217	0.041	1	Cellular Component	GO:0009517	PSII associated light-harvesting complex II	0.0599509	0.331217	0	1	1	1
GO:0009783 photosystem II antenna complex	1	0.331217	0.041	1	Cellular Component	GO:0009783	photosystem II antenna complex	0.0599509	0.331217	0	1	1	1
GO:0005675 holo TFIIH complex	9	0.331217	0.365	0.108	Cellular Component	GO:0005675	holo TFIIH complex	0.0603597	0.331217	2	7	9	83
GO:0016054 organic acid catabolic process	132	0.3326	3.765	0.069	Biological Process	GO:0016054	organic acid catabolic process	0.0411873	0.3326	35	97	132	1918
GO:0008144 drug binding	228	0.332681	6.221	0.062	Molecular Function	GO:0008144	drug binding	0.0801411	0.332681	51	177	228	3673
GO:0004775 succinate-CoA ligase (ADP-forming) activity	5	0.333353	0.136	0.122	Molecular Function	GO:0004775	succinate-CoA ligase (ADP-forming) activity	0.0807289	0.333353	0	5	5	41
GO:0004776 succinate-CoA ligase (GDP-forming) activity	5	0.333353	0.136	0.122	Molecular Function	GO:0004776	succinate-CoA ligase (GDP-forming) activity	0.0807289	0.333353	0	5	5	41
GO:0001085 RNA polymerase II transcription factor binding	9	0.334372	0.246	0.097	Molecular Function	GO:0001085	RNA polymerase II transcription factor binding	0.0811893	0.334372	0	9	9	93
GO:0005913 cell-cell adherens junction	2	0.334578	0.081	0.286	Cellular Component	GO:0005913	cell-cell adherens junction	0.061672	0.334578	0	2	2	7
GO:0042644 chloroplast nucleoid	5	0.334578	0.203	0.139	Cellular Component	GO:0042644	chloroplast nucleoid	0.0619969	0.334578	2	3	5	36
GO:0043211 carbohydrate-transporting ATPase activity	31	0.337514	0.846	0.074	Molecular Function	GO:0043211	carbohydrate-transporting ATPase activity	0.0823835	0.337514	15	16	31	420
GO:0043216 daunorubicin-transporting ATPase activity	31	0.337514	0.846	0.074	Molecular Function	GO:0043216	daunorubicin-transporting ATPase activity	0.0823835	0.337514	15	16	31	420
GO:0090575 RNA polymerase II transcription factor complex	22	0.341791	0.891	0.085	Cellular Component	GO:0090575	RNA polymerase II transcription factor complex	0.0638569	0.341791	3	19	22	259
GO:0009086 methionine biosynthetic process	29	0.342529	0.827	0.083	Biological Process	GO:0009086	methionine biosynthetic process	0.0425055	0.342529	2	27	29	349
GO:0099512 supramolecular fiber	40	0.343944	1.621	0.077	Cellular Component	GO:0099512	supramolecular fiber	0.0647858	0.343944	1	39	40	520
GO:0009888 tissue development	104	0.344399	2.966	0.07	Biological Process	GO:0009888	tissue development	0.0428268	0.344399	15	89	104	1483
GO:0006002 fructose 6-phosphate metabolic process	5	0.3452	0.143	0.152	Biological Process	GO:0006002	fructose 6-phosphate metabolic process	0.0431947	0.3452	2	3	5	33
GO:0030178 negative regulation of Wnt signaling pathway	5	0.3452	0.143	0.152	Biological Process	GO:0030178	negative regulation of Wnt signaling pathway	0.0431947	0.3452	1	4	5	33
GO:1900618 regulation of shoot system morphogenesis	5	0.3452	0.143	0.152	Biological Process	GO:1900618	regulation of shoot system morphogenesis	0.0431947	0.3452	1	4	5	33
GO:0004747 ribokinase activity	7	0.345906	0.191	0.104	Molecular Function	GO:0004747	ribokinase activity	0.0846531	0.345906	0	7	7	67
GO:0016117 carotenoid biosynthetic process	25	0.346834	0.713	0.085	Biological Process	GO:0016117	carotenoid biosynthetic process	0.043562	0.346834	2	23	25	293
GO:0055086 nucleobase-containing small molecule metabolic process	216	0.346834	6.161	0.066	Biological Process	GO:0055086	nucleobase-containing small molecule metabolic process	0.0435789	0.346834	48	168	216	3257
GO:0015707 nitrite transport	6	0.347206	0.171	0.136	Biological Process	GO:0015707	nitrite transport	0.0440043	0.347206	2	4	6	44
GO:0045492 xylan biosynthetic process	6	0.347206	0.171	0.136	Biological Process	GO:0045492	xylan biosynthetic process	0.0440043	0.347206	0	6	6	44
GO:0034332 adherens junction organization	4	0.347206	0.114	0.174	Biological Process	GO:0034332	adherens junction organization	0.0440754	0.347206	0	4	4	23
GO:0035999 tetrahydrofolate interconversion	4	0.347206	0.114	0.174	Biological Process	GO:0035999	tetrahydrofolate interconversion	0.0440754	0.347206	0	4	4	23
GO:0051647 nucleus localization	4	0.347206	0.114	0.174	Biological Process	GO:0051647	nucleus localization	0.0440754	0.347206	0	4	4	23
GO:0009746 response to hexose	20	0.349473	0.57	0.089	Biological Process	GO:0009746	response to hexose	0.0447103	0.349473	12	8	20	224
GO:0010132 dhurrin biosynthetic process	2	0.349473	0.057	0.333	Biological Process	GO:0010132	dhurrin biosynthetic process	0.0448159	0.349473	0	2	2	6
GO:0033169 histone H3-K9 demethylation	2	0.349473	0.057	0.333	Biological Process	GO:0033169	histone H3-K9 demethylation	0.0448159	0.349473	0	2	2	6
GO:1901804 beta-glucoside metabolic process	2	0.349473	0.057	0.333	Biological Process	GO:1901804	beta-glucoside metabolic process	0.0448159	0.349473	0	2	2	6
GO:1901806 beta-glucoside biosynthetic process	2	0.349473	0.057	0.333	Biological Process	GO:1901806	beta-glucoside biosynthetic process	0.0448159	0.349473	0	2	2	6
GO:0046034 ATP metabolic process	61	0.35197	1.74	0.074	Biological Process	GO:0046034	ATP metabolic process	0.0452273	0.35197	15	46	61	825
GO:0004588 orotate phosphoribosyltransferase activity	4	0.35566	0.109	0.133	Molecular Function	GO:0004588	orotate phosphoribosyltransferase activity	0.0875282	0.35566	0	4	4	30
GO:0008696 4-amino-4-deoxychorismate lyase activity	4	0.35566	0.109	0.133	Molecular Function	GO:0008696	4-amino-4-deoxychorismate lyase activity	0.0875282	0.35566	2	2	4	30
GO:0004089 carbonate dehydratase activity	2	0.35566	0.055	0.222	Molecular Function	GO:0004089	carbonate dehydratase activity	0.0887293	0.35566	0	2	2	9
GO:0004479 methionyl-tRNA formyltransferase activity	2	0.35566	0.055	0.222	Molecular Function	GO:0004479	methionyl-tRNA formyltransferase activity	0.0887293	0.35566	0	2	2	9
GO:0008736 L-fucose isomerase activity	2	0.35566	0.055	0.222	Molecular Function	GO:0008736	L-fucose isomerase activity	0.0887293	0.35566	0	2	2	9
GO:0033294 ectoine binding	2	0.35566	0.055	0.222	Molecular Function	GO:0033294	ectoine binding	0.0887293	0.35566	2	0	2	9
GO:0033295 hydroxyectoine binding	2	0.35566	0.055	0.222	Molecular Function	GO:0033295	hydroxyectoine binding	0.0887293	0.35566	2	0	2	9
GO:0043225 anion transmembrane-transporting ATPase activity	39	0.35566	1.064	0.071	Molecular Function	GO:0043225	anion transmembrane-transporting ATPase activity	0.0891205	0.35566	18	21	39	549
GO:0003991 acetylglutamate kinase activity	3	0.35566	0.082	0.158	Molecular Function	GO:0003991	acetylglutamate kinase activity	0.0895683	0.35566	2	1	3	19
GO:0016862 intramolecular oxidoreductase activity, interconverting keto- and enol-groups	3	0.35566	0.082	0.158	Molecular Function	GO:0016862	intramolecular oxidoreductase activity, interconverting keto- and enol-groups	0.0895683	0.35566	0	3	3	19
GO:0015930 glutamate synthase activity	21	0.35566	0.573	0.078	Molecular Function	GO:0015930	glutamate synthase activity	0.0898255	0.35566	4	17	21	270
GO:0004777 succinate-semialdehyde dehydrogenase (NAD+) activity	7	0.35566	0.191	0.103	Molecular Function	GO:0004777	succinate-semialdehyde dehydrogenase (NAD+) activity	0.0899944	0.35566	2	5	7	68
GO:0009013 succinate-semialdehyde dehydrogenase [NAD(P)+] activity	7	0.35566	0.191	0.103	Molecular Function	GO:0009013	succinate-semialdehyde dehydrogenase [NAD(P)+] activity	0.0899944	0.35566	2	5	7	68
GO:0010289 homogalacturonan biosynthetic process	3	0.357419	0.086	0.214	Biological Process	GO:0010289	homogalacturonan biosynthetic process	0.0462052	0.357419	0	3	3	14
GO:0035436 triose phosphate transmembrane transport	3	0.357419	0.086	0.214	Biological Process	GO:0035436	triose phosphate transmembrane transport	0.0462052	0.357419	0	3	3	14
GO:1901001 negative regulation of response to salt stress	3	0.357419	0.086	0.214	Biological Process	GO:1901001	negative regulation of response to salt stress	0.0462052	0.357419	1	2	3	14
GO:0044038 cell wall macromolecule biosynthetic process	40	0.357545	1.141	0.078	Biological Process	GO:0044038	cell wall macromolecule biosynthetic process	0.0464067	0.357545	4	36	40	512
GO:0070589 cellular component macromolecule biosynthetic process	40	0.357545	1.141	0.078	Biological Process	GO:0070589	cellular component macromolecule biosynthetic process	0.0464067	0.357545	4	36	40	512
GO:0006555 methionine metabolic process	29	0.357922	0.827	0.082	Biological Process	GO:0006555	methionine metabolic process	0.0465484	0.357922	2	27	29	352
GO:0032806 carboxy-terminal domain protein kinase complex	9	0.35885	0.365	0.106	Cellular Component	GO:0032806	carboxy-terminal domain protein kinase complex	0.0681429	0.35885	2	7	9	85
GO:0019199 transmembrane receptor protein kinase activity	13	0.361679	0.355	0.086	Molecular Function	GO:0019199	transmembrane receptor protein kinase activity	0.0917487	0.361679	1	12	13	152
GO:0016229 steroid dehydrogenase activity	29	0.364365	0.791	0.074	Molecular Function	GO:0016229	steroid dehydrogenase activity	0.0926628	0.364365	4	25	29	394
GO:0019012 virion	29	0.364672	1.175	0.08	Cellular Component	GO:0019012	virion	0.0698071	0.364672	5	24	29	362
GO:0010053 root epidermal cell differentiation	16	0.365114	0.456	0.094	Biological Process	GO:0010053	root epidermal cell differentiation	0.0475783	0.365114	4	12	16	171
GO:0050308 sugar-phosphatase activity	8	0.365269	0.218	0.098	Molecular Function	GO:0050308	sugar-phosphatase activity	0.0931261	0.365269	1	7	8	82
GO:0016116 carotenoid metabolic process	26	0.366046	0.742	0.084	Biological Process	GO:0016116	carotenoid metabolic process	0.0477946	0.366046	2	24	26	310
GO:0007369 gastrulation	5	0.367961	0.143	0.147	Biological Process	GO:0007369	gastrulation	0.0482644	0.367961	0	5	5	34
GO:0009635 response to herbicide	5	0.367961	0.143	0.147	Biological Process	GO:0009635	response to herbicide	0.0482644	0.367961	0	5	5	34
GO:0010584 pollen exine formation	6	0.367961	0.171	0.133	Biological Process	GO:0010584	pollen exine formation	0.0483307	0.367961	0	6	6	45
GO:0009955 adaxial/abaxial pattern specification	10	0.368559	0.285	0.108	Biological Process	GO:0009955	adaxial/abaxial pattern specification	0.0485046	0.368559	0	10	10	93
GO:0004749 ribose phosphate diphosphokinase activity	5	0.369626	0.136	0.116	Molecular Function	GO:0004749	ribose phosphate diphosphokinase activity	0.0947092	0.369626	0	5	5	43
GO:0004774 succinate-CoA ligase activity	5	0.369626	0.136	0.116	Molecular Function	GO:0004774	succinate-CoA ligase activity	0.0947092	0.369626	0	5	5	43
GO:0000159 protein phosphatase type 2A complex	7	0.371599	0.284	0.115	Cellular Component	GO:0000159	protein phosphatase type 2A complex	0.071702	0.371599	0	7	7	61
GO:0004471 malate dehydrogenase (decarboxylating) (NAD+) activity	4	0.374528	0.109	0.129	Molecular Function	GO:0004471	malate dehydrogenase (decarboxylating) (NAD+) activity	0.0962046	0.374528	3	1	4	31
GO:0033293 monocarboxylic acid binding	6	0.374643	0.164	0.107	Molecular Function	GO:0033293	monocarboxylic acid binding	0.0964735	0.374643	2	4	6	56
GO:0070566 adenylyltransferase activity	35	0.375396	0.955	0.071	Molecular Function	GO:0070566	adenylyltransferase activity	0.0969075	0.375396	3	32	35	490
GO:0043200 response to amino acid	7	0.380685	0.2	0.123	Biological Process	GO:0043200	response to amino acid	0.0504108	0.380685	2	5	7	57
GO:0003341 cilium movement	4	0.380685	0.114	0.167	Biological Process	GO:0003341	cilium movement	0.0504951	0.380685	0	4	4	24
GO:0060359 response to ammonium ion	4	0.380685	0.114	0.167	Biological Process	GO:0060359	response to ammonium ion	0.0504951	0.380685	1	3	4	24
GO:2000032 regulation of secondary shoot formation	4	0.380685	0.114	0.167	Biological Process	GO:2000032	regulation of secondary shoot formation	0.0504951	0.380685	0	4	4	24
GO:0016138 glycoside biosynthetic process	17	0.380841	0.485	0.091	Biological Process	GO:0016138	glycoside biosynthetic process	0.0506144	0.380841	5	12	17	186
GO:0008519 ammonium transmembrane transporter activity	32	0.384075	0.873	0.072	Molecular Function	GO:0008519	ammonium transmembrane transporter activity	0.0993932	0.384075	15	17	32	444
GO:0004807 triose-phosphate isomerase activity	3	0.388298	0.082	0.15	Molecular Function	GO:0004807	triose-phosphate isomerase activity	0.101123	0.388298	0	3	3	20
GO:0003842 1-pyrroline-5-carboxylate dehydrogenase activity	7	0.388298	0.191	0.1	Molecular Function	GO:0003842	1-pyrroline-5-carboxylate dehydrogenase activity	0.101231	0.388298	2	5	7	70
GO:0004491 methylmalonate-semialdehyde dehydrogenase (acylating) activity	7	0.388298	0.191	0.1	Molecular Function	GO:0004491	methylmalonate-semialdehyde dehydrogenase (acylating) activity	0.101231	0.388298	2	5	7	70
GO:0008883 glutamyl-tRNA reductase activity	5	0.388328	0.136	0.114	Molecular Function	GO:0008883	glutamyl-tRNA reductase activity	0.102131	0.388328	0	5	5	44
GO:0016799 hydrolase activity, hydrolyzing N-glycosyl compounds	11	0.388328	0.3	0.087	Molecular Function	GO:0016799	hydrolase activity, hydrolyzing N-glycosyl compounds	0.102567	0.388328	0	11	11	126
GO:0003873 6-phosphofructo-2-kinase activity	6	0.388328	0.164	0.105	Molecular Function	GO:0003873	6-phosphofructo-2-kinase activity	0.102939	0.388328	2	4	6	57
GO:0005345 purine nucleobase transmembrane transporter activity	6	0.388328	0.164	0.105	Molecular Function	GO:0005345	purine nucleobase transmembrane transporter activity	0.102939	0.388328	2	4	6	57
GO:0015619 thiamine pyrophosphate-transporting ATPase activity	31	0.388328	0.846	0.072	Molecular Function	GO:0015619	thiamine pyrophosphate-transporting ATPase activity	0.103102	0.388328	15	16	31	430
GO:0048502 thiamine-transporting ATPase activity	31	0.388328	0.846	0.072	Molecular Function	GO:0048502	thiamine-transporting ATPase activity	0.103102	0.388328	15	16	31	430
GO:0090422 thiamine pyrophosphate transporter activity	31	0.388328	0.846	0.072	Molecular Function	GO:0090422	thiamine pyrophosphate transporter activity	0.103102	0.388328	15	16	31	430
GO:0004385 guanylate kinase activity	8	0.388328	0.218	0.095	Molecular Function	GO:0004385	guanylate kinase activity	0.103472	0.388328	2	6	8	84
GO:0016730 oxidoreductase activity, acting on iron-sulfur proteins as donors	8	0.388328	0.218	0.095	Molecular Function	GO:0016730	oxidoreductase activity, acting on iron-sulfur proteins as donors	0.103472	0.388328	0	8	8	84
GO:0009067 aspartate family amino acid biosynthetic process	74	0.388809	2.111	0.072	Biological Process	GO:0009067	aspartate family amino acid biosynthetic process	0.0517741	0.388809	12	62	74	1031
GO:1901677 phosphate transmembrane transporter activity	50	0.390676	1.364	0.068	Molecular Function	GO:1901677	phosphate transmembrane transporter activity	0.105083	0.390676	23	27	50	734
GO:0015154 disaccharide transmembrane transporter activity	4	0.390676	0.109	0.125	Molecular Function	GO:0015154	disaccharide transmembrane transporter activity	0.105266	0.390676	0	4	4	32
GO:0015157 oligosaccharide transmembrane transporter activity	4	0.390676	0.109	0.125	Molecular Function	GO:0015157	oligosaccharide transmembrane transporter activity	0.105266	0.390676	0	4	4	32
GO:0015413 nickel-transporting ATPase activity	31	0.390676	0.846	0.072	Molecular Function	GO:0015413	nickel-transporting ATPase activity	0.105345	0.390676	15	16	31	431
GO:0015440 peptide-transporting ATPase activity	31	0.390676	0.846	0.072	Molecular Function	GO:0015440	peptide-transporting ATPase activity	0.105345	0.390676	15	16	31	431
GO:0016471 vacuolar proton-transporting V-type ATPase complex	15	0.390968	0.608	0.09	Cellular Component	GO:0016471	vacuolar proton-transporting V-type ATPase complex	0.0772342	0.390968	2	13	15	167
GO:0005856 cytoskeleton	101	0.390968	4.092	0.069	Cellular Component	GO:0005856	cytoskeleton	0.0788534	0.390968	7	94	101	1464
GO:0005873 plus-end kinesin complex	2	0.390968	0.081	0.25	Cellular Component	GO:0005873	plus-end kinesin complex	0.0790318	0.390968	0	2	2	8
GO:0010339 external side of cell wall	2	0.390968	0.081	0.25	Cellular Component	GO:0010339	external side of cell wall	0.0790318	0.390968	1	1	2	8
GO:0031352 intrinsic component of plastid inner membrane	2	0.390968	0.081	0.25	Cellular Component	GO:0031352	intrinsic component of plastid inner membrane	0.0790318	0.390968	1	1	2	8
GO:0031353 integral component of plastid inner membrane	2	0.390968	0.081	0.25	Cellular Component	GO:0031353	integral component of plastid inner membrane	0.0790318	0.390968	1	1	2	8
GO:0009152 purine ribonucleotide biosynthetic process	72	0.392894	2.054	0.072	Biological Process	GO:0009152	purine ribonucleotide biosynthetic process	0.0524198	0.392894	22	50	72	1001
GO:0050840 extracellular matrix binding	2	0.394454	0.055	0.2	Molecular Function	GO:0050840	extracellular matrix binding	0.106868	0.394454	0	2	2	10
GO:0098809 nitrite reductase activity	2	0.394454	0.055	0.2	Molecular Function	GO:0098809	nitrite reductase activity	0.106868	0.394454	0	2	2	10
GO:0015234 thiamine transmembrane transporter activity	31	0.398256	0.846	0.072	Molecular Function	GO:0015234	thiamine transmembrane transporter activity	0.109925	0.398256	15	16	31	433
GO:0004038 allantoinase activity	1	0.398256	0.027	0.5	Molecular Function	GO:0004038	allantoinase activity	0.110188	0.398256	0	1	1	2
GO:0005222 intracellular cAMP activated cation channel activity	1	0.398256	0.027	0.5	Molecular Function	GO:0005222	intracellular cAMP activated cation channel activity	0.110188	0.398256	1	0	1	2
GO:0008714 AMP nucleosidase activity	1	0.398256	0.027	0.5	Molecular Function	GO:0008714	AMP nucleosidase activity	0.110188	0.398256	0	1	1	2
GO:0009496 plastoquinol--plastocyanin reductase activity	1	0.398256	0.027	0.5	Molecular Function	GO:0009496	plastoquinol--plastocyanin reductase activity	0.110188	0.398256	0	1	1	2
GO:0015155 lactose transmembrane transporter activity	1	0.398256	0.027	0.5	Molecular Function	GO:0015155	lactose transmembrane transporter activity	0.110188	0.398256	0	1	1	2
GO:0016437 tRNA cytidylyltransferase activity	1	0.398256	0.027	0.5	Molecular Function	GO:0016437	tRNA cytidylyltransferase activity	0.110188	0.398256	0	1	1	2
GO:0030298 receptor signaling protein tyrosine kinase activator activity	1	0.398256	0.027	0.5	Molecular Function	GO:0030298	receptor signaling protein tyrosine kinase activator activity	0.110188	0.398256	0	1	1	2
GO:0043822 ribonuclease M5 activity	1	0.398256	0.027	0.5	Molecular Function	GO:0043822	ribonuclease M5 activity	0.110188	0.398256	0	1	1	2
GO:0030981 cortical microtubule cytoskeleton	5	0.400825	0.203	0.128	Cellular Component	GO:0030981	cortical microtubule cytoskeleton	0.0819291	0.400825	0	5	5	39
GO:0044391 ribosomal subunit	66	0.400825	2.674	0.071	Cellular Component	GO:0044391	ribosomal subunit	0.0822521	0.400825	3	63	66	925
GO:0065001 specification of axis polarity	5	0.401011	0.143	0.143	Biological Process	GO:0065001	specification of axis polarity	0.0536701	0.401011	0	5	5	35
GO:1901419 regulation of response to alcohol	19	0.401011	0.542	0.088	Biological Process	GO:1901419	regulation of response to alcohol	0.0537105	0.401011	8	11	19	215
GO:0005984 disaccharide metabolic process	41	0.401231	1.169	0.077	Biological Process	GO:0005984	disaccharide metabolic process	0.053844	0.401231	14	27	41	533
GO:0006641 triglyceride metabolic process	7	0.401766	0.2	0.121	Biological Process	GO:0006641	triglyceride metabolic process	0.0545253	0.401766	2	5	7	58
GO:2000280 regulation of root development	10	0.401766	0.285	0.105	Biological Process	GO:2000280	regulation of root development	0.0546646	0.401766	1	9	10	95
GO:0015689 molybdate ion transport	36	0.401766	1.027	0.078	Biological Process	GO:0015689	molybdate ion transport	0.0550993	0.401766	15	21	36	460
GO:0030865 cortical cytoskeleton organization	11	0.401766	0.314	0.102	Biological Process	GO:0030865	cortical cytoskeleton organization	0.0552421	0.401766	1	10	11	108
GO:0002478 antigen processing and presentation of exogenous peptide antigen	3	0.401766	0.086	0.2	Biological Process	GO:0002478	antigen processing and presentation of exogenous peptide antigen	0.0552849	0.401766	0	3	3	15
GO:0006949 syncytium formation	3	0.401766	0.086	0.2	Biological Process	GO:0006949	syncytium formation	0.0552849	0.401766	0	3	3	15
GO:0014066 regulation of phosphatidylinositol 3-kinase signaling	3	0.401766	0.086	0.2	Biological Process	GO:0014066	regulation of phosphatidylinositol 3-kinase signaling	0.0552849	0.401766	0	3	3	15
GO:0019886 antigen processing and presentation of exogenous peptide antigen via MHC class II	3	0.401766	0.086	0.2	Biological Process	GO:0019886	antigen processing and presentation of exogenous peptide antigen via MHC class II	0.0552849	0.401766	0	3	3	15
GO:0031016 pancreas development	3	0.401766	0.086	0.2	Biological Process	GO:0031016	pancreas development	0.0552849	0.401766	0	3	3	15
GO:0044780 bacterial-type flagellum assembly	3	0.401766	0.086	0.2	Biological Process	GO:0044780	bacterial-type flagellum assembly	0.0552849	0.401766	0	3	3	15
GO:0048566 embryonic digestive tract development	3	0.401766	0.086	0.2	Biological Process	GO:0048566	embryonic digestive tract development	0.0552849	0.401766	0	3	3	15
GO:1902074 response to salt	3	0.401766	0.086	0.2	Biological Process	GO:1902074	response to salt	0.0552849	0.401766	1	2	3	15
GO:0009144 purine nucleoside triphosphate metabolic process	62	0.401766	1.768	0.073	Biological Process	GO:0009144	purine nucleoside triphosphate metabolic process	0.0553729	0.401766	15	47	62	851
GO:0009205 purine ribonucleoside triphosphate metabolic process	62	0.401766	1.768	0.073	Biological Process	GO:0009205	purine ribonucleoside triphosphate metabolic process	0.0553729	0.401766	15	47	62	851
GO:0034284 response to monosaccharide	20	0.404777	0.57	0.087	Biological Process	GO:0034284	response to monosaccharide	0.0558927	0.404777	12	8	20	230
GO:0008795 NAD+ synthase activity	3	0.408322	0.082	0.143	Molecular Function	GO:0008795	NAD+ synthase activity	0.113234	0.408322	3	0	3	21
GO:0004888 transmembrane signaling receptor activity	22	0.409229	0.6	0.075	Molecular Function	GO:0004888	transmembrane signaling receptor activity	0.113747	0.409229	3	19	22	294
GO:0015099 nickel cation transmembrane transporter activity	31	0.410763	0.846	0.071	Molecular Function	GO:0015099	nickel cation transmembrane transporter activity	0.114631	0.410763	15	16	31	435
GO:0003999 adenine phosphoribosyltransferase activity	4	0.410763	0.109	0.121	Molecular Function	GO:0003999	adenine phosphoribosyltransferase activity	0.114699	0.410763	0	4	4	33
GO:0018835 carbon phosphorus lyase activity	34	0.413483	0.928	0.07	Molecular Function	GO:0018835	carbon phosphorus lyase activity	0.115722	0.413483	17	17	34	483
GO:0051181 cofactor transport	39	0.414122	1.112	0.077	Biological Process	GO:0051181	cofactor transport	0.0573543	0.414122	19	20	39	506
GO:0006542 glutamine biosynthetic process	4	0.414122	0.114	0.16	Biological Process	GO:0006542	glutamine biosynthetic process	0.0573977	0.414122	2	2	4	25
GO:0010016 shoot system morphogenesis	18	0.414972	0.513	0.089	Biological Process	GO:0010016	shoot system morphogenesis	0.0576231	0.414972	3	15	18	203
GO:0010029 regulation of seed germination	8	0.418003	0.228	0.113	Biological Process	GO:0010029	regulation of seed germination	0.0582717	0.418003	3	5	8	71
GO:0046835 carbohydrate phosphorylation	8	0.418003	0.228	0.113	Biological Process	GO:0046835	carbohydrate phosphorylation	0.0582717	0.418003	2	6	8	71
GO:0006030 chitin metabolic process	7	0.418003	0.2	0.119	Biological Process	GO:0006030	chitin metabolic process	0.0588432	0.418003	4	3	7	59
GO:0001505 regulation of neurotransmitter levels	14	0.418003	0.399	0.094	Biological Process	GO:0001505	regulation of neurotransmitter levels	0.0591711	0.418003	4	10	14	149
GO:0090449 phloem glucosinolate loading	1	0.418003	0.029	1	Biological Process	GO:0090449	phloem glucosinolate loading	0.059213	0.418003	0	1	1	1
GO:1901349 glucosinolate transport	1	0.418003	0.029	1	Biological Process	GO:1901349	glucosinolate transport	0.059213	0.418003	0	1	1	1
GO:1903457 lactate catabolic process	1	0.418003	0.029	1	Biological Process	GO:1903457	lactate catabolic process	0.059213	0.418003	1	0	1	1
GO:1901678 iron coordination entity transport	36	0.418003	1.027	0.078	Biological Process	GO:1901678	iron coordination entity transport	0.0593546	0.418003	19	17	36	463
GO:0050795 regulation of behavior	5	0.418003	0.143	0.139	Biological Process	GO:0050795	regulation of behavior	0.0594122	0.418003	0	5	5	36
GO:0033308 hydroxyectoine transport	33	0.418003	0.941	0.079	Biological Process	GO:0033308	hydroxyectoine transport	0.0596386	0.418003	17	16	33	419
GO:0051470 ectoine transport	33	0.418003	0.941	0.079	Biological Process	GO:0051470	ectoine transport	0.0596386	0.418003	17	16	33	419
GO:0015698 inorganic anion transport	81	0.418003	2.31	0.071	Biological Process	GO:0015698	inorganic anion transport	0.0597023	0.418003	26	55	81	1148
GO:1901136 carbohydrate derivative catabolic process	21	0.418003	0.599	0.085	Biological Process	GO:1901136	carbohydrate derivative catabolic process	0.0598666	0.418003	6	15	21	246
GO:0006005 L-fucose biosynthetic process	2	0.418003	0.057	0.286	Biological Process	GO:0006005	L-fucose biosynthetic process	0.0603181	0.418003	0	2	2	7
GO:0009704 de-etiolation	2	0.418003	0.057	0.286	Biological Process	GO:0009704	de-etiolation	0.0603181	0.418003	0	2	2	7
GO:0019756 cyanogenic glycoside biosynthetic process	2	0.418003	0.057	0.286	Biological Process	GO:0019756	cyanogenic glycoside biosynthetic process	0.0603181	0.418003	0	2	2	7
GO:0033306 phytol metabolic process	2	0.418003	0.057	0.286	Biological Process	GO:0033306	phytol metabolic process	0.0603181	0.418003	2	0	2	7
GO:0042341 cyanogenic glycoside metabolic process	2	0.418003	0.057	0.286	Biological Process	GO:0042341	cyanogenic glycoside metabolic process	0.0603181	0.418003	0	2	2	7
GO:0050999 regulation of nitric-oxide synthase activity	2	0.418003	0.057	0.286	Biological Process	GO:0050999	regulation of nitric-oxide synthase activity	0.0603181	0.418003	1	1	2	7
GO:0080028 nitrile biosynthetic process	2	0.418003	0.057	0.286	Biological Process	GO:0080028	nitrile biosynthetic process	0.0603181	0.418003	0	2	2	7
GO:1903173 fatty alcohol metabolic process	2	0.418003	0.057	0.286	Biological Process	GO:1903173	fatty alcohol metabolic process	0.0603181	0.418003	2	0	2	7
GO:0004396 hexokinase activity	5	0.419973	0.136	0.109	Molecular Function	GO:0004396	hexokinase activity	0.117807	0.419973	0	5	5	46
GO:0009799 specification of symmetry	12	0.422456	0.342	0.098	Biological Process	GO:0009799	specification of symmetry	0.06107	0.422456	2	10	12	123
GO:0009150 purine ribonucleotide metabolic process	110	0.422744	3.137	0.069	Biological Process	GO:0009150	purine ribonucleotide metabolic process	0.0612212	0.422744	28	82	110	1603
GO:0045118 azole transporter activity	31	0.423942	0.846	0.071	Molecular Function	GO:0045118	azole transporter activity	0.119462	0.423942	15	16	31	437
GO:1901474 azole transmembrane transporter activity	31	0.423942	0.846	0.071	Molecular Function	GO:1901474	azole transmembrane transporter activity	0.119462	0.423942	15	16	31	437
GO:0008810 cellulase activity	8	0.424392	0.218	0.092	Molecular Function	GO:0008810	cellulase activity	0.120131	0.424392	0	8	8	87
GO:0015198 oligopeptide transporter activity	8	0.424392	0.218	0.092	Molecular Function	GO:0015198	oligopeptide transporter activity	0.120131	0.424392	0	8	8	87
GO:0044699 single-organism process	2349	0.426931	66.999	0.06	Biological Process	GO:0044699	single-organism process	0.0619382	0.426931	452	1897	2349	38955
GO:0060560 developmental growth involved in morphogenesis	24	0.430174	0.685	0.083	Biological Process	GO:0060560	developmental growth involved in morphogenesis	0.0625201	0.430174	2	22	24	290
GO:0042559 pteridine-containing compound biosynthetic process	30	0.431129	0.856	0.08	Biological Process	GO:0042559	pteridine-containing compound biosynthetic process	0.0627706	0.431129	7	23	30	377
GO:0003854 3-beta-hydroxy-delta5-steroid dehydrogenase activity	27	0.431211	0.737	0.072	Molecular Function	GO:0003854	3-beta-hydroxy-delta5-steroid dehydrogenase activity	0.122337	0.431211	4	23	27	375
GO:0022838 substrate-specific channel activity	56	0.432971	1.528	0.067	Molecular Function	GO:0022838	substrate-specific channel activity	0.123596	0.432971	19	37	56	842
GO:0008374 O-acyltransferase activity	23	0.432971	0.628	0.073	Molecular Function	GO:0008374	O-acyltransferase activity	0.124055	0.432971	9	14	23	313
GO:0019201 nucleotide kinase activity	23	0.432971	0.628	0.073	Molecular Function	GO:0019201	nucleotide kinase activity	0.124055	0.432971	9	14	23	313
GO:0000286 alanine dehydrogenase activity	4	0.432971	0.109	0.118	Molecular Function	GO:0000286	alanine dehydrogenase activity	0.124486	0.432971	0	4	4	34
GO:0015416 organic phosphonate transmembrane-transporting ATPase activity	34	0.432971	0.928	0.07	Molecular Function	GO:0015416	organic phosphonate transmembrane-transporting ATPase activity	0.125043	0.432971	18	16	34	487
GO:0015144 carbohydrate transmembrane transporter activity	64	0.432971	1.746	0.066	Molecular Function	GO:0015144	carbohydrate transmembrane transporter activity	0.125213	0.432971	19	45	64	974
GO:1901476 carbohydrate transporter activity	64	0.432971	1.746	0.066	Molecular Function	GO:1901476	carbohydrate transporter activity	0.125213	0.432971	19	45	64	974
GO:0004316 3-oxoacyl-[acyl-carrier-protein] reductase (NADPH) activity	28	0.432971	0.764	0.071	Molecular Function	GO:0004316	3-oxoacyl-[acyl-carrier-protein] reductase (NADPH) activity	0.125682	0.432971	6	22	28	392
GO:0004851 uroporphyrin-III C-methyltransferase activity	2	0.432971	0.055	0.182	Molecular Function	GO:0004851	uroporphyrin-III C-methyltransferase activity	0.12588	0.432971	0	2	2	11
GO:0004853 uroporphyrinogen decarboxylase activity	2	0.432971	0.055	0.182	Molecular Function	GO:0004853	uroporphyrinogen decarboxylase activity	0.12588	0.432971	1	1	2	11
GO:0030785 [ribulose-bisphosphate carboxylase]-lysine N-methyltransferase activity	2	0.432971	0.055	0.182	Molecular Function	GO:0030785	[ribulose-bisphosphate carboxylase]-lysine N-methyltransferase activity	0.12588	0.432971	0	2	2	11
GO:0031298 replication fork protection complex	3	0.433243	0.122	0.167	Cellular Component	GO:0031298	replication fork protection complex	0.0895793	0.433243	0	3	3	18
GO:0005761 mitochondrial ribosome	9	0.433243	0.365	0.1	Cellular Component	GO:0005761	mitochondrial ribosome	0.0902314	0.433243	1	8	9	90
GO:0010257 NADH dehydrogenase complex assembly	7	0.434442	0.2	0.117	Biological Process	GO:0010257	NADH dehydrogenase complex assembly	0.0633655	0.434442	0	7	7	60
GO:0022622 root system development	48	0.438416	1.369	0.074	Biological Process	GO:0022622	root system development	0.0641722	0.438416	10	38	48	646
GO:0048364 root development	48	0.438416	1.369	0.074	Biological Process	GO:0048364	root development	0.0641722	0.438416	10	38	48	646
GO:0051017 actin filament bundle assembly	4	0.440406	0.114	0.154	Biological Process	GO:0051017	actin filament bundle assembly	0.0647775	0.440406	0	4	4	26
GO:0060688 regulation of morphogenesis of a branching structure	4	0.440406	0.114	0.154	Biological Process	GO:0060688	regulation of morphogenesis of a branching structure	0.0647775	0.440406	0	4	4	26
GO:0009051 pentose-phosphate shunt, oxidative branch	3	0.440406	0.086	0.188	Biological Process	GO:0009051	pentose-phosphate shunt, oxidative branch	0.0651415	0.440406	0	3	3	16
GO:0015714 phosphoenolpyruvate transport	3	0.440406	0.086	0.188	Biological Process	GO:0015714	phosphoenolpyruvate transport	0.0651415	0.440406	0	3	3	16
GO:0019884 antigen processing and presentation of exogenous antigen	3	0.440406	0.086	0.188	Biological Process	GO:0019884	antigen processing and presentation of exogenous antigen	0.0651415	0.440406	0	3	3	16
GO:0006537 glutamate biosynthetic process	23	0.440406	0.656	0.083	Biological Process	GO:0006537	glutamate biosynthetic process	0.0651481	0.440406	4	19	23	277
GO:0008667 2,3-dihydro-2,3-dihydroxybenzoate dehydrogenase activity	28	0.440602	0.764	0.071	Molecular Function	GO:0008667	2,3-dihydro-2,3-dihydroxybenzoate dehydrogenase activity	0.12838	0.440602	6	22	28	393
GO:0015101 organic cation transmembrane transporter activity	31	0.442513	0.846	0.07	Molecular Function	GO:0015101	organic cation transmembrane transporter activity	0.129502	0.442513	15	16	31	441
GO:0090482 vitamin transmembrane transporter activity	31	0.442513	0.846	0.07	Molecular Function	GO:0090482	vitamin transmembrane transporter activity	0.129502	0.442513	15	16	31	441
GO:0042625 ATPase coupled ion transmembrane transporter activity	72	0.443584	1.965	0.065	Molecular Function	GO:0042625	ATPase coupled ion transmembrane transporter activity	0.130408	0.443584	29	43	72	1109
GO:0016634 oxidoreductase activity, acting on the CH-CH group of donors, oxygen as acceptor	15	0.443584	0.409	0.078	Molecular Function	GO:0016634	oxidoreductase activity, acting on the CH-CH group of donors, oxygen as acceptor	0.131059	0.443584	2	13	15	192
GO:0004729 oxygen-dependent protoporphyrinogen oxidase activity	13	0.443584	0.355	0.08	Molecular Function	GO:0004729	oxygen-dependent protoporphyrinogen oxidase activity	0.131479	0.443584	2	11	13	162
GO:0070818 protoporphyrinogen oxidase activity	13	0.443584	0.355	0.08	Molecular Function	GO:0070818	protoporphyrinogen oxidase activity	0.131479	0.443584	2	11	13	162
GO:0008236 serine-type peptidase activity	83	0.443584	2.265	0.064	Molecular Function	GO:0008236	serine-type peptidase activity	0.131516	0.443584	10	73	83	1292
GO:0017171 serine hydrolase activity	83	0.443584	2.265	0.064	Molecular Function	GO:0017171	serine hydrolase activity	0.131516	0.443584	10	73	83	1292
GO:0006164 purine nucleotide biosynthetic process	72	0.444049	2.054	0.071	Biological Process	GO:0006164	purine nucleotide biosynthetic process	0.0660033	0.444049	22	50	72	1015
GO:0006081 cellular aldehyde metabolic process	43	0.444049	1.226	0.075	Biological Process	GO:0006081	cellular aldehyde metabolic process	0.0660215	0.444049	15	28	43	572
GO:0015920 lipopolysaccharide transport	33	0.444049	0.941	0.078	Biological Process	GO:0015920	lipopolysaccharide transport	0.0660321	0.444049	15	18	33	423
GO:0045735 nutrient reservoir activity	8	0.444188	0.218	0.09	Molecular Function	GO:0045735	nutrient reservoir activity	0.131979	0.444188	1	7	8	89
GO:0016639 oxidoreductase activity, acting on the CH-NH2 group of donors, NAD or NADP as acceptor	20	0.444411	0.546	0.074	Molecular Function	GO:0016639	oxidoreductase activity, acting on the CH-NH2 group of donors, NAD or NADP as acceptor	0.132329	0.444411	3	17	20	269
GO:0009943 adaxial/abaxial axis specification	8	0.446537	0.228	0.11	Biological Process	GO:0009943	adaxial/abaxial axis specification	0.0665178	0.446537	0	8	8	73
GO:0048511 rhythmic process	26	0.447264	0.742	0.081	Biological Process	GO:0048511	rhythmic process	0.066742	0.447264	7	19	26	321
GO:0005057 receptor signaling protein activity	29	0.4499	0.791	0.071	Molecular Function	GO:0005057	receptor signaling protein activity	0.134251	0.4499	6	23	29	411
GO:0008266 poly(U) RNA binding	4	0.450149	0.109	0.114	Molecular Function	GO:0008266	poly(U) RNA binding	0.134613	0.450149	1	3	4	35
GO:0043478 pigment accumulation in response to UV light	7	0.45381	0.2	0.115	Biological Process	GO:0043478	pigment accumulation in response to UV light	0.0680931	0.45381	0	7	7	61
GO:0043479 pigment accumulation in tissues in response to UV light	7	0.45381	0.2	0.115	Biological Process	GO:0043479	pigment accumulation in tissues in response to UV light	0.0680931	0.45381	0	7	7	61
GO:0043480 pigment accumulation in tissues	7	0.45381	0.2	0.115	Biological Process	GO:0043480	pigment accumulation in tissues	0.0680931	0.45381	0	7	7	61
GO:0008643 carbohydrate transport	88	0.45381	2.51	0.07	Biological Process	GO:0008643	carbohydrate transport	0.0681891	0.45381	27	61	88	1266
GO:0004505 phenylalanine 4-monooxygenase activity	3	0.462722	0.082	0.13	Molecular Function	GO:0004505	phenylalanine 4-monooxygenase activity	0.138964	0.462722	3	0	3	23
GO:0042132 fructose 1,6-bisphosphate 1-phosphatase activity	3	0.462722	0.082	0.13	Molecular Function	GO:0042132	fructose 1,6-bisphosphate 1-phosphatase activity	0.138964	0.462722	0	3	3	23
GO:0071162 CMG complex	2	0.465598	0.081	0.222	Cellular Component	GO:0071162	CMG complex	0.0976828	0.465598	0	2	2	9
GO:0004148 dihydrolipoyl dehydrogenase activity	17	0.467633	0.464	0.076	Molecular Function	GO:0004148	dihydrolipoyl dehydrogenase activity	0.140738	0.467633	4	13	17	225
GO:0097305 response to alcohol	62	0.469619	1.768	0.072	Biological Process	GO:0097305	response to alcohol	0.0708581	0.469619	28	34	62	865
GO:0080167 response to karrikin	8	0.469619	0.228	0.108	Biological Process	GO:0080167	response to karrikin	0.070897	0.469619	0	8	8	74
GO:0030321 transepithelial chloride transport	29	0.469619	0.827	0.079	Biological Process	GO:0030321	transepithelial chloride transport	0.0710638	0.469619	14	15	29	367
GO:0070633 transepithelial transport	29	0.469619	0.827	0.079	Biological Process	GO:0070633	transepithelial transport	0.0710638	0.469619	14	15	29	367
GO:0010125 mycothiol biosynthetic process	15	0.469619	0.428	0.09	Biological Process	GO:0010125	mycothiol biosynthetic process	0.0712945	0.469619	5	10	15	167
GO:0046174 polyol catabolic process	15	0.469619	0.428	0.09	Biological Process	GO:0046174	polyol catabolic process	0.0712945	0.469619	0	15	15	167
GO:0010417 glucuronoxylan biosynthetic process	5	0.472807	0.143	0.132	Biological Process	GO:0010417	glucuronoxylan biosynthetic process	0.071901	0.472807	0	5	5	38
GO:0005254 chloride channel activity	29	0.472821	0.791	0.07	Molecular Function	GO:0005254	chloride channel activity	0.142602	0.472821	14	15	29	414
GO:0009965 leaf morphogenesis	9	0.473332	0.257	0.103	Biological Process	GO:0009965	leaf morphogenesis	0.0721034	0.473332	1	8	9	87
GO:0046128 purine ribonucleoside metabolic process	95	0.474344	2.71	0.069	Biological Process	GO:0046128	purine ribonucleoside metabolic process	0.0723832	0.474344	16	79	95	1380
GO:0019480 L-alanine oxidation to pyruvate via D-alanine	4	0.474344	0.114	0.148	Biological Process	GO:0019480	L-alanine oxidation to pyruvate via D-alanine	0.0726262	0.474344	2	2	4	27
GO:0061572 actin filament bundle organization	4	0.474344	0.114	0.148	Biological Process	GO:0061572	actin filament bundle organization	0.0726262	0.474344	0	4	4	27
GO:0048308 organelle inheritance	7	0.476151	0.2	0.113	Biological Process	GO:0048308	organelle inheritance	0.0730262	0.476151	2	5	7	62
GO:0050801 ion homeostasis	44	0.476574	1.255	0.074	Biological Process	GO:0050801	ion homeostasis	0.0732146	0.476574	15	29	44	592
GO:0006729 tetrahydrobiopterin biosynthetic process	23	0.477664	0.656	0.082	Biological Process	GO:0006729	tetrahydrobiopterin biosynthetic process	0.0737063	0.477664	5	18	23	281
GO:0046146 tetrahydrobiopterin metabolic process	23	0.477664	0.656	0.082	Biological Process	GO:0046146	tetrahydrobiopterin metabolic process	0.0737063	0.477664	5	18	23	281
GO:1901264 carbohydrate derivative transport	48	0.477664	1.369	0.074	Biological Process	GO:1901264	carbohydrate derivative transport	0.0737533	0.477664	20	28	48	653
GO:0004845 uracil phosphoribosyltransferase activity	4	0.47873	0.109	0.111	Molecular Function	GO:0004845	uracil phosphoribosyltransferase activity	0.145061	0.47873	0	4	4	36
GO:0016645 oxidoreductase activity, acting on the CH-NH group of donors	31	0.47873	0.846	0.069	Molecular Function	GO:0016645	oxidoreductase activity, acting on the CH-NH group of donors	0.145501	0.47873	6	25	31	447
GO:0000034 adenine deaminase activity	2	0.47873	0.055	0.167	Molecular Function	GO:0000034	adenine deaminase activity	0.145607	0.47873	0	2	2	12
GO:0016656 monodehydroascorbate reductase (NADH) activity	2	0.47873	0.055	0.167	Molecular Function	GO:0016656	monodehydroascorbate reductase (NADH) activity	0.145607	0.47873	2	0	2	12
GO:0018958 phenol-containing compound metabolic process	19	0.479537	0.542	0.085	Biological Process	GO:0018958	phenol-containing compound metabolic process	0.0741667	0.479537	3	16	19	224
GO:0031143 pseudopodium	3	0.481882	0.122	0.158	Cellular Component	GO:0031143	pseudopodium	0.101837	0.481882	0	3	3	19
GO:0016507 mitochondrial fatty acid beta-oxidation multienzyme complex	5	0.484178	0.203	0.119	Cellular Component	GO:0016507	mitochondrial fatty acid beta-oxidation multienzyme complex	0.104843	0.484178	0	5	5	42
GO:0036125 fatty acid beta-oxidation multienzyme complex	5	0.484178	0.203	0.119	Cellular Component	GO:0036125	fatty acid beta-oxidation multienzyme complex	0.104843	0.484178	0	5	5	42
GO:0008287 protein serine/threonine phosphatase complex	9	0.484178	0.365	0.097	Cellular Component	GO:0008287	protein serine/threonine phosphatase complex	0.105288	0.484178	1	8	9	93
GO:1903293 phosphatase complex	9	0.484178	0.365	0.097	Cellular Component	GO:1903293	phosphatase complex	0.105288	0.484178	1	8	9	93
GO:0016744 transferase activity, transferring aldehyde or ketonic groups	10	0.484406	0.273	0.083	Molecular Function	GO:0016744	transferase activity, transferring aldehyde or ketonic groups	0.149332	0.484406	5	5	10	121
GO:0018467 formaldehyde dehydrogenase activity	8	0.484406	0.218	0.087	Molecular Function	GO:0018467	formaldehyde dehydrogenase activity	0.150818	0.484406	3	5	8	92
GO:0033224 2-aminoethylphosphonate transmembrane transporter activity	32	0.484406	0.873	0.069	Molecular Function	GO:0033224	2-aminoethylphosphonate transmembrane transporter activity	0.15089	0.484406	16	16	32	465
GO:0033225 2-aminoethylphosphonate transporting ATPase activity	32	0.484406	0.873	0.069	Molecular Function	GO:0033225	2-aminoethylphosphonate transporting ATPase activity	0.15089	0.484406	16	16	32	465
GO:0008061 chitin binding	5	0.484406	0.136	0.1	Molecular Function	GO:0008061	chitin binding	0.152262	0.484406	3	2	5	50
GO:0015165 pyrimidine nucleotide-sugar transmembrane transporter activity	5	0.484406	0.136	0.1	Molecular Function	GO:0015165	pyrimidine nucleotide-sugar transmembrane transporter activity	0.152262	0.484406	0	5	5	50
GO:0000010 trans-hexaprenyltranstransferase activity	3	0.484406	0.082	0.125	Molecular Function	GO:0000010	trans-hexaprenyltranstransferase activity	0.152502	0.484406	0	3	3	24
GO:0008970 phosphatidylcholine 1-acylhydrolase activity	3	0.484406	0.082	0.125	Molecular Function	GO:0008970	phosphatidylcholine 1-acylhydrolase activity	0.152502	0.484406	3	0	3	24
GO:0016767 geranylgeranyl-diphosphate geranylgeranyltransferase activity	3	0.484406	0.082	0.125	Molecular Function	GO:0016767	geranylgeranyl-diphosphate geranylgeranyltransferase activity	0.152502	0.484406	0	3	3	24
GO:0016781 phosphotransferase activity, paired acceptors	3	0.484406	0.082	0.125	Molecular Function	GO:0016781	phosphotransferase activity, paired acceptors	0.152502	0.484406	0	3	3	24
GO:0019200 carbohydrate kinase activity	23	0.484406	0.628	0.071	Molecular Function	GO:0019200	carbohydrate kinase activity	0.152682	0.484406	8	15	23	322
GO:0018659 4-hydroxybenzoate 3-monooxygenase activity	7	0.484406	0.191	0.09	Molecular Function	GO:0018659	4-hydroxybenzoate 3-monooxygenase activity	0.153215	0.484406	1	6	7	78
GO:0004422 hypoxanthine phosphoribosyltransferase activity	4	0.484406	0.109	0.108	Molecular Function	GO:0004422	hypoxanthine phosphoribosyltransferase activity	0.155814	0.484406	0	4	4	37
GO:0008477 purine nucleosidase activity	4	0.484406	0.109	0.108	Molecular Function	GO:0008477	purine nucleosidase activity	0.155814	0.484406	0	4	4	37
GO:0016831 carboxy-lyase activity	41	0.484406	1.119	0.067	Molecular Function	GO:0016831	carboxy-lyase activity	0.15668	0.484406	16	25	41	613
GO:0031263 amine-transporting ATPase activity	37	0.484406	1.01	0.068	Molecular Function	GO:0031263	amine-transporting ATPase activity	0.156835	0.484406	21	16	37	548
GO:0015108 chloride transmembrane transporter activity	29	0.484406	0.791	0.069	Molecular Function	GO:0015108	chloride transmembrane transporter activity	0.157183	0.484406	14	15	29	419
GO:0016836 hydro-lyase activity	54	0.484406	1.473	0.065	Molecular Function	GO:0016836	hydro-lyase activity	0.158488	0.484406	16	38	54	827
GO:0000246 delta24(24-1) sterol reductase activity	1	0.484406	0.027	0.333	Molecular Function	GO:0000246	delta24(24-1) sterol reductase activity	0.160643	0.484406	0	1	1	3
GO:0003823 antigen binding	1	0.484406	0.027	0.333	Molecular Function	GO:0003823	antigen binding	0.160643	0.484406	0	1	1	3
GO:0004059 aralkylamine N-acetyltransferase activity	1	0.484406	0.027	0.333	Molecular Function	GO:0004059	aralkylamine N-acetyltransferase activity	0.160643	0.484406	0	1	1	3
GO:0004372 glycine hydroxymethyltransferase activity	1	0.484406	0.027	0.333	Molecular Function	GO:0004372	glycine hydroxymethyltransferase activity	0.160643	0.484406	0	1	1	3
GO:0004408 holocytochrome-c synthase activity	1	0.484406	0.027	0.333	Molecular Function	GO:0004408	holocytochrome-c synthase activity	0.160643	0.484406	0	1	1	3
GO:0004767 sphingomyelin phosphodiesterase activity	1	0.484406	0.027	0.333	Molecular Function	GO:0004767	sphingomyelin phosphodiesterase activity	0.160643	0.484406	0	1	1	3
GO:0008447 L-ascorbate oxidase activity	1	0.484406	0.027	0.333	Molecular Function	GO:0008447	L-ascorbate oxidase activity	0.160643	0.484406	0	1	1	3
GO:0008825 cyclopropane-fatty-acyl-phospholipid synthase activity	1	0.484406	0.027	0.333	Molecular Function	GO:0008825	cyclopropane-fatty-acyl-phospholipid synthase activity	0.160643	0.484406	0	1	1	3
GO:0009029 tetraacyldisaccharide 4'-kinase activity	1	0.484406	0.027	0.333	Molecular Function	GO:0009029	tetraacyldisaccharide 4'-kinase activity	0.160643	0.484406	1	0	1	3
GO:0016994 precorrin-6A reductase activity	1	0.484406	0.027	0.333	Molecular Function	GO:0016994	precorrin-6A reductase activity	0.160643	0.484406	0	1	1	3
GO:0032038 myosin II heavy chain binding	1	0.484406	0.027	0.333	Molecular Function	GO:0032038	myosin II heavy chain binding	0.160643	0.484406	1	0	1	3
GO:0033947 mannosylglycoprotein endo-beta-mannosidase activity	1	0.484406	0.027	0.333	Molecular Function	GO:0033947	mannosylglycoprotein endo-beta-mannosidase activity	0.160643	0.484406	1	0	1	3
GO:0035174 histone serine kinase activity	1	0.484406	0.027	0.333	Molecular Function	GO:0035174	histone serine kinase activity	0.160643	0.484406	0	1	1	3
GO:0042409 caffeoyl-CoA O-methyltransferase activity	1	0.484406	0.027	0.333	Molecular Function	GO:0042409	caffeoyl-CoA O-methyltransferase activity	0.160643	0.484406	0	1	1	3
GO:0042605 peptide antigen binding	1	0.484406	0.027	0.333	Molecular Function	GO:0042605	peptide antigen binding	0.160643	0.484406	0	1	1	3
GO:0047724 inosine nucleosidase activity	1	0.484406	0.027	0.333	Molecular Function	GO:0047724	inosine nucleosidase activity	0.160643	0.484406	0	1	1	3
GO:0047938 glucose-6-phosphate 1-epimerase activity	1	0.484406	0.027	0.333	Molecular Function	GO:0047938	glucose-6-phosphate 1-epimerase activity	0.160643	0.484406	0	1	1	3
GO:0048307 ferredoxin-nitrite reductase activity	1	0.484406	0.027	0.333	Molecular Function	GO:0048307	ferredoxin-nitrite reductase activity	0.160643	0.484406	0	1	1	3
GO:0050313 sulfur dioxygenase activity	1	0.484406	0.027	0.333	Molecular Function	GO:0050313	sulfur dioxygenase activity	0.160643	0.484406	0	1	1	3
GO:0050421 nitrite reductase (NO-forming) activity	1	0.484406	0.027	0.333	Molecular Function	GO:0050421	nitrite reductase (NO-forming) activity	0.160643	0.484406	0	1	1	3
GO:0050614 delta24-sterol reductase activity	1	0.484406	0.027	0.333	Molecular Function	GO:0050614	delta24-sterol reductase activity	0.160643	0.484406	0	1	1	3
GO:0050692 DBD domain binding	1	0.484406	0.027	0.333	Molecular Function	GO:0050692	DBD domain binding	0.160643	0.484406	0	1	1	3
GO:0052761 exo-1,4-beta-D-glucosaminidase activity	1	0.484406	0.027	0.333	Molecular Function	GO:0052761	exo-1,4-beta-D-glucosaminidase activity	0.160643	0.484406	1	0	1	3
GO:0070917 inositol phosphoceramide synthase regulator activity	1	0.484406	0.027	0.333	Molecular Function	GO:0070917	inositol phosphoceramide synthase regulator activity	0.160643	0.484406	0	1	1	3
GO:0072374 carotene epsilon hydroxylase activity	1	0.484406	0.027	0.333	Molecular Function	GO:0072374	carotene epsilon hydroxylase activity	0.160643	0.484406	0	1	1	3
GO:0000027 ribosomal large subunit assembly	8	0.484834	0.228	0.107	Biological Process	GO:0000027	ribosomal large subunit assembly	0.0754476	0.484834	3	5	8	75
GO:0009442 allantoin assimilation pathway	3	0.484834	0.086	0.176	Biological Process	GO:0009442	allantoin assimilation pathway	0.0757396	0.484834	0	3	3	17
GO:0014065 phosphatidylinositol 3-kinase signaling	3	0.484834	0.086	0.176	Biological Process	GO:0014065	phosphatidylinositol 3-kinase signaling	0.0757396	0.484834	0	3	3	17
GO:0030323 respiratory tube development	3	0.484834	0.086	0.176	Biological Process	GO:0030323	respiratory tube development	0.0757396	0.484834	0	3	3	17
GO:0030324 lung development	3	0.484834	0.086	0.176	Biological Process	GO:0030324	lung development	0.0757396	0.484834	0	3	3	17
GO:0055129 L-proline biosynthetic process	3	0.484834	0.086	0.176	Biological Process	GO:0055129	L-proline biosynthetic process	0.0757396	0.484834	3	0	3	17
GO:0047746 chlorophyllase activity	5	0.48552	0.136	0.098	Molecular Function	GO:0047746	chlorophyllase activity	0.161469	0.48552	0	5	5	51
GO:0019829 cation-transporting ATPase activity	64	0.48552	1.746	0.064	Molecular Function	GO:0019829	cation-transporting ATPase activity	0.161633	0.48552	27	37	64	994
GO:0072341 modified amino acid binding	6	0.485624	0.164	0.092	Molecular Function	GO:0072341	modified amino acid binding	0.1622	0.485624	3	3	6	65
GO:0016835 carbon-oxygen lyase activity	87	0.485624	2.374	0.063	Molecular Function	GO:0016835	carbon-oxygen lyase activity	0.163773	0.485624	23	64	87	1379
GO:0015333 peptide:proton symporter activity	17	0.485624	0.464	0.074	Molecular Function	GO:0015333	peptide:proton symporter activity	0.164951	0.485624	0	17	17	231
GO:0022897 proton-dependent peptide secondary active transmembrane transporter activity	17	0.485624	0.464	0.074	Molecular Function	GO:0022897	proton-dependent peptide secondary active transmembrane transporter activity	0.164951	0.485624	0	17	17	231
GO:0004516 nicotinate phosphoribosyltransferase activity	2	0.485624	0.055	0.154	Molecular Function	GO:0004516	nicotinate phosphoribosyltransferase activity	0.165909	0.485624	0	2	2	13
GO:0004563 beta-N-acetylhexosaminidase activity	2	0.485624	0.055	0.154	Molecular Function	GO:0004563	beta-N-acetylhexosaminidase activity	0.165909	0.485624	0	2	2	13
GO:0005504 fatty acid binding	2	0.485624	0.055	0.154	Molecular Function	GO:0005504	fatty acid binding	0.165909	0.485624	0	2	2	13
GO:0008940 nitrate reductase activity	2	0.485624	0.055	0.154	Molecular Function	GO:0008940	nitrate reductase activity	0.165909	0.485624	0	2	2	13
GO:0043891 glyceraldehyde-3-phosphate dehydrogenase (NAD(P)+) (phosphorylating) activity	2	0.485624	0.055	0.154	Molecular Function	GO:0043891	glyceraldehyde-3-phosphate dehydrogenase (NAD(P)+) (phosphorylating) activity	0.165909	0.485624	0	2	2	13
GO:0045549 9-cis-epoxycarotenoid dioxygenase activity	2	0.485624	0.055	0.154	Molecular Function	GO:0045549	9-cis-epoxycarotenoid dioxygenase activity	0.165909	0.485624	2	0	2	13
GO:0046537 2,3-bisphosphoglycerate-independent phosphoglycerate mutase activity	2	0.485624	0.055	0.154	Molecular Function	GO:0046537	2,3-bisphosphoglycerate-independent phosphoglycerate mutase activity	0.165909	0.485624	2	0	2	13
GO:0047623 adenosine-phosphate deaminase activity	2	0.485624	0.055	0.154	Molecular Function	GO:0047623	adenosine-phosphate deaminase activity	0.165909	0.485624	0	2	2	13
GO:0050734 hydroxycinnamoyltransferase activity	2	0.485624	0.055	0.154	Molecular Function	GO:0050734	hydroxycinnamoyltransferase activity	0.165909	0.485624	0	2	2	13
GO:0005262 calcium channel activity	3	0.485624	0.082	0.12	Molecular Function	GO:0005262	calcium channel activity	0.166433	0.485624	1	2	3	25
GO:0033862 UMP kinase activity	3	0.485624	0.082	0.12	Molecular Function	GO:0033862	UMP kinase activity	0.166433	0.485624	2	1	3	25
GO:0004084 branched-chain-amino-acid transaminase activity	4	0.485624	0.109	0.105	Molecular Function	GO:0004084	branched-chain-amino-acid transaminase activity	0.166851	0.485624	2	2	4	38
GO:0015267 channel activity	61	0.485624	1.664	0.064	Molecular Function	GO:0015267	channel activity	0.167253	0.485624	19	42	61	947
GO:0022803 passive transmembrane transporter activity	61	0.485624	1.664	0.064	Molecular Function	GO:0022803	passive transmembrane transporter activity	0.167253	0.485624	19	42	61	947
GO:0047570 3-oxoadipate enol-lactonase activity	19	0.485847	0.518	0.072	Molecular Function	GO:0047570	3-oxoadipate enol-lactonase activity	0.16764	0.485847	2	17	19	263
GO:0022891 substrate-specific transmembrane transporter activity	281	0.487618	7.667	0.06	Molecular Function	GO:0022891	substrate-specific transmembrane transporter activity	0.168563	0.487618	61	220	281	4689
GO:0030259 lipid glycosylation	9	0.48767	0.257	0.102	Biological Process	GO:0030259	lipid glycosylation	0.076309	0.48767	1	8	9	88
GO:0032768 regulation of monooxygenase activity	2	0.490966	0.057	0.25	Biological Process	GO:0032768	regulation of monooxygenase activity	0.0773336	0.490966	1	1	2	8
GO:0042550 photosystem I stabilization	2	0.490966	0.057	0.25	Biological Process	GO:0042550	photosystem I stabilization	0.0773336	0.490966	0	2	2	8
GO:0048439 flower morphogenesis	2	0.490966	0.057	0.25	Biological Process	GO:0048439	flower morphogenesis	0.0773336	0.490966	0	2	2	8
GO:0097286 iron ion import	2	0.490966	0.057	0.25	Biological Process	GO:0097286	iron ion import	0.0773336	0.490966	2	0	2	8
GO:0015205 nucleobase transmembrane transporter activity	6	0.492223	0.164	0.091	Molecular Function	GO:0015205	nucleobase transmembrane transporter activity	0.17047	0.492223	2	4	6	66
GO:0004611 phosphoenolpyruvate carboxykinase activity	5	0.49254	0.136	0.096	Molecular Function	GO:0004611	phosphoenolpyruvate carboxykinase activity	0.170894	0.49254	0	5	5	52
GO:0004693 cyclin-dependent protein serine/threonine kinase activity	9	0.494518	0.246	0.082	Molecular Function	GO:0004693	cyclin-dependent protein serine/threonine kinase activity	0.172212	0.494518	2	7	9	110
GO:0097472 cyclin-dependent protein kinase activity	9	0.494518	0.246	0.082	Molecular Function	GO:0097472	cyclin-dependent protein kinase activity	0.172212	0.494518	2	7	9	110
GO:0004355 glutamate synthase (NADPH) activity	15	0.500155	0.409	0.074	Molecular Function	GO:0004355	glutamate synthase (NADPH) activity	0.174495	0.500155	3	12	15	202
GO:0016160 amylase activity	7	0.501095	0.191	0.086	Molecular Function	GO:0016160	amylase activity	0.175376	0.501095	4	3	7	81
GO:0015604 organic phosphonate transmembrane transporter activity	34	0.501095	0.928	0.067	Molecular Function	GO:0015604	organic phosphonate transmembrane transporter activity	0.175463	0.501095	18	16	34	506
GO:0030198 extracellular matrix organization	27	0.504844	0.77	0.079	Biological Process	GO:0030198	extracellular matrix organization	0.079781	0.504844	3	24	27	342
GO:0043062 extracellular structure organization	27	0.504844	0.77	0.079	Biological Process	GO:0043062	extracellular structure organization	0.079781	0.504844	3	24	27	342
GO:0015851 nucleobase transport	8	0.506474	0.228	0.105	Biological Process	GO:0015851	nucleobase transport	0.0801698	0.506474	2	6	8	76
GO:0044798 nuclear transcription factor complex	23	0.50719	0.932	0.079	Cellular Component	GO:0044798	nuclear transcription factor complex	0.111069	0.50719	4	19	23	292
GO:0042278 purine nucleoside metabolic process	95	0.507311	2.71	0.068	Biological Process	GO:0042278	purine nucleoside metabolic process	0.0804338	0.507311	16	79	95	1388
GO:0033229 cysteine transmembrane transporter activity	34	0.507605	0.928	0.067	Molecular Function	GO:0033229	cysteine transmembrane transporter activity	0.178391	0.507605	18	16	34	507
GO:0033230 cysteine-transporting ATPase activity	34	0.507605	0.928	0.067	Molecular Function	GO:0033230	cysteine-transporting ATPase activity	0.178391	0.507605	18	16	34	507
GO:0045807 positive regulation of endocytosis	4	0.509631	0.114	0.143	Biological Process	GO:0045807	positive regulation of endocytosis	0.0809336	0.509631	1	3	4	28
GO:0004345 glucose-6-phosphate dehydrogenase activity	3	0.509833	0.082	0.115	Molecular Function	GO:0004345	glucose-6-phosphate dehydrogenase activity	0.180717	0.509833	0	3	3	26
GO:0008242 omega peptidase activity	3	0.509833	0.082	0.115	Molecular Function	GO:0008242	omega peptidase activity	0.180717	0.509833	0	3	3	26
GO:0016714 oxidoreductase activity, acting on paired donors, with incorporation or reduction of molecular oxygen, reduced pteridine as one donor, and incorporation of one atom of oxygen	3	0.509833	0.082	0.115	Molecular Function	GO:0016714	oxidoreductase activity, acting on paired donors, with incorporation or reduction of molecular oxygen, reduced pteridine as one donor, and incorporation of one atom of oxygen	0.180717	0.509833	3	0	3	26
GO:0050304 nitrous-oxide reductase activity	3	0.509833	0.082	0.115	Molecular Function	GO:0050304	nitrous-oxide reductase activity	0.180717	0.509833	0	3	3	26
GO:0051183 vitamin transporter activity	31	0.509833	0.846	0.068	Molecular Function	GO:0051183	vitamin transporter activity	0.180803	0.509833	15	16	31	459
GO:0042953 lipoprotein transport	33	0.515654	0.941	0.076	Biological Process	GO:0042953	lipoprotein transport	0.0821573	0.515654	17	16	33	432
GO:0044872 lipoprotein localization	33	0.515654	0.941	0.076	Biological Process	GO:0044872	lipoprotein localization	0.0821573	0.515654	17	16	33	432
GO:0019888 protein phosphatase regulator activity	11	0.515777	0.3	0.077	Molecular Function	GO:0019888	protein phosphatase regulator activity	0.183241	0.515777	0	11	11	142
GO:0030288 outer membrane-bounded periplasmic space	18	0.516666	0.729	0.081	Cellular Component	GO:0030288	outer membrane-bounded periplasmic space	0.116271	0.516666	10	8	18	221
GO:0000811 GINS complex	1	0.516666	0.041	0.5	Cellular Component	GO:0000811	GINS complex	0.116309	0.516666	0	1	1	2
GO:0019197 phosphoenolpyruvate-dependent sugar phosphotransferase complex	1	0.516666	0.041	0.5	Cellular Component	GO:0019197	phosphoenolpyruvate-dependent sugar phosphotransferase complex	0.116309	0.516666	0	1	1	2
GO:0035102 PRC1 complex	1	0.516666	0.041	0.5	Cellular Component	GO:0035102	PRC1 complex	0.116309	0.516666	0	1	1	2
GO:0012511 monolayer-surrounded lipid storage body	2	0.518024	0.081	0.2	Cellular Component	GO:0012511	monolayer-surrounded lipid storage body	0.117408	0.518024	2	0	2	10
GO:0005216 ion channel activity	49	0.519883	1.337	0.065	Molecular Function	GO:0005216	ion channel activity	0.185032	0.519883	19	30	49	756
GO:0003755 peptidyl-prolyl cis-trans isomerase activity	16	0.520322	0.437	0.073	Molecular Function	GO:0003755	peptidyl-prolyl cis-trans isomerase activity	0.18552	0.520322	0	16	16	220
GO:0009089 lysine biosynthetic process via diaminopimelate	17	0.52035	0.485	0.085	Biological Process	GO:0009089	lysine biosynthetic process via diaminopimelate	0.0831402	0.52035	2	15	17	199
GO:0051156 glucose 6-phosphate metabolic process	15	0.52035	0.428	0.088	Biological Process	GO:0051156	glucose 6-phosphate metabolic process	0.0833993	0.52035	6	9	15	171
GO:1901072 glucosamine-containing compound catabolic process	7	0.52035	0.2	0.109	Biological Process	GO:1901072	glucosamine-containing compound catabolic process	0.0835083	0.52035	4	3	7	64
GO:0015821 methionine transport	31	0.52035	0.884	0.077	Biological Process	GO:0015821	methionine transport	0.0837143	0.52035	15	16	31	403
GO:0042940 D-amino acid transport	31	0.52035	0.884	0.077	Biological Process	GO:0042940	D-amino acid transport	0.0837143	0.52035	15	16	31	403
GO:0048473 D-methionine transport	31	0.52035	0.884	0.077	Biological Process	GO:0048473	D-methionine transport	0.0837143	0.52035	15	16	31	403
GO:0009607 response to biotic stimulus	122	0.52035	3.48	0.067	Biological Process	GO:0009607	response to biotic stimulus	0.0838491	0.52035	23	99	122	1819
GO:0017048 Rho GTPase binding	2	0.521634	0.055	0.143	Molecular Function	GO:0017048	Rho GTPase binding	0.186655	0.521634	0	2	2	14
GO:0032452 histone demethylase activity	2	0.521634	0.055	0.143	Molecular Function	GO:0032452	histone demethylase activity	0.186655	0.521634	0	2	2	14
GO:0015424 amino acid-transporting ATPase activity	34	0.522599	0.928	0.067	Molecular Function	GO:0015424	amino acid-transporting ATPase activity	0.187334	0.522599	18	16	34	510
GO:0008687 3,4-dihydroxyphenylacetate 2,3-dioxygenase activity	4	0.525477	0.109	0.1	Molecular Function	GO:0008687	3,4-dihydroxyphenylacetate 2,3-dioxygenase activity	0.189709	0.525477	0	4	4	40
GO:0042286 glutamate-1-semialdehyde 2,1-aminomutase activity	4	0.525477	0.109	0.1	Molecular Function	GO:0042286	glutamate-1-semialdehyde 2,1-aminomutase activity	0.189709	0.525477	2	2	4	40
GO:0042907 xanthine transmembrane transporter activity	4	0.525477	0.109	0.1	Molecular Function	GO:0042907	xanthine transmembrane transporter activity	0.189709	0.525477	0	4	4	40
GO:0047262 polygalacturonate 4-alpha-galacturonosyltransferase activity	4	0.525477	0.109	0.1	Molecular Function	GO:0047262	polygalacturonate 4-alpha-galacturonosyltransferase activity	0.189709	0.525477	0	4	4	40
GO:0010236 plastoquinone biosynthetic process	5	0.530847	0.143	0.125	Biological Process	GO:0010236	plastoquinone biosynthetic process	0.08571	0.530847	0	5	5	40
GO:0007601 visual perception	32	0.530847	0.913	0.076	Biological Process	GO:0007601	visual perception	0.0859531	0.530847	16	16	32	419
GO:0050953 sensory perception of light stimulus	32	0.530847	0.913	0.076	Biological Process	GO:0050953	sensory perception of light stimulus	0.0859531	0.530847	16	16	32	419
GO:0030388 fructose 1,6-bisphosphate metabolic process	3	0.53499	0.086	0.167	Biological Process	GO:0030388	fructose 1,6-bisphosphate metabolic process	0.0870399	0.53499	0	3	3	18
GO:0051095 regulation of helicase activity	3	0.53499	0.086	0.167	Biological Process	GO:0051095	regulation of helicase activity	0.0870399	0.53499	0	3	3	18
GO:0051097 negative regulation of helicase activity	3	0.53499	0.086	0.167	Biological Process	GO:0051097	negative regulation of helicase activity	0.0870399	0.53499	0	3	3	18
GO:0000099 sulfur amino acid transmembrane transporter activity	34	0.539557	0.928	0.066	Molecular Function	GO:0000099	sulfur amino acid transmembrane transporter activity	0.196511	0.539557	18	16	34	513
GO:0004702 receptor signaling protein serine/threonine kinase activity	9	0.539557	0.246	0.079	Molecular Function	GO:0004702	receptor signaling protein serine/threonine kinase activity	0.198615	0.539557	0	9	9	114
GO:0060090 binding, bridging	8	0.539557	0.218	0.081	Molecular Function	GO:0060090	binding, bridging	0.199341	0.539557	1	7	8	99
GO:0005338 nucleotide-sugar transmembrane transporter activity	5	0.539557	0.136	0.091	Molecular Function	GO:0005338	nucleotide-sugar transmembrane transporter activity	0.200365	0.539557	0	5	5	55
GO:0005402 cation:sugar symporter activity	11	0.539557	0.3	0.076	Molecular Function	GO:0005402	cation:sugar symporter activity	0.200978	0.539557	1	10	11	145
GO:0019208 phosphatase regulator activity	11	0.539557	0.3	0.076	Molecular Function	GO:0019208	phosphatase regulator activity	0.200978	0.539557	0	11	11	145
GO:0004165 dodecenoyl-CoA delta-isomerase activity	4	0.539557	0.109	0.098	Molecular Function	GO:0004165	dodecenoyl-CoA delta-isomerase activity	0.201491	0.539557	0	4	4	41
GO:0005253 anion channel activity	29	0.539557	0.791	0.067	Molecular Function	GO:0005253	anion channel activity	0.202267	0.539557	14	15	29	433
GO:0003978 UDP-glucose 4-epimerase activity	22	0.539557	0.6	0.069	Molecular Function	GO:0003978	UDP-glucose 4-epimerase activity	0.20445	0.539557	3	19	22	320
GO:0016894 endonuclease activity, active with either ribo- or deoxyribonucleic acids and producing 3'-phosphomonoesters	6	0.539557	0.164	0.086	Molecular Function	GO:0016894	endonuclease activity, active with either ribo- or deoxyribonucleic acids and producing 3'-phosphomonoesters	0.205187	0.539557	4	2	6	70
GO:0004591 oxoglutarate dehydrogenase (succinyl-transferring) activity	2	0.539557	0.055	0.133	Molecular Function	GO:0004591	oxoglutarate dehydrogenase (succinyl-transferring) activity	0.207731	0.539557	1	1	2	15
GO:0004665 prephenate dehydrogenase (NADP+) activity	2	0.539557	0.055	0.133	Molecular Function	GO:0004665	prephenate dehydrogenase (NADP+) activity	0.207731	0.539557	0	2	2	15
GO:0008977 prephenate dehydrogenase activity	2	0.539557	0.055	0.133	Molecular Function	GO:0008977	prephenate dehydrogenase activity	0.207731	0.539557	0	2	2	15
GO:0010436 carotenoid dioxygenase activity	2	0.539557	0.055	0.133	Molecular Function	GO:0010436	carotenoid dioxygenase activity	0.207731	0.539557	2	0	2	15
GO:0047652 allantoate deiminase activity	2	0.539557	0.055	0.133	Molecular Function	GO:0047652	allantoate deiminase activity	0.207731	0.539557	0	2	2	15
GO:0003963 RNA-3'-phosphate cyclase activity	1	0.539557	0.027	0.25	Molecular Function	GO:0003963	RNA-3'-phosphate cyclase activity	0.208238	0.539557	1	0	1	4
GO:0004115 3',5'-cyclic-AMP phosphodiesterase activity	1	0.539557	0.027	0.25	Molecular Function	GO:0004115	3',5'-cyclic-AMP phosphodiesterase activity	0.208238	0.539557	0	1	1	4
GO:0004418 hydroxymethylbilane synthase activity	1	0.539557	0.027	0.25	Molecular Function	GO:0004418	hydroxymethylbilane synthase activity	0.208238	0.539557	0	1	1	4
GO:0005391 sodium:potassium-exchanging ATPase activity	1	0.539557	0.027	0.25	Molecular Function	GO:0005391	sodium:potassium-exchanging ATPase activity	0.208238	0.539557	0	1	1	4
GO:0008650 rRNA (uridine-2'-O-)-methyltransferase activity	1	0.539557	0.027	0.25	Molecular Function	GO:0008650	rRNA (uridine-2'-O-)-methyltransferase activity	0.208238	0.539557	1	0	1	4
GO:0008658 penicillin binding	1	0.539557	0.027	0.25	Molecular Function	GO:0008658	penicillin binding	0.208238	0.539557	0	1	1	4
GO:0010280 UDP-L-rhamnose synthase activity	1	0.539557	0.027	0.25	Molecular Function	GO:0010280	UDP-L-rhamnose synthase activity	0.208238	0.539557	0	1	1	4
GO:0010347 L-galactose-1-phosphate phosphatase activity	1	0.539557	0.027	0.25	Molecular Function	GO:0010347	L-galactose-1-phosphate phosphatase activity	0.208238	0.539557	0	1	1	4
GO:0010355 homogentisate farnesyltransferase activity	1	0.539557	0.027	0.25	Molecular Function	GO:0010355	homogentisate farnesyltransferase activity	0.208238	0.539557	0	1	1	4
GO:0010356 homogentisate geranylgeranyltransferase activity	1	0.539557	0.027	0.25	Molecular Function	GO:0010356	homogentisate geranylgeranyltransferase activity	0.208238	0.539557	0	1	1	4
GO:0010357 homogentisate solanesyltransferase activity	1	0.539557	0.027	0.25	Molecular Function	GO:0010357	homogentisate solanesyltransferase activity	0.208238	0.539557	0	1	1	4
GO:0010487 thermospermine synthase activity	1	0.539557	0.027	0.25	Molecular Function	GO:0010487	thermospermine synthase activity	0.208238	0.539557	0	1	1	4
GO:0010489 UDP-4-keto-6-deoxy-glucose-3,5-epimerase activity	1	0.539557	0.027	0.25	Molecular Function	GO:0010489	UDP-4-keto-6-deoxy-glucose-3,5-epimerase activity	0.208238	0.539557	0	1	1	4
GO:0010490 UDP-4-keto-rhamnose-4-keto-reductase activity	1	0.539557	0.027	0.25	Molecular Function	GO:0010490	UDP-4-keto-rhamnose-4-keto-reductase activity	0.208238	0.539557	0	1	1	4
GO:0015119 hexose phosphate transmembrane transporter activity	1	0.539557	0.027	0.25	Molecular Function	GO:0015119	hexose phosphate transmembrane transporter activity	0.208238	0.539557	0	1	1	4
GO:0016712 oxidoreductase activity, acting on paired donors, with incorporation or reduction of molecular oxygen, reduced flavin or flavoprotein as one donor, and incorporation of one atom of oxygen	1	0.539557	0.027	0.25	Molecular Function	GO:0016712	oxidoreductase activity, acting on paired donors, with incorporation or reduction of molecular oxygen, reduced flavin or flavoprotein as one donor, and incorporation of one atom of oxygen	0.208238	0.539557	0	1	1	4
GO:0016768 spermine synthase activity	1	0.539557	0.027	0.25	Molecular Function	GO:0016768	spermine synthase activity	0.208238	0.539557	0	1	1	4
GO:0019103 pyrimidine nucleotide binding	1	0.539557	0.027	0.25	Molecular Function	GO:0019103	pyrimidine nucleotide binding	0.208238	0.539557	0	1	1	4
GO:0032556 pyrimidine deoxyribonucleotide binding	1	0.539557	0.027	0.25	Molecular Function	GO:0032556	pyrimidine deoxyribonucleotide binding	0.208238	0.539557	0	1	1	4
GO:0042281 dolichyl pyrophosphate Man9GlcNAc2 alpha-1,3-glucosyltransferase activity	1	0.539557	0.027	0.25	Molecular Function	GO:0042281	dolichyl pyrophosphate Man9GlcNAc2 alpha-1,3-glucosyltransferase activity	0.208238	0.539557	0	1	1	4
GO:0045544 gibberellin 20-oxidase activity	1	0.539557	0.027	0.25	Molecular Function	GO:0045544	gibberellin 20-oxidase activity	0.208238	0.539557	0	1	1	4
GO:0047840 dCTP diphosphatase activity	1	0.539557	0.027	0.25	Molecular Function	GO:0047840	dCTP diphosphatase activity	0.208238	0.539557	0	1	1	4
GO:0050377 UDP-glucose 4,6-dehydratase activity	1	0.539557	0.027	0.25	Molecular Function	GO:0050377	UDP-glucose 4,6-dehydratase activity	0.208238	0.539557	0	1	1	4
GO:0070456 galactose-1-phosphate phosphatase activity	1	0.539557	0.027	0.25	Molecular Function	GO:0070456	galactose-1-phosphate phosphatase activity	0.208238	0.539557	0	1	1	4
GO:0006637 acyl-CoA metabolic process	34	0.539852	0.97	0.076	Biological Process	GO:0006637	acyl-CoA metabolic process	0.0881105	0.539852	4	30	34	450
GO:0035383 thioester metabolic process	34	0.539852	0.97	0.076	Biological Process	GO:0035383	thioester metabolic process	0.0881105	0.539852	4	30	34	450
GO:0046982 protein heterodimerization activity	17	0.54196	0.464	0.071	Molecular Function	GO:0046982	protein heterodimerization activity	0.209763	0.54196	1	16	17	241
GO:0004414 homoserine O-acetyltransferase activity	5	0.54196	0.136	0.089	Molecular Function	GO:0004414	homoserine O-acetyltransferase activity	0.210551	0.54196	1	4	5	56
GO:0008662 1-phosphofructokinase activity	5	0.54196	0.136	0.089	Molecular Function	GO:0008662	1-phosphofructokinase activity	0.210551	0.54196	0	5	5	56
GO:0043178 alcohol binding	5	0.54196	0.136	0.089	Molecular Function	GO:0043178	alcohol binding	0.210551	0.54196	3	2	5	56
GO:0008574 ATP-dependent microtubule motor activity, plus-end-directed	4	0.548603	0.109	0.095	Molecular Function	GO:0008574	ATP-dependent microtubule motor activity, plus-end-directed	0.213482	0.548603	0	4	4	42
GO:0009825 multidimensional cell growth	4	0.548641	0.114	0.138	Biological Process	GO:0009825	multidimensional cell growth	0.0896872	0.548641	0	4	4	29
GO:0009845 seed germination	15	0.549179	0.428	0.087	Biological Process	GO:0009845	seed germination	0.0899174	0.549179	3	12	15	173
GO:0015250 water channel activity	7	0.551788	0.191	0.081	Molecular Function	GO:0015250	water channel activity	0.215074	0.551788	0	7	7	86
GO:0009199 ribonucleoside triphosphate metabolic process	62	0.552529	1.768	0.07	Biological Process	GO:0009199	ribonucleoside triphosphate metabolic process	0.090676	0.552529	15	47	62	880
GO:0009694 jasmonic acid metabolic process	11	0.552529	0.314	0.093	Biological Process	GO:0009694	jasmonic acid metabolic process	0.0908953	0.552529	2	9	11	118
GO:0019395 fatty acid oxidation	11	0.552529	0.314	0.093	Biological Process	GO:0019395	fatty acid oxidation	0.0908953	0.552529	2	9	11	118
GO:0008652 cellular amino acid biosynthetic process	182	0.555933	5.191	0.065	Biological Process	GO:0008652	cellular amino acid biosynthetic process	0.0915994	0.555933	42	140	182	2790
GO:0015399 primary active transmembrane transporter activity	97	0.556306	2.647	0.061	Molecular Function	GO:0015399	primary active transmembrane transporter activity	0.217546	0.556306	37	60	97	1578
GO:0015405 P-P-bond-hydrolysis-driven transmembrane transporter activity	97	0.556306	2.647	0.061	Molecular Function	GO:0015405	P-P-bond-hydrolysis-driven transmembrane transporter activity	0.217546	0.556306	37	60	97	1578
GO:0042335 cuticle development	6	0.558063	0.171	0.113	Biological Process	GO:0042335	cuticle development	0.0920949	0.558063	0	6	6	53
GO:0006085 acetyl-CoA biosynthetic process	23	0.561498	0.656	0.08	Biological Process	GO:0006085	acetyl-CoA biosynthetic process	0.0930426	0.561498	2	21	23	289
GO:0045216 cell-cell junction organization	5	0.561498	0.143	0.122	Biological Process	GO:0045216	cell-cell junction organization	0.0930981	0.561498	1	4	5	41
GO:0055075 potassium ion homeostasis	5	0.561498	0.143	0.122	Biological Process	GO:0055075	potassium ion homeostasis	0.0930981	0.561498	1	4	5	41
GO:0030175 filopodium	3	0.56171	0.122	0.143	Cellular Component	GO:0030175	filopodium	0.12817	0.56171	0	3	3	21
GO:0009755 hormone-mediated signaling pathway	103	0.565976	2.938	0.067	Biological Process	GO:0009755	hormone-mediated signaling pathway	0.0939873	0.565976	21	82	103	1527
GO:0005372 water transmembrane transporter activity	7	0.567787	0.191	0.08	Molecular Function	GO:0005372	water transmembrane transporter activity	0.223382	0.567787	0	7	7	87
GO:0008172 S-methyltransferase activity	6	0.567787	0.164	0.083	Molecular Function	GO:0008172	S-methyltransferase activity	0.223426	0.567787	0	6	6	72
GO:0000977 RNA polymerase II regulatory region sequence-specific DNA binding	14	0.567787	0.382	0.071	Molecular Function	GO:0000977	RNA polymerase II regulatory region sequence-specific DNA binding	0.223749	0.567787	0	14	14	196
GO:0001012 RNA polymerase II regulatory region DNA binding	14	0.567787	0.382	0.071	Molecular Function	GO:0001012	RNA polymerase II regulatory region DNA binding	0.223749	0.567787	0	14	14	196
GO:0003746 translation elongation factor activity	16	0.567787	0.437	0.07	Molecular Function	GO:0003746	translation elongation factor activity	0.22434	0.567787	0	16	16	228
GO:0005126 cytokine receptor binding	3	0.567787	0.082	0.103	Molecular Function	GO:0005126	cytokine receptor binding	0.225295	0.567787	0	3	3	29
GO:0050347 trans-octaprenyltranstransferase activity	3	0.567787	0.082	0.103	Molecular Function	GO:0050347	trans-octaprenyltranstransferase activity	0.225295	0.567787	0	3	3	29
GO:0003867 4-aminobutyrate transaminase activity	4	0.567787	0.109	0.093	Molecular Function	GO:0003867	4-aminobutyrate transaminase activity	0.225664	0.567787	3	1	4	43
GO:0004455 ketol-acid reductoisomerase activity	4	0.567787	0.109	0.093	Molecular Function	GO:0004455	ketol-acid reductoisomerase activity	0.225664	0.567787	0	4	4	43
GO:0018577 catechol 2,3-dioxygenase activity	4	0.567787	0.109	0.093	Molecular Function	GO:0018577	catechol 2,3-dioxygenase activity	0.225664	0.567787	0	4	4	43
GO:0046348 amino sugar catabolic process	7	0.569641	0.2	0.106	Biological Process	GO:0046348	amino sugar catabolic process	0.0948058	0.569641	4	3	7	66
GO:0043269 regulation of ion transport	20	0.569641	0.57	0.081	Biological Process	GO:0043269	regulation of ion transport	0.0949062	0.569641	2	18	20	246
GO:0051596 methylglyoxal catabolic process	8	0.569641	0.228	0.101	Biological Process	GO:0051596	methylglyoxal catabolic process	0.0953626	0.569641	4	4	8	79
GO:0002184 cytoplasmic translational termination	2	0.569641	0.057	0.222	Biological Process	GO:0002184	cytoplasmic translational termination	0.0956289	0.569641	0	2	2	9
GO:0009662 etioplast organization	2	0.569641	0.057	0.222	Biological Process	GO:0009662	etioplast organization	0.0956289	0.569641	0	2	2	9
GO:0009903 chloroplast avoidance movement	2	0.569641	0.057	0.222	Biological Process	GO:0009903	chloroplast avoidance movement	0.0956289	0.569641	0	2	2	9
GO:0042353 fucose biosynthetic process	2	0.569641	0.057	0.222	Biological Process	GO:0042353	fucose biosynthetic process	0.0956289	0.569641	0	2	2	9
GO:0070271 protein complex biogenesis	132	0.570182	3.765	0.066	Biological Process	GO:0070271	protein complex biogenesis	0.0958673	0.570182	18	114	132	1991
GO:0005217 intracellular ligand-gated ion channel activity	2	0.571667	0.055	0.125	Molecular Function	GO:0005217	intracellular ligand-gated ion channel activity	0.229032	0.571667	2	0	2	16
GO:0043495 protein anchor	2	0.571667	0.055	0.125	Molecular Function	GO:0043495	protein anchor	0.229032	0.571667	0	2	2	16
GO:0045486 naringenin 3-dioxygenase activity	2	0.571667	0.055	0.125	Molecular Function	GO:0045486	naringenin 3-dioxygenase activity	0.229032	0.571667	0	2	2	16
GO:0047259 glucomannan 4-beta-mannosyltransferase activity	2	0.571667	0.055	0.125	Molecular Function	GO:0047259	glucomannan 4-beta-mannosyltransferase activity	0.229032	0.571667	0	2	2	16
GO:0050151 oleate hydratase activity	2	0.571667	0.055	0.125	Molecular Function	GO:0050151	oleate hydratase activity	0.229032	0.571667	0	2	2	16
GO:0005763 mitochondrial small ribosomal subunit	4	0.571981	0.162	0.121	Cellular Component	GO:0005763	mitochondrial small ribosomal subunit	0.133141	0.571981	0	4	4	33
GO:0033646 host intracellular part	4	0.571981	0.162	0.121	Cellular Component	GO:0033646	host intracellular part	0.133141	0.571981	1	3	4	33
GO:0043656 intracellular region of host	4	0.571981	0.162	0.121	Cellular Component	GO:0043656	intracellular region of host	0.133141	0.571981	1	3	4	33
GO:0015871 choline transport	31	0.572101	0.884	0.076	Biological Process	GO:0015871	choline transport	0.0964864	0.572101	15	16	31	409
GO:0033231 carbohydrate export	31	0.572101	0.884	0.076	Biological Process	GO:0033231	carbohydrate export	0.0964864	0.572101	15	16	31	409
GO:0004675 transmembrane receptor protein serine/threonine kinase activity	10	0.572833	0.273	0.075	Molecular Function	GO:0004675	transmembrane receptor protein serine/threonine kinase activity	0.229865	0.572833	1	9	10	134
GO:0047334 diphosphate-fructose-6-phosphate 1-phosphotransferase activity	5	0.57573	0.136	0.086	Molecular Function	GO:0047334	diphosphate-fructose-6-phosphate 1-phosphotransferase activity	0.231396	0.57573	2	3	5	58
GO:0009423 chorismate biosynthetic process	10	0.576163	0.285	0.094	Biological Process	GO:0009423	chorismate biosynthetic process	0.0975479	0.576163	2	8	10	106
GO:0015840 urea transport	36	0.576163	1.027	0.074	Biological Process	GO:0015840	urea transport	0.0979567	0.576163	17	19	36	485
GO:0015753 D-xylose transport	31	0.576163	0.884	0.076	Biological Process	GO:0015753	D-xylose transport	0.0987337	0.576163	15	16	31	410
GO:0002495 antigen processing and presentation of peptide antigen via MHC class II	3	0.576163	0.086	0.158	Biological Process	GO:0002495	antigen processing and presentation of peptide antigen via MHC class II	0.0990004	0.576163	0	3	3	19
GO:0002504 antigen processing and presentation of peptide or polysaccharide antigen via MHC class II	3	0.576163	0.086	0.158	Biological Process	GO:0002504	antigen processing and presentation of peptide or polysaccharide antigen via MHC class II	0.0990004	0.576163	0	3	3	19
GO:0009453 energy taxis	3	0.576163	0.086	0.158	Biological Process	GO:0009453	energy taxis	0.0990004	0.576163	0	3	3	19
GO:0019098 reproductive behavior	3	0.576163	0.086	0.158	Biological Process	GO:0019098	reproductive behavior	0.0990004	0.576163	0	3	3	19
GO:0033057 multicellular organism reproductive behavior	3	0.576163	0.086	0.158	Biological Process	GO:0033057	multicellular organism reproductive behavior	0.0990004	0.576163	0	3	3	19
GO:0042331 phototaxis	3	0.576163	0.086	0.158	Biological Process	GO:0042331	phototaxis	0.0990004	0.576163	0	3	3	19
GO:0044705 multi-organism reproductive behavior	3	0.576163	0.086	0.158	Biological Process	GO:0044705	multi-organism reproductive behavior	0.0990004	0.576163	0	3	3	19
GO:0055062 phosphate ion homeostasis	3	0.576163	0.086	0.158	Biological Process	GO:0055062	phosphate ion homeostasis	0.0990004	0.576163	3	0	3	19
GO:0072506 trivalent inorganic anion homeostasis	3	0.576163	0.086	0.158	Biological Process	GO:0072506	trivalent inorganic anion homeostasis	0.0990004	0.576163	3	0	3	19
GO:0015949 nucleobase-containing small molecule interconversion	21	0.576163	0.599	0.08	Biological Process	GO:0015949	nucleobase-containing small molecule interconversion	0.0991119	0.576163	9	12	21	262
GO:0009826 unidimensional cell growth	19	0.576284	0.542	0.082	Biological Process	GO:0009826	unidimensional cell growth	0.099282	0.576284	1	18	19	233
GO:0009066 aspartate family amino acid metabolic process	94	0.57633	2.681	0.068	Biological Process	GO:0009066	aspartate family amino acid metabolic process	0.0994393	0.57633	24	70	94	1389
GO:0004620 phospholipase activity	11	0.576554	0.3	0.073	Molecular Function	GO:0004620	phospholipase activity	0.232095	0.576554	3	8	11	150
GO:0016866 intramolecular transferase activity	40	0.57739	1.091	0.064	Molecular Function	GO:0016866	intramolecular transferase activity	0.233075	0.57739	12	28	40	624
GO:0015075 ion transmembrane transporter activity	247	0.57739	6.739	0.059	Molecular Function	GO:0015075	ion transmembrane transporter activity	0.23317	0.57739	54	193	247	4163
GO:0004617 phosphoglycerate dehydrogenase activity	9	0.57804	0.246	0.076	Molecular Function	GO:0004617	phosphoglycerate dehydrogenase activity	0.233801	0.57804	1	8	9	119
GO:1901616 organic hydroxy compound catabolic process	26	0.579383	0.742	0.077	Biological Process	GO:1901616	organic hydroxy compound catabolic process	0.100208	0.579383	8	18	26	336
GO:0006014 D-ribose metabolic process	7	0.579383	0.2	0.104	Biological Process	GO:0006014	D-ribose metabolic process	0.100757	0.579383	0	7	7	67
GO:0019303 D-ribose catabolic process	7	0.579383	0.2	0.104	Biological Process	GO:0019303	D-ribose catabolic process	0.100757	0.579383	0	7	7	67
GO:0043213 bacteriocin transport	33	0.579383	0.941	0.075	Biological Process	GO:0043213	bacteriocin transport	0.100787	0.579383	17	16	33	441
GO:0009141 nucleoside triphosphate metabolic process	64	0.579383	1.825	0.07	Biological Process	GO:0009141	nucleoside triphosphate metabolic process	0.100827	0.579383	15	49	64	918
GO:0043207 response to external biotic stimulus	118	0.579383	3.366	0.067	Biological Process	GO:0043207	response to external biotic stimulus	0.100867	0.579383	23	95	118	1772
GO:0072522 purine-containing compound biosynthetic process	75	0.584102	2.139	0.069	Biological Process	GO:0072522	purine-containing compound biosynthetic process	0.10184	0.584102	22	53	75	1091
GO:1901682 sulfur compound transmembrane transporter activity	38	0.585027	1.037	0.064	Molecular Function	GO:1901682	sulfur compound transmembrane transporter activity	0.237182	0.585027	19	19	38	592
GO:0004781 sulfate adenylyltransferase (ATP) activity	8	0.585027	0.218	0.077	Molecular Function	GO:0004781	sulfate adenylyltransferase (ATP) activity	0.237375	0.585027	0	8	8	104
GO:0005703 polytene chromosome puff	2	0.585206	0.081	0.182	Cellular Component	GO:0005703	polytene chromosome puff	0.138012	0.585206	2	0	2	11
GO:0043296 apical junction complex	2	0.585206	0.081	0.182	Cellular Component	GO:0043296	apical junction complex	0.138012	0.585206	0	2	2	11
GO:0019203 carbohydrate phosphatase activity	13	0.589518	0.355	0.071	Molecular Function	GO:0019203	carbohydrate phosphatase activity	0.240247	0.589518	3	10	13	183
GO:0008964 phosphoenolpyruvate carboxylase activity	3	0.589518	0.082	0.1	Molecular Function	GO:0008964	phosphoenolpyruvate carboxylase activity	0.240602	0.589518	0	3	3	30
GO:0003872 6-phosphofructokinase activity	5	0.589518	0.136	0.085	Molecular Function	GO:0003872	6-phosphofructokinase activity	0.242032	0.589518	2	3	5	59
GO:0008378 galactosyltransferase activity	8	0.589518	0.218	0.076	Molecular Function	GO:0008378	galactosyltransferase activity	0.245266	0.589518	5	3	8	105
GO:0004096 catalase activity	7	0.589518	0.191	0.078	Molecular Function	GO:0004096	catalase activity	0.248939	0.589518	2	5	7	90
GO:0004069 L-aspartate:2-oxoglutarate aminotransferase activity	2	0.589518	0.055	0.118	Molecular Function	GO:0004069	L-aspartate:2-oxoglutarate aminotransferase activity	0.250466	0.589518	2	0	2	17
GO:0004619 phosphoglycerate mutase activity	2	0.589518	0.055	0.118	Molecular Function	GO:0004619	phosphoglycerate mutase activity	0.250466	0.589518	2	0	2	17
GO:0008728 GTP diphosphokinase activity	2	0.589518	0.055	0.118	Molecular Function	GO:0008728	GTP diphosphokinase activity	0.250466	0.589518	0	2	2	17
GO:0008798 beta-aspartyl-peptidase activity	2	0.589518	0.055	0.118	Molecular Function	GO:0008798	beta-aspartyl-peptidase activity	0.250466	0.589518	0	2	2	17
GO:0051060 pullulanase activity	4	0.589518	0.109	0.089	Molecular Function	GO:0051060	pullulanase activity	0.250523	0.589518	3	1	4	45
GO:0047134 protein-disulfide reductase activity	6	0.589518	0.164	0.08	Molecular Function	GO:0047134	protein-disulfide reductase activity	0.251709	0.589518	2	4	6	75
GO:0015175 neutral amino acid transmembrane transporter activity	34	0.589518	0.928	0.064	Molecular Function	GO:0015175	neutral amino acid transmembrane transporter activity	0.252639	0.589518	18	16	34	530
GO:0003705 transcription factor activity, RNA polymerase II distal enhancer sequence-specific binding	1	0.589518	0.027	0.2	Molecular Function	GO:0003705	transcription factor activity, RNA polymerase II distal enhancer sequence-specific binding	0.253135	0.589518	0	1	1	5
GO:0004318 enoyl-[acyl-carrier-protein] reductase (NADH) activity	1	0.589518	0.027	0.2	Molecular Function	GO:0004318	enoyl-[acyl-carrier-protein] reductase (NADH) activity	0.253135	0.589518	0	1	1	5
GO:0008942 nitrite reductase [NAD(P)H] activity	1	0.589518	0.027	0.2	Molecular Function	GO:0008942	nitrite reductase [NAD(P)H] activity	0.253135	0.589518	0	1	1	5
GO:0010303 limit dextrinase activity	1	0.589518	0.027	0.2	Molecular Function	GO:0010303	limit dextrinase activity	0.253135	0.589518	0	1	1	5
GO:0015501 glutamate:sodium symporter activity	1	0.589518	0.027	0.2	Molecular Function	GO:0015501	glutamate:sodium symporter activity	0.253135	0.589518	0	1	1	5
GO:0018662 phenol 2-monooxygenase activity	1	0.589518	0.027	0.2	Molecular Function	GO:0018662	phenol 2-monooxygenase activity	0.253135	0.589518	1	0	1	5
GO:0030623 U5 snRNA binding	1	0.589518	0.027	0.2	Molecular Function	GO:0030623	U5 snRNA binding	0.253135	0.589518	1	0	1	5
GO:0030971 receptor tyrosine kinase binding	1	0.589518	0.027	0.2	Molecular Function	GO:0030971	receptor tyrosine kinase binding	0.253135	0.589518	0	1	1	5
GO:0031210 phosphatidylcholine binding	1	0.589518	0.027	0.2	Molecular Function	GO:0031210	phosphatidylcholine binding	0.253135	0.589518	1	0	1	5
GO:0031403 lithium ion binding	1	0.589518	0.027	0.2	Molecular Function	GO:0031403	lithium ion binding	0.253135	0.589518	0	1	1	5
GO:0032036 myosin heavy chain binding	1	0.589518	0.027	0.2	Molecular Function	GO:0032036	myosin heavy chain binding	0.253135	0.589518	1	0	1	5
GO:0032051 clathrin light chain binding	1	0.589518	0.027	0.2	Molecular Function	GO:0032051	clathrin light chain binding	0.253135	0.589518	0	1	1	5
GO:0032552 deoxyribonucleotide binding	1	0.589518	0.027	0.2	Molecular Function	GO:0032552	deoxyribonucleotide binding	0.253135	0.589518	0	1	1	5
GO:0035173 histone kinase activity	1	0.589518	0.027	0.2	Molecular Function	GO:0035173	histone kinase activity	0.253135	0.589518	0	1	1	5
GO:0035259 glucocorticoid receptor binding	1	0.589518	0.027	0.2	Molecular Function	GO:0035259	glucocorticoid receptor binding	0.253135	0.589518	0	1	1	5
GO:0042284 sphingolipid delta-4 desaturase activity	1	0.589518	0.027	0.2	Molecular Function	GO:0042284	sphingolipid delta-4 desaturase activity	0.253135	0.589518	0	1	1	5
GO:0045158 electron transporter, transferring electrons within cytochrome b6/f complex of photosystem II activity	1	0.589518	0.027	0.2	Molecular Function	GO:0045158	electron transporter, transferring electrons within cytochrome b6/f complex of photosystem II activity	0.253135	0.589518	0	1	1	5
GO:0047982 homocysteine desulfhydrase activity	1	0.589518	0.027	0.2	Molecular Function	GO:0047982	homocysteine desulfhydrase activity	0.253135	0.589518	0	1	1	5
GO:0048030 disaccharide binding	1	0.589518	0.027	0.2	Molecular Function	GO:0048030	disaccharide binding	0.253135	0.589518	1	0	1	5
GO:0048365 Rac GTPase binding	1	0.589518	0.027	0.2	Molecular Function	GO:0048365	Rac GTPase binding	0.253135	0.589518	0	1	1	5
GO:0050681 androgen receptor binding	1	0.589518	0.027	0.2	Molecular Function	GO:0050681	androgen receptor binding	0.253135	0.589518	0	1	1	5
GO:0050997 quaternary ammonium group binding	1	0.589518	0.027	0.2	Molecular Function	GO:0050997	quaternary ammonium group binding	0.253135	0.589518	1	0	1	5
GO:0070259 tyrosyl-DNA phosphodiesterase activity	1	0.589518	0.027	0.2	Molecular Function	GO:0070259	tyrosyl-DNA phosphodiesterase activity	0.253135	0.589518	1	0	1	5
GO:0080123 jasmonate-amino synthetase activity	1	0.589518	0.027	0.2	Molecular Function	GO:0080123	jasmonate-amino synthetase activity	0.253135	0.589518	0	1	1	5
GO:1990782 protein tyrosine kinase binding	1	0.589518	0.027	0.2	Molecular Function	GO:1990782	protein tyrosine kinase binding	0.253135	0.589518	0	1	1	5
GO:1902554 serine/threonine protein kinase complex	11	0.592903	0.446	0.087	Cellular Component	GO:1902554	serine/threonine protein kinase complex	0.140735	0.592903	4	7	11	127
GO:0035384 thioester biosynthetic process	23	0.593845	0.656	0.078	Biological Process	GO:0035384	thioester biosynthetic process	0.103846	0.593845	2	21	23	293
GO:0071616 acyl-CoA biosynthetic process	23	0.593845	0.656	0.078	Biological Process	GO:0071616	acyl-CoA biosynthetic process	0.103846	0.593845	2	21	23	293
GO:0008452 RNA ligase activity	3	0.595475	0.082	0.097	Molecular Function	GO:0008452	RNA ligase activity	0.256073	0.595475	3	0	3	31
GO:0006040 amino sugar metabolic process	14	0.595875	0.399	0.086	Biological Process	GO:0006040	amino sugar metabolic process	0.10451	0.595875	7	7	14	163
GO:0006972 hyperosmotic response	14	0.595875	0.399	0.086	Biological Process	GO:0006972	hyperosmotic response	0.10451	0.595875	5	9	14	163
GO:0044724 single-organism carbohydrate catabolic process	66	0.597857	1.882	0.069	Biological Process	GO:0044724	single-organism carbohydrate catabolic process	0.105012	0.597857	17	49	66	952
GO:0016667 oxidoreductase activity, acting on a sulfur group of donors	61	0.599389	1.664	0.062	Molecular Function	GO:0016667	oxidoreductase activity, acting on a sulfur group of donors	0.258139	0.599389	11	50	61	986
GO:0010015 root morphogenesis	27	0.599892	0.77	0.076	Biological Process	GO:0010015	root morphogenesis	0.105619	0.599892	6	21	27	353
GO:0042558 pteridine-containing compound metabolic process	31	0.599892	0.884	0.075	Biological Process	GO:0042558	pteridine-containing compound metabolic process	0.10568	0.599892	7	24	31	413
GO:0015171 amino acid transmembrane transporter activity	46	0.600484	1.255	0.063	Molecular Function	GO:0015171	amino acid transmembrane transporter activity	0.258995	0.600484	19	27	46	733
GO:0042182 ketone catabolic process	8	0.602044	0.228	0.099	Biological Process	GO:0042182	ketone catabolic process	0.106338	0.602044	4	4	8	81
GO:0019755 one-carbon compound transport	36	0.602044	1.027	0.074	Biological Process	GO:0019755	one-carbon compound transport	0.106443	0.602044	17	19	36	489
GO:0090351 seedling development	16	0.602044	0.456	0.083	Biological Process	GO:0090351	seedling development	0.106527	0.602044	3	13	16	192
GO:0006529 asparagine biosynthetic process	7	0.603301	0.2	0.103	Biological Process	GO:0006529	asparagine biosynthetic process	0.106906	0.603301	3	4	7	68
GO:0031012 extracellular matrix	4	0.603483	0.162	0.118	Cellular Component	GO:0031012	extracellular matrix	0.14417	0.603483	0	4	4	34
GO:0006461 protein complex assembly	131	0.604557	3.736	0.066	Biological Process	GO:0006461	protein complex assembly	0.107285	0.604557	18	113	131	1986
GO:0016307 phosphatidylinositol phosphate kinase activity	6	0.605052	0.164	0.079	Molecular Function	GO:0016307	phosphatidylinositol phosphate kinase activity	0.261352	0.605052	0	6	6	76
GO:0015750 pentose transport	31	0.606946	0.884	0.075	Biological Process	GO:0015750	pentose transport	0.108065	0.606946	15	16	31	414
GO:0042851 L-alanine metabolic process	4	0.606946	0.114	0.129	Biological Process	GO:0042851	L-alanine metabolic process	0.108476	0.606946	2	2	4	31
GO:0042853 L-alanine catabolic process	4	0.606946	0.114	0.129	Biological Process	GO:0042853	L-alanine catabolic process	0.108476	0.606946	2	2	4	31
GO:0070827 chromatin maintenance	4	0.606946	0.114	0.129	Biological Process	GO:0070827	chromatin maintenance	0.108476	0.606946	0	4	4	31
GO:0009817 defense response to fungus, incompatible interaction	5	0.606946	0.143	0.116	Biological Process	GO:0009817	defense response to fungus, incompatible interaction	0.10881	0.606946	0	5	5	43
GO:0023041 neuronal signal transduction	5	0.606946	0.143	0.116	Biological Process	GO:0023041	neuronal signal transduction	0.10881	0.606946	1	4	5	43
GO:0055070 copper ion homeostasis	5	0.606946	0.143	0.116	Biological Process	GO:0055070	copper ion homeostasis	0.10881	0.606946	2	3	5	43
GO:0008692 3-hydroxybutyryl-CoA epimerase activity	4	0.608344	0.109	0.087	Molecular Function	GO:0008692	3-hydroxybutyryl-CoA epimerase activity	0.263162	0.608344	0	4	4	46
GO:0090599 alpha-glucosidase activity	5	0.608626	0.136	0.082	Molecular Function	GO:0090599	alpha-glucosidase activity	0.263673	0.608626	1	4	5	61
GO:0004140 dephospho-CoA kinase activity	10	0.609743	0.273	0.072	Molecular Function	GO:0004140	dephospho-CoA kinase activity	0.264547	0.609743	0	10	10	139
GO:0051015 actin filament binding	7	0.613225	0.191	0.076	Molecular Function	GO:0051015	actin filament binding	0.266449	0.613225	0	7	7	92
GO:0022610 biological adhesion	25	0.615163	0.713	0.077	Biological Process	GO:0022610	biological adhesion	0.110443	0.615163	6	19	25	325
GO:0016820 hydrolase activity, acting on acid anhydrides, catalyzing transmembrane movement of substances	87	0.615916	2.374	0.061	Molecular Function	GO:0016820	hydrolase activity, acting on acid anhydrides, catalyzing transmembrane movement of substances	0.268816	0.615916	37	50	87	1433
GO:0042626 ATPase activity, coupled to transmembrane movement of substances	87	0.615916	2.374	0.061	Molecular Function	GO:0042626	ATPase activity, coupled to transmembrane movement of substances	0.268816	0.615916	37	50	87	1433
GO:0043492 ATPase activity, coupled to movement of substances	87	0.615916	2.374	0.061	Molecular Function	GO:0043492	ATPase activity, coupled to movement of substances	0.268816	0.615916	37	50	87	1433
GO:0016411 acylglycerol O-acyltransferase activity	6	0.615916	0.164	0.078	Molecular Function	GO:0016411	acylglycerol O-acyltransferase activity	0.271089	0.615916	4	2	6	77
GO:0051087 chaperone binding	11	0.615916	0.3	0.071	Molecular Function	GO:0051087	chaperone binding	0.27166	0.615916	4	7	11	156
GO:0004337 geranyltranstransferase activity	3	0.615916	0.082	0.094	Molecular Function	GO:0004337	geranyltranstransferase activity	0.271674	0.615916	0	3	3	32
GO:0050307 sucrose-phosphate phosphatase activity	3	0.615916	0.082	0.094	Molecular Function	GO:0050307	sucrose-phosphate phosphatase activity	0.271674	0.615916	1	2	3	32
GO:0047733 CDP-glucose 4,6-dehydratase activity	16	0.615916	0.437	0.068	Molecular Function	GO:0047733	CDP-glucose 4,6-dehydratase activity	0.271739	0.615916	4	12	16	237
GO:0004311 farnesyltranstransferase activity	2	0.615916	0.055	0.111	Molecular Function	GO:0004311	farnesyltranstransferase activity	0.271948	0.615916	0	2	2	18
GO:0005213 structural constituent of chorion	2	0.615916	0.055	0.111	Molecular Function	GO:0005213	structural constituent of chorion	0.271948	0.615916	0	2	2	18
GO:0060229 lipase activator activity	2	0.615916	0.055	0.111	Molecular Function	GO:0060229	lipase activator activity	0.271948	0.615916	0	2	2	18
GO:0010171 body morphogenesis	3	0.61703	0.086	0.15	Biological Process	GO:0010171	body morphogenesis	0.111577	0.61703	0	3	3	20
GO:0016331 morphogenesis of embryonic epithelium	3	0.61703	0.086	0.15	Biological Process	GO:0016331	morphogenesis of embryonic epithelium	0.111577	0.61703	0	3	3	20
GO:0035148 tube formation	3	0.61703	0.086	0.15	Biological Process	GO:0035148	tube formation	0.111577	0.61703	0	3	3	20
GO:0048546 digestive tract morphogenesis	3	0.61703	0.086	0.15	Biological Process	GO:0048546	digestive tract morphogenesis	0.111577	0.61703	0	3	3	20
GO:0070370 cellular heat acclimation	3	0.61703	0.086	0.15	Biological Process	GO:0070370	cellular heat acclimation	0.111577	0.61703	0	3	3	20
GO:0043101 purine-containing compound salvage	8	0.617347	0.228	0.098	Biological Process	GO:0043101	purine-containing compound salvage	0.112076	0.617347	0	8	8	82
GO:0034440 lipid oxidation	11	0.617347	0.314	0.089	Biological Process	GO:0034440	lipid oxidation	0.112974	0.617347	2	9	11	123
GO:0030258 lipid modification	25	0.617347	0.713	0.077	Biological Process	GO:0030258	lipid modification	0.11323	0.617347	5	20	25	326
GO:0006970 response to osmotic stress	82	0.617347	2.339	0.068	Biological Process	GO:0006970	response to osmotic stress	0.114044	0.617347	26	56	82	1210
GO:0001523 retinoid metabolic process	1	0.617347	0.029	0.5	Biological Process	GO:0001523	retinoid metabolic process	0.114921	0.617347	0	1	1	2
GO:0007263 nitric oxide mediated signal transduction	1	0.617347	0.029	0.5	Biological Process	GO:0007263	nitric oxide mediated signal transduction	0.114921	0.617347	1	0	1	2
GO:0010028 xanthophyll cycle	1	0.617347	0.029	0.5	Biological Process	GO:0010028	xanthophyll cycle	0.114921	0.617347	0	1	1	2
GO:0010057 trichoblast fate specification	1	0.617347	0.029	0.5	Biological Process	GO:0010057	trichoblast fate specification	0.114921	0.617347	0	1	1	2
GO:0010061 regulation of trichoblast fate specification	1	0.617347	0.029	0.5	Biological Process	GO:0010061	regulation of trichoblast fate specification	0.114921	0.617347	0	1	1	2
GO:0010981 regulation of cell wall macromolecule metabolic process	1	0.617347	0.029	0.5	Biological Process	GO:0010981	regulation of cell wall macromolecule metabolic process	0.114921	0.617347	1	0	1	2
GO:0032056 positive regulation of translation in response to stress	1	0.617347	0.029	0.5	Biological Process	GO:0032056	positive regulation of translation in response to stress	0.114921	0.617347	0	1	1	2
GO:0032058 positive regulation of translational initiation in response to stress	1	0.617347	0.029	0.5	Biological Process	GO:0032058	positive regulation of translational initiation in response to stress	0.114921	0.617347	0	1	1	2
GO:0071048 nuclear retention of unspliced pre-mRNA at the site of transcription	1	0.617347	0.029	0.5	Biological Process	GO:0071048	nuclear retention of unspliced pre-mRNA at the site of transcription	0.114921	0.617347	0	1	1	2
GO:0071262 regulation of translational initiation in response to starvation	1	0.617347	0.029	0.5	Biological Process	GO:0071262	regulation of translational initiation in response to starvation	0.114921	0.617347	0	1	1	2
GO:0071264 positive regulation of translational initiation in response to starvation	1	0.617347	0.029	0.5	Biological Process	GO:0071264	positive regulation of translational initiation in response to starvation	0.114921	0.617347	0	1	1	2
GO:0071951 conversion of methionyl-tRNA to N-formyl-methionyl-tRNA	1	0.617347	0.029	0.5	Biological Process	GO:0071951	conversion of methionyl-tRNA to N-formyl-methionyl-tRNA	0.114921	0.617347	0	1	1	2
GO:1903888 regulation of plant epidermal cell differentiation	1	0.617347	0.029	0.5	Biological Process	GO:1903888	regulation of plant epidermal cell differentiation	0.114921	0.617347	0	1	1	2
GO:0015970 guanosine tetraphosphate biosynthetic process	2	0.617347	0.057	0.2	Biological Process	GO:0015970	guanosine tetraphosphate biosynthetic process	0.114993	0.617347	0	2	2	10
GO:0050898 nitrile metabolic process	2	0.617347	0.057	0.2	Biological Process	GO:0050898	nitrile metabolic process	0.114993	0.617347	0	2	2	10
GO:0070208 protein heterotrimerization	2	0.617347	0.057	0.2	Biological Process	GO:0070208	protein heterotrimerization	0.114993	0.617347	0	2	2	10
GO:0070814 hydrogen sulfide biosynthetic process	2	0.617347	0.057	0.2	Biological Process	GO:0070814	hydrogen sulfide biosynthetic process	0.114993	0.617347	0	2	2	10
GO:1901135 carbohydrate derivative metabolic process	291	0.621891	8.3	0.063	Biological Process	GO:1901135	carbohydrate derivative metabolic process	0.116	0.621891	63	228	291	4595
GO:0016638 oxidoreductase activity, acting on the CH-NH2 group of donors	28	0.622181	0.764	0.064	Molecular Function	GO:0016638	oxidoreductase activity, acting on the CH-NH2 group of donors	0.275111	0.622181	4	24	28	436
GO:0031490 chromatin DNA binding	4	0.623103	0.109	0.085	Molecular Function	GO:0031490	chromatin DNA binding	0.275917	0.623103	2	2	4	47
GO:0048472 threonine-phosphate decarboxylase activity	8	0.62607	0.218	0.073	Molecular Function	GO:0048472	threonine-phosphate decarboxylase activity	0.277631	0.62607	6	2	8	109
GO:0044430 cytoskeletal part	80	0.626443	3.241	0.067	Cellular Component	GO:0044430	cytoskeletal part	0.150615	0.626443	5	75	80	1187
GO:0005275 amine transmembrane transporter activity	38	0.631266	1.037	0.063	Molecular Function	GO:0005275	amine transmembrane transporter activity	0.280339	0.631266	21	17	38	605
GO:0006524 alanine catabolic process	4	0.631665	0.114	0.125	Biological Process	GO:0006524	alanine catabolic process	0.118478	0.631665	2	2	4	32
GO:0009080 pyruvate family amino acid catabolic process	4	0.631665	0.114	0.125	Biological Process	GO:0009080	pyruvate family amino acid catabolic process	0.118478	0.631665	2	2	4	32
GO:0010189 vitamin E biosynthetic process	4	0.631665	0.114	0.125	Biological Process	GO:0010189	vitamin E biosynthetic process	0.118478	0.631665	0	4	4	32
GO:0042360 vitamin E metabolic process	4	0.631665	0.114	0.125	Biological Process	GO:0042360	vitamin E metabolic process	0.118478	0.631665	0	4	4	32
GO:0006638 neutral lipid metabolic process	7	0.636027	0.2	0.1	Biological Process	GO:0006638	neutral lipid metabolic process	0.11979	0.636027	2	5	7	70
GO:0006639 acylglycerol metabolic process	7	0.636027	0.2	0.1	Biological Process	GO:0006639	acylglycerol metabolic process	0.11979	0.636027	2	5	7	70
GO:0043476 pigment accumulation	7	0.636027	0.2	0.1	Biological Process	GO:0043476	pigment accumulation	0.11979	0.636027	0	7	7	70
GO:0006824 cobalt ion transport	35	0.640139	0.998	0.073	Biological Process	GO:0006824	cobalt ion transport	0.120731	0.640139	18	17	35	480
GO:1903509 liposaccharide metabolic process	57	0.643362	1.626	0.069	Biological Process	GO:1903509	liposaccharide metabolic process	0.121505	0.643362	10	47	57	821
GO:0044620 ACP phosphopantetheine attachment site binding	3	0.645246	0.082	0.091	Molecular Function	GO:0044620	ACP phosphopantetheine attachment site binding	0.287372	0.645246	0	3	3	33
GO:0051192 prosthetic group binding	3	0.645246	0.082	0.091	Molecular Function	GO:0051192	prosthetic group binding	0.287372	0.645246	0	3	3	33
GO:0000408 EKC/KEOPS complex	3	0.646178	0.122	0.13	Cellular Component	GO:0000408	EKC/KEOPS complex	0.156603	0.646178	0	3	3	23
GO:0005881 cytoplasmic microtubule	6	0.646178	0.243	0.098	Cellular Component	GO:0005881	cytoplasmic microtubule	0.157712	0.646178	0	6	6	61
GO:0000314 organellar small ribosomal subunit	18	0.646178	0.729	0.078	Cellular Component	GO:0000314	organellar small ribosomal subunit	0.158983	0.646178	1	17	18	232
GO:0035371 microtubule plus-end	2	0.646178	0.081	0.167	Cellular Component	GO:0035371	microtubule plus-end	0.159318	0.646178	0	2	2	12
GO:0004462 lactoylglutathione lyase activity	4	0.646764	0.109	0.083	Molecular Function	GO:0004462	lactoylglutathione lyase activity	0.28877	0.646764	0	4	4	48
GO:0015149 hexose transmembrane transporter activity	6	0.646764	0.164	0.076	Molecular Function	GO:0015149	hexose transmembrane transporter activity	0.290812	0.646764	1	5	6	79
GO:0045152 antisigma factor binding	6	0.646764	0.164	0.076	Molecular Function	GO:0045152	antisigma factor binding	0.290812	0.646764	1	5	6	79
GO:0016778 diphosphotransferase activity	7	0.646764	0.191	0.074	Molecular Function	GO:0016778	diphosphotransferase activity	0.293302	0.646764	0	7	7	95
GO:0004633 phosphopantothenoylcysteine decarboxylase activity	2	0.646764	0.055	0.105	Molecular Function	GO:0004633	phosphopantothenoylcysteine decarboxylase activity	0.293404	0.646764	0	2	2	19
GO:0004802 transketolase activity	2	0.646764	0.055	0.105	Molecular Function	GO:0004802	transketolase activity	0.293404	0.646764	1	1	2	19
GO:0008515 sucrose transmembrane transporter activity	2	0.646764	0.055	0.105	Molecular Function	GO:0008515	sucrose transmembrane transporter activity	0.293404	0.646764	0	2	2	19
GO:0008905 mannose-phosphate guanylyltransferase activity	2	0.646764	0.055	0.105	Molecular Function	GO:0008905	mannose-phosphate guanylyltransferase activity	0.293404	0.646764	0	2	2	19
GO:0004109 coproporphyrinogen oxidase activity	1	0.646764	0.027	0.167	Molecular Function	GO:0004109	coproporphyrinogen oxidase activity	0.295486	0.646764	0	1	1	6
GO:0004662 CAAX-protein geranylgeranyltransferase activity	1	0.646764	0.027	0.167	Molecular Function	GO:0004662	CAAX-protein geranylgeranyltransferase activity	0.295486	0.646764	1	0	1	6
GO:0008899 homoserine O-succinyltransferase activity	1	0.646764	0.027	0.167	Molecular Function	GO:0008899	homoserine O-succinyltransferase activity	0.295486	0.646764	0	1	1	6
GO:0016040 glutamate synthase (NADH) activity	1	0.646764	0.027	0.167	Molecular Function	GO:0016040	glutamate synthase (NADH) activity	0.295486	0.646764	0	1	1	6
GO:0016297 acyl-[acyl-carrier-protein] hydrolase activity	1	0.646764	0.027	0.167	Molecular Function	GO:0016297	acyl-[acyl-carrier-protein] hydrolase activity	0.295486	0.646764	0	1	1	6
GO:0016649 oxidoreductase activity, acting on the CH-NH group of donors, quinone or similar compound as acceptor	1	0.646764	0.027	0.167	Molecular Function	GO:0016649	oxidoreductase activity, acting on the CH-NH group of donors, quinone or similar compound as acceptor	0.295486	0.646764	1	0	1	6
GO:0016750 O-succinyltransferase activity	1	0.646764	0.027	0.167	Molecular Function	GO:0016750	O-succinyltransferase activity	0.295486	0.646764	0	1	1	6
GO:0030296 protein tyrosine kinase activator activity	1	0.646764	0.027	0.167	Molecular Function	GO:0030296	protein tyrosine kinase activator activity	0.295486	0.646764	0	1	1	6
GO:0034512 box C/D snoRNA binding	1	0.646764	0.027	0.167	Molecular Function	GO:0034512	box C/D snoRNA binding	0.295486	0.646764	1	0	1	6
GO:0034513 box H/ACA snoRNA binding	1	0.646764	0.027	0.167	Molecular Function	GO:0034513	box H/ACA snoRNA binding	0.295486	0.646764	1	0	1	6
GO:0031071 cysteine desulfurase activity	5	0.648913	0.136	0.078	Molecular Function	GO:0031071	cysteine desulfurase activity	0.296883	0.648913	1	4	5	64
GO:0016859 cis-trans isomerase activity	37	0.649031	1.01	0.062	Molecular Function	GO:0016859	cis-trans isomerase activity	0.297352	0.649031	3	34	37	593
GO:1901606 alpha-amino acid catabolic process	76	0.649975	2.168	0.068	Biological Process	GO:1901606	alpha-amino acid catabolic process	0.123047	0.649975	21	55	76	1121
GO:0043215 daunorubicin transport	31	0.649975	0.884	0.074	Biological Process	GO:0043215	daunorubicin transport	0.123091	0.649975	15	16	31	420
GO:0019900 kinase binding	18	0.651939	0.491	0.065	Molecular Function	GO:0019900	kinase binding	0.2991	0.651939	0	18	18	275
GO:0001736 establishment of planar polarity	3	0.652408	0.086	0.143	Biological Process	GO:0001736	establishment of planar polarity	0.124724	0.652408	0	3	3	21
GO:0003007 heart morphogenesis	3	0.652408	0.086	0.143	Biological Process	GO:0003007	heart morphogenesis	0.124724	0.652408	0	3	3	21
GO:0007164 establishment of tissue polarity	3	0.652408	0.086	0.143	Biological Process	GO:0007164	establishment of tissue polarity	0.124724	0.652408	0	3	3	21
GO:0009944 polarity specification of adaxial/abaxial axis	3	0.652408	0.086	0.143	Biological Process	GO:0009944	polarity specification of adaxial/abaxial axis	0.124724	0.652408	0	3	3	21
GO:0044781 bacterial-type flagellum organization	3	0.652408	0.086	0.143	Biological Process	GO:0044781	bacterial-type flagellum organization	0.124724	0.652408	0	3	3	21
GO:0048002 antigen processing and presentation of peptide antigen	3	0.652408	0.086	0.143	Biological Process	GO:0048002	antigen processing and presentation of peptide antigen	0.124724	0.652408	0	3	3	21
GO:1901137 carbohydrate derivative biosynthetic process	214	0.652408	6.104	0.064	Biological Process	GO:1901137	carbohydrate derivative biosynthetic process	0.124735	0.652408	50	164	214	3347
GO:0090627 plant epidermal cell differentiation	16	0.654045	0.456	0.081	Biological Process	GO:0090627	plant epidermal cell differentiation	0.125217	0.654045	4	12	16	197
GO:0090481 pyrimidine nucleotide-sugar transmembrane transport	5	0.655767	0.143	0.111	Biological Process	GO:0090481	pyrimidine nucleotide-sugar transmembrane transport	0.125717	0.655767	0	5	5	45
GO:0004739 pyruvate dehydrogenase (acetyl-transferring) activity	4	0.655782	0.109	0.082	Molecular Function	GO:0004739	pyruvate dehydrogenase (acetyl-transferring) activity	0.301702	0.655782	2	2	4	49
GO:0016856 racemase and epimerase activity, acting on hydroxy acids and derivatives	4	0.655782	0.109	0.082	Molecular Function	GO:0016856	racemase and epimerase activity, acting on hydroxy acids and derivatives	0.301702	0.655782	0	4	4	49
GO:0004497 monooxygenase activity	50	0.656317	1.364	0.061	Molecular Function	GO:0004497	monooxygenase activity	0.302367	0.656317	12	38	50	815
GO:0003735 structural constituent of ribosome	72	0.657147	1.965	0.06	Molecular Function	GO:0003735	structural constituent of ribosome	0.303169	0.657147	3	69	72	1191
GO:0006083 acetate metabolic process	20	0.657286	0.57	0.078	Biological Process	GO:0006083	acetate metabolic process	0.126475	0.657286	1	19	20	256
GO:0009640 photomorphogenesis	7	0.657286	0.2	0.099	Biological Process	GO:0009640	photomorphogenesis	0.126519	0.657286	2	5	7	71
GO:1901000 regulation of response to salt stress	7	0.657286	0.2	0.099	Biological Process	GO:1901000	regulation of response to salt stress	0.126519	0.657286	3	4	7	71
GO:0009063 cellular amino acid catabolic process	81	0.660568	2.31	0.067	Biological Process	GO:0009063	cellular amino acid catabolic process	0.127332	0.660568	24	57	81	1203
GO:0006863 purine nucleobase transport	6	0.660568	0.171	0.103	Biological Process	GO:0006863	purine nucleobase transport	0.127499	0.660568	2	4	6	58
GO:0015675 nickel cation transport	32	0.660568	0.913	0.073	Biological Process	GO:0015675	nickel cation transport	0.12774	0.660568	15	17	32	437
GO:0006163 purine nucleotide metabolic process	111	0.660568	3.166	0.066	Biological Process	GO:0006163	purine nucleotide metabolic process	0.128697	0.660568	28	83	111	1683
GO:0006690 icosanoid metabolic process	4	0.660568	0.114	0.121	Biological Process	GO:0006690	icosanoid metabolic process	0.128862	0.660568	0	4	4	33
GO:0009688 abscisic acid biosynthetic process	4	0.660568	0.114	0.121	Biological Process	GO:0009688	abscisic acid biosynthetic process	0.128862	0.660568	3	1	4	33
GO:0033273 response to vitamin	4	0.660568	0.114	0.121	Biological Process	GO:0033273	response to vitamin	0.128862	0.660568	0	4	4	33
GO:0043289 apocarotenoid biosynthetic process	4	0.660568	0.114	0.121	Biological Process	GO:0043289	apocarotenoid biosynthetic process	0.128862	0.660568	3	1	4	33
GO:1902645 tertiary alcohol biosynthetic process	4	0.660568	0.114	0.121	Biological Process	GO:1902645	tertiary alcohol biosynthetic process	0.128862	0.660568	3	1	4	33
GO:2000027 regulation of organ morphogenesis	4	0.660568	0.114	0.121	Biological Process	GO:2000027	regulation of organ morphogenesis	0.128862	0.660568	1	3	4	33
GO:0009381 excinuclease ABC activity	31	0.660806	0.846	0.063	Molecular Function	GO:0009381	excinuclease ABC activity	0.305804	0.660806	16	15	31	494
GO:0004190 aspartic-type endopeptidase activity	11	0.660806	0.3	0.068	Molecular Function	GO:0004190	aspartic-type endopeptidase activity	0.306124	0.660806	1	10	11	161
GO:0070001 aspartic-type peptidase activity	11	0.660806	0.3	0.068	Molecular Function	GO:0070001	aspartic-type peptidase activity	0.306124	0.660806	1	10	11	161
GO:0005669 transcription factor TFIID complex	10	0.662325	0.405	0.085	Cellular Component	GO:0005669	transcription factor TFIID complex	0.164313	0.662325	0	10	10	117
GO:0006814 sodium ion transport	20	0.665207	0.57	0.078	Biological Process	GO:0006814	sodium ion transport	0.129939	0.665207	0	20	20	257
GO:0015706 nitrate transport	32	0.66656	0.913	0.073	Biological Process	GO:0015706	nitrate transport	0.130376	0.66656	15	17	32	438
GO:0046165 alcohol biosynthetic process	29	0.669239	0.827	0.074	Biological Process	GO:0046165	alcohol biosynthetic process	0.132304	0.669239	7	22	29	393
GO:0010496 intercellular transport	5	0.669239	0.143	0.109	Biological Process	GO:0010496	intercellular transport	0.134596	0.669239	0	5	5	46
GO:0001173 DNA-templated transcriptional start site selection	2	0.669239	0.057	0.182	Biological Process	GO:0001173	DNA-templated transcriptional start site selection	0.135235	0.669239	2	0	2	11
GO:0001174 transcriptional start site selection at RNA polymerase II promoter	2	0.669239	0.057	0.182	Biological Process	GO:0001174	transcriptional start site selection at RNA polymerase II promoter	0.135235	0.669239	2	0	2	11
GO:0001952 regulation of cell-matrix adhesion	2	0.669239	0.057	0.182	Biological Process	GO:0001952	regulation of cell-matrix adhesion	0.135235	0.669239	0	2	2	11
GO:0001953 negative regulation of cell-matrix adhesion	2	0.669239	0.057	0.182	Biological Process	GO:0001953	negative regulation of cell-matrix adhesion	0.135235	0.669239	0	2	2	11
GO:0006007 glucose catabolic process	2	0.669239	0.057	0.182	Biological Process	GO:0006007	glucose catabolic process	0.135235	0.669239	2	0	2	11
GO:0009590 detection of gravity	2	0.669239	0.057	0.182	Biological Process	GO:0009590	detection of gravity	0.135235	0.669239	0	2	2	11
GO:0010030 positive regulation of seed germination	2	0.669239	0.057	0.182	Biological Process	GO:0010030	positive regulation of seed germination	0.135235	0.669239	2	0	2	11
GO:0010199 organ boundary specification between lateral organs and the meristem	2	0.669239	0.057	0.182	Biological Process	GO:0010199	organ boundary specification between lateral organs and the meristem	0.135235	0.669239	2	0	2	11
GO:0050920 regulation of chemotaxis	2	0.669239	0.057	0.182	Biological Process	GO:0050920	regulation of chemotaxis	0.135235	0.669239	0	2	2	11
GO:0051893 regulation of focal adhesion assembly	2	0.669239	0.057	0.182	Biological Process	GO:0051893	regulation of focal adhesion assembly	0.135235	0.669239	0	2	2	11
GO:0051895 negative regulation of focal adhesion assembly	2	0.669239	0.057	0.182	Biological Process	GO:0051895	negative regulation of focal adhesion assembly	0.135235	0.669239	0	2	2	11
GO:0071440 regulation of histone H3-K14 acetylation	2	0.669239	0.057	0.182	Biological Process	GO:0071440	regulation of histone H3-K14 acetylation	0.135235	0.669239	2	0	2	11
GO:0071441 negative regulation of histone H3-K14 acetylation	2	0.669239	0.057	0.182	Biological Process	GO:0071441	negative regulation of histone H3-K14 acetylation	0.135235	0.669239	2	0	2	11
GO:0080148 negative regulation of response to water deprivation	2	0.669239	0.057	0.182	Biological Process	GO:0080148	negative regulation of response to water deprivation	0.135235	0.669239	0	2	2	11
GO:0090109 regulation of cell-substrate junction assembly	2	0.669239	0.057	0.182	Biological Process	GO:0090109	regulation of cell-substrate junction assembly	0.135235	0.669239	0	2	2	11
GO:0090333 regulation of stomatal closure	2	0.669239	0.057	0.182	Biological Process	GO:0090333	regulation of stomatal closure	0.135235	0.669239	0	2	2	11
GO:1901004 ubiquinone-6 metabolic process	2	0.669239	0.057	0.182	Biological Process	GO:1901004	ubiquinone-6 metabolic process	0.135235	0.669239	2	0	2	11
GO:1901006 ubiquinone-6 biosynthetic process	2	0.669239	0.057	0.182	Biological Process	GO:1901006	ubiquinone-6 biosynthetic process	0.135235	0.669239	2	0	2	11
GO:1901888 regulation of cell junction assembly	2	0.669239	0.057	0.182	Biological Process	GO:1901888	regulation of cell junction assembly	0.135235	0.669239	0	2	2	11
GO:1901889 negative regulation of cell junction assembly	2	0.669239	0.057	0.182	Biological Process	GO:1901889	negative regulation of cell junction assembly	0.135235	0.669239	0	2	2	11
GO:1903391 regulation of adherens junction organization	2	0.669239	0.057	0.182	Biological Process	GO:1903391	regulation of adherens junction organization	0.135235	0.669239	0	2	2	11
GO:1903392 negative regulation of adherens junction organization	2	0.669239	0.057	0.182	Biological Process	GO:1903392	negative regulation of adherens junction organization	0.135235	0.669239	0	2	2	11
GO:2000616 negative regulation of histone H3-K9 acetylation	2	0.669239	0.057	0.182	Biological Process	GO:2000616	negative regulation of histone H3-K9 acetylation	0.135235	0.669239	2	0	2	11
GO:0015846 polyamine transport	31	0.672763	0.884	0.073	Biological Process	GO:0015846	polyamine transport	0.136558	0.672763	15	16	31	425
GO:1901656 glycoside transport	31	0.672763	0.884	0.073	Biological Process	GO:1901656	glycoside transport	0.136558	0.672763	15	16	31	425
GO:0007600 sensory perception	34	0.672763	0.97	0.072	Biological Process	GO:0007600	sensory perception	0.136644	0.672763	18	16	34	471
GO:0043650 dicarboxylic acid biosynthetic process	34	0.672763	0.97	0.072	Biological Process	GO:0043650	dicarboxylic acid biosynthetic process	0.136644	0.672763	9	25	34	471
GO:0016137 glycoside metabolic process	20	0.673256	0.57	0.077	Biological Process	GO:0016137	glycoside metabolic process	0.137034	0.673256	6	14	20	259
GO:0006754 ATP biosynthetic process	25	0.673256	0.713	0.075	Biological Process	GO:0006754	ATP biosynthetic process	0.137093	0.673256	9	16	25	334
GO:0006808 regulation of nitrogen utilization	9	0.673649	0.257	0.09	Biological Process	GO:0006808	regulation of nitrogen utilization	0.138107	0.673649	0	9	9	100
GO:0010024 phytochromobilin biosynthetic process	3	0.673649	0.086	0.136	Biological Process	GO:0010024	phytochromobilin biosynthetic process	0.138395	0.673649	3	0	3	22
GO:0010103 stomatal complex morphogenesis	3	0.673649	0.086	0.136	Biological Process	GO:0010103	stomatal complex morphogenesis	0.138395	0.673649	0	3	3	22
GO:0050829 defense response to Gram-negative bacterium	3	0.673649	0.086	0.136	Biological Process	GO:0050829	defense response to Gram-negative bacterium	0.138395	0.673649	0	3	3	22
GO:0051202 phytochromobilin metabolic process	3	0.673649	0.086	0.136	Biological Process	GO:0051202	phytochromobilin metabolic process	0.138395	0.673649	3	0	3	22
GO:0051676 pullulan metabolic process	3	0.673649	0.086	0.136	Biological Process	GO:0051676	pullulan metabolic process	0.138395	0.673649	2	1	3	22
GO:0051678 pullulan catabolic process	3	0.673649	0.086	0.136	Biological Process	GO:0051678	pullulan catabolic process	0.138395	0.673649	2	1	3	22
GO:0005762 mitochondrial large ribosomal subunit	5	0.674062	0.203	0.102	Cellular Component	GO:0005762	mitochondrial large ribosomal subunit	0.168719	0.674062	1	4	5	49
GO:0071563 Myo2p-Vac17p-Vac8p transport complex	1	0.674062	0.041	0.333	Cellular Component	GO:0071563	Myo2p-Vac17p-Vac8p transport complex	0.16929	0.674062	0	1	1	3
GO:0030076 light-harvesting complex	3	0.674581	0.122	0.125	Cellular Component	GO:0030076	light-harvesting complex	0.171486	0.674581	1	2	3	24
GO:0071203 WASH complex	3	0.674581	0.122	0.125	Cellular Component	GO:0071203	WASH complex	0.171486	0.674581	0	3	3	24
GO:0003849 3-deoxy-7-phosphoheptulonate synthase activity	2	0.676666	0.055	0.1	Molecular Function	GO:0003849	3-deoxy-7-phosphoheptulonate synthase activity	0.314769	0.676666	2	0	2	20
GO:0004614 phosphoglucomutase activity	2	0.676666	0.055	0.1	Molecular Function	GO:0004614	phosphoglucomutase activity	0.314769	0.676666	0	2	2	20
GO:0008966 phosphoglucosamine mutase activity	2	0.676666	0.055	0.1	Molecular Function	GO:0008966	phosphoglucosamine mutase activity	0.314769	0.676666	0	2	2	20
GO:1901071 glucosamine-containing compound metabolic process	7	0.682726	0.2	0.096	Biological Process	GO:1901071	glucosamine-containing compound metabolic process	0.140531	0.682726	4	3	7	73
GO:0046164 alcohol catabolic process	24	0.682726	0.685	0.075	Biological Process	GO:0046164	alcohol catabolic process	0.140613	0.682726	6	18	24	320
GO:0015293 symporter activity	46	0.683741	1.255	0.061	Molecular Function	GO:0015293	symporter activity	0.318539	0.683741	3	43	46	752
GO:0008679 2-hydroxy-3-oxopropionate reductase activity	3	0.683741	0.082	0.086	Molecular Function	GO:0008679	2-hydroxy-3-oxopropionate reductase activity	0.318933	0.683741	0	3	3	35
GO:0009126 purine nucleoside monophosphate metabolic process	68	0.683975	1.94	0.068	Biological Process	GO:0009126	purine nucleoside monophosphate metabolic process	0.141225	0.683975	15	53	68	1005
GO:0009167 purine ribonucleoside monophosphate metabolic process	68	0.683975	1.94	0.068	Biological Process	GO:0009167	purine ribonucleoside monophosphate metabolic process	0.141225	0.683975	15	53	68	1005
GO:0004779 sulfate adenylyltransferase activity	8	0.684103	0.218	0.07	Molecular Function	GO:0004779	sulfate adenylyltransferase activity	0.31954	0.684103	0	8	8	114
GO:0060070 canonical Wnt signaling pathway	5	0.694437	0.143	0.106	Biological Process	GO:0060070	canonical Wnt signaling pathway	0.143745	0.694437	1	4	5	47
GO:0060828 regulation of canonical Wnt signaling pathway	5	0.694437	0.143	0.106	Biological Process	GO:0060828	regulation of canonical Wnt signaling pathway	0.143745	0.694437	1	4	5	47
GO:0009926 auxin polar transport	9	0.695618	0.257	0.089	Biological Process	GO:0009926	auxin polar transport	0.144169	0.695618	1	8	9	101
GO:0004629 phospholipase C activity	4	0.696441	0.109	0.078	Molecular Function	GO:0004629	phospholipase C activity	0.327737	0.696441	0	4	4	51
GO:0070967 coenzyme F420 binding	4	0.696441	0.109	0.078	Molecular Function	GO:0070967	coenzyme F420 binding	0.327737	0.696441	1	3	4	51
GO:0005319 lipid transporter activity	35	0.696441	0.955	0.062	Molecular Function	GO:0005319	lipid transporter activity	0.330081	0.696441	16	19	35	568
GO:0015294 solute:cation symporter activity	43	0.696441	1.173	0.061	Molecular Function	GO:0015294	solute:cation symporter activity	0.332483	0.696441	3	40	43	705
GO:0002161 aminoacyl-tRNA editing activity	3	0.696441	0.082	0.083	Molecular Function	GO:0002161	aminoacyl-tRNA editing activity	0.33474	0.696441	3	0	3	36
GO:0016161 beta-amylase activity	3	0.696441	0.082	0.083	Molecular Function	GO:0016161	beta-amylase activity	0.33474	0.696441	1	2	3	36
GO:0033094 butane-1,4-diamine:2-oxoglutarate aminotransferase activity	3	0.696441	0.082	0.083	Molecular Function	GO:0033094	butane-1,4-diamine:2-oxoglutarate aminotransferase activity	0.33474	0.696441	2	1	3	36
GO:0000213 tRNA-intron endonuclease activity	1	0.696441	0.027	0.143	Molecular Function	GO:0000213	tRNA-intron endonuclease activity	0.335437	0.696441	0	1	1	7
GO:0004030 aldehyde dehydrogenase [NAD(P)+] activity	1	0.696441	0.027	0.143	Molecular Function	GO:0004030	aldehyde dehydrogenase [NAD(P)+] activity	0.335437	0.696441	0	1	1	7
GO:0004198 calcium-dependent cysteine-type endopeptidase activity	1	0.696441	0.027	0.143	Molecular Function	GO:0004198	calcium-dependent cysteine-type endopeptidase activity	0.335437	0.696441	0	1	1	7
GO:0004797 thymidine kinase activity	1	0.696441	0.027	0.143	Molecular Function	GO:0004797	thymidine kinase activity	0.335437	0.696441	0	1	1	7
GO:0005242 inward rectifier potassium channel activity	1	0.696441	0.027	0.143	Molecular Function	GO:0005242	inward rectifier potassium channel activity	0.335437	0.696441	1	0	1	7
GO:0005356 hydrogen:glucose symporter activity	1	0.696441	0.027	0.143	Molecular Function	GO:0005356	hydrogen:glucose symporter activity	0.335437	0.696441	1	0	1	7
GO:0005363 maltose transmembrane transporter activity	1	0.696441	0.027	0.143	Molecular Function	GO:0005363	maltose transmembrane transporter activity	0.335437	0.696441	0	1	1	7
GO:0016618 hydroxypyruvate reductase activity	1	0.696441	0.027	0.143	Molecular Function	GO:0016618	hydroxypyruvate reductase activity	0.335437	0.696441	1	0	1	7
GO:0042134 rRNA primary transcript binding	1	0.696441	0.027	0.143	Molecular Function	GO:0042134	rRNA primary transcript binding	0.335437	0.696441	1	0	1	7
GO:0043813 phosphatidylinositol-3,5-bisphosphate 5-phosphatase activity	1	0.696441	0.027	0.143	Molecular Function	GO:0043813	phosphatidylinositol-3,5-bisphosphate 5-phosphatase activity	0.335437	0.696441	1	0	1	7
GO:0046422 violaxanthin de-epoxidase activity	1	0.696441	0.027	0.143	Molecular Function	GO:0046422	violaxanthin de-epoxidase activity	0.335437	0.696441	0	1	1	7
GO:0050269 coniferyl-aldehyde dehydrogenase activity	1	0.696441	0.027	0.143	Molecular Function	GO:0050269	coniferyl-aldehyde dehydrogenase activity	0.335437	0.696441	0	1	1	7
GO:0050362 L-tryptophan:2-oxoglutarate aminotransferase activity	1	0.696441	0.027	0.143	Molecular Function	GO:0050362	L-tryptophan:2-oxoglutarate aminotransferase activity	0.335437	0.696441	0	1	1	7
GO:0050524 coenzyme-B sulfoethylthiotransferase activity	1	0.696441	0.027	0.143	Molecular Function	GO:0050524	coenzyme-B sulfoethylthiotransferase activity	0.335437	0.696441	0	1	1	7
GO:0070012 oligopeptidase activity	1	0.696441	0.027	0.143	Molecular Function	GO:0070012	oligopeptidase activity	0.335437	0.696441	0	1	1	7
GO:0004632 phosphopantothenate--cysteine ligase activity	2	0.696441	0.055	0.095	Molecular Function	GO:0004632	phosphopantothenate--cysteine ligase activity	0.335983	0.696441	0	2	2	21
GO:0070851 growth factor receptor binding	2	0.696441	0.055	0.095	Molecular Function	GO:0070851	growth factor receptor binding	0.335983	0.696441	0	2	2	21
GO:0015562 efflux transmembrane transporter activity	8	0.69687	0.218	0.069	Molecular Function	GO:0015562	efflux transmembrane transporter activity	0.336635	0.69687	2	6	8	116
GO:0009504 cell plate	2	0.704184	0.081	0.154	Cellular Component	GO:0009504	cell plate	0.181168	0.704184	0	2	2	13
GO:0009508 plastid chromosome	2	0.704184	0.081	0.154	Cellular Component	GO:0009508	plastid chromosome	0.181168	0.704184	0	2	2	13
GO:0030674 protein binding, bridging	6	0.705398	0.164	0.071	Molecular Function	GO:0030674	protein binding, bridging	0.341206	0.705398	0	6	6	84
GO:0016409 palmitoyltransferase activity	9	0.705532	0.246	0.068	Molecular Function	GO:0016409	palmitoyltransferase activity	0.341721	0.705532	0	9	9	133
GO:0032403 protein complex binding	62	0.705851	1.692	0.06	Molecular Function	GO:0032403	protein complex binding	0.342541	0.705851	3	59	62	1034
GO:0016874 ligase activity	97	0.705851	2.647	0.059	Molecular Function	GO:0016874	ligase activity	0.342778	0.705851	21	76	97	1638
GO:0050896 response to stimulus	1036	0.706045	29.549	0.061	Biological Process	GO:0050896	response to stimulus	0.146513	0.706045	242	794	1036	17026
GO:0047484 regulation of response to osmotic stress	7	0.710827	0.2	0.095	Biological Process	GO:0047484	regulation of response to osmotic stress	0.147806	0.710827	3	4	7	74
GO:0048588 developmental cell growth	19	0.710827	0.542	0.077	Biological Process	GO:0048588	developmental cell growth	0.147874	0.710827	2	17	19	247
GO:0004791 thioredoxin-disulfide reductase activity	18	0.714829	0.491	0.063	Molecular Function	GO:0004791	thioredoxin-disulfide reductase activity	0.347594	0.714829	6	12	18	284
GO:0009145 purine nucleoside triphosphate biosynthetic process	26	0.716267	0.742	0.074	Biological Process	GO:0009145	purine nucleoside triphosphate biosynthetic process	0.149377	0.716267	9	17	26	353
GO:0009206 purine ribonucleoside triphosphate biosynthetic process	26	0.716267	0.742	0.074	Biological Process	GO:0009206	purine ribonucleoside triphosphate biosynthetic process	0.149377	0.716267	9	17	26	353
GO:0031354 intrinsic component of plastid outer membrane	3	0.717338	0.122	0.12	Cellular Component	GO:0031354	intrinsic component of plastid outer membrane	0.18675	0.717338	3	0	3	25
GO:0031355 integral component of plastid outer membrane	3	0.717338	0.122	0.12	Cellular Component	GO:0031355	integral component of plastid outer membrane	0.18675	0.717338	3	0	3	25
GO:0009438 methylglyoxal metabolic process	8	0.717756	0.228	0.091	Biological Process	GO:0009438	methylglyoxal metabolic process	0.149873	0.717756	4	4	8	88
GO:0003984 acetolactate synthase activity	3	0.719916	0.082	0.081	Molecular Function	GO:0003984	acetolactate synthase activity	0.350528	0.719916	0	3	3	37
GO:0042362 fat-soluble vitamin biosynthetic process	4	0.720772	0.114	0.114	Biological Process	GO:0042362	fat-soluble vitamin biosynthetic process	0.150697	0.720772	0	4	4	35
GO:0030974 thiamine pyrophosphate transport	31	0.720772	0.884	0.072	Biological Process	GO:0030974	thiamine pyrophosphate transport	0.150877	0.720772	15	16	31	430
GO:0008146 sulfotransferase activity	5	0.724922	0.136	0.072	Molecular Function	GO:0008146	sulfotransferase activity	0.353473	0.724922	0	5	5	69
GO:0019114 catechol dioxygenase activity	4	0.724922	0.109	0.075	Molecular Function	GO:0019114	catechol dioxygenase activity	0.353892	0.724922	0	4	4	53
GO:0001738 morphogenesis of a polarized epithelium	3	0.726931	0.086	0.13	Biological Process	GO:0001738	morphogenesis of a polarized epithelium	0.152543	0.726931	0	3	3	23
GO:0007528 neuromuscular junction development	3	0.726931	0.086	0.13	Biological Process	GO:0007528	neuromuscular junction development	0.152543	0.726931	0	3	3	23
GO:0034330 cell junction organization	5	0.728942	0.143	0.104	Biological Process	GO:0034330	cell junction organization	0.153153	0.728942	1	4	5	48
GO:0000182 rDNA binding	2	0.72937	0.055	0.091	Molecular Function	GO:0000182	rDNA binding	0.356995	0.72937	2	0	2	22
GO:0050497 transferase activity, transferring alkylthio groups	2	0.72937	0.055	0.091	Molecular Function	GO:0050497	transferase activity, transferring alkylthio groups	0.356995	0.72937	0	2	2	22
GO:0045250 cytosolic pyruvate dehydrogenase complex	4	0.73127	0.162	0.105	Cellular Component	GO:0045250	cytosolic pyruvate dehydrogenase complex	0.191496	0.73127	2	2	4	38
GO:1903825 organic acid transmembrane transport	17	0.731635	0.485	0.078	Biological Process	GO:1903825	organic acid transmembrane transport	0.155114	0.731635	1	16	17	219
GO:0019439 aromatic compound catabolic process	156	0.731635	4.45	0.064	Biological Process	GO:0019439	aromatic compound catabolic process	0.155359	0.731635	36	120	156	2431
GO:0010068 protoderm histogenesis	2	0.731635	0.057	0.167	Biological Process	GO:0010068	protoderm histogenesis	0.156183	0.731635	0	2	2	12
GO:0010115 regulation of abscisic acid biosynthetic process	2	0.731635	0.057	0.167	Biological Process	GO:0010115	regulation of abscisic acid biosynthetic process	0.156183	0.731635	1	1	2	12
GO:0019050 suppression by virus of host apoptotic process	2	0.731635	0.057	0.167	Biological Process	GO:0019050	suppression by virus of host apoptotic process	0.156183	0.731635	1	1	2	12
GO:0033668 negative regulation by symbiont of host apoptotic process	2	0.731635	0.057	0.167	Biological Process	GO:0033668	negative regulation by symbiont of host apoptotic process	0.156183	0.731635	1	1	2	12
GO:0042427 serotonin biosynthetic process	2	0.731635	0.057	0.167	Biological Process	GO:0042427	serotonin biosynthetic process	0.156183	0.731635	2	0	2	12
GO:0042428 serotonin metabolic process	2	0.731635	0.057	0.167	Biological Process	GO:0042428	serotonin metabolic process	0.156183	0.731635	2	0	2	12
GO:0052041 negative regulation by symbiont of host programmed cell death	2	0.731635	0.057	0.167	Biological Process	GO:0052041	negative regulation by symbiont of host programmed cell death	0.156183	0.731635	1	1	2	12
GO:0052490 negative regulation by organism of programmed cell death in other organism involved in symbiotic interaction	2	0.731635	0.057	0.167	Biological Process	GO:0052490	negative regulation by organism of programmed cell death in other organism involved in symbiotic interaction	0.156183	0.731635	1	1	2	12
GO:0071277 cellular response to calcium ion	2	0.731635	0.057	0.167	Biological Process	GO:0071277	cellular response to calcium ion	0.156183	0.731635	0	2	2	12
GO:0075509 endocytosis involved in viral entry into host cell	2	0.731635	0.057	0.167	Biological Process	GO:0075509	endocytosis involved in viral entry into host cell	0.156183	0.731635	0	2	2	12
GO:1901162 primary amino compound biosynthetic process	2	0.731635	0.057	0.167	Biological Process	GO:1901162	primary amino compound biosynthetic process	0.156183	0.731635	2	0	2	12
GO:0019048 modulation by virus of host morphology or physiology	8	0.733209	0.228	0.09	Biological Process	GO:0019048	modulation by virus of host morphology or physiology	0.156709	0.733209	4	4	8	89
GO:0009620 response to fungus	37	0.734403	1.055	0.07	Biological Process	GO:0009620	response to fungus	0.157155	0.734403	7	30	37	525
GO:0009501 amyloplast	6	0.734645	0.243	0.092	Cellular Component	GO:0009501	amyloplast	0.193505	0.734645	2	4	6	65
GO:0000910 cytokinesis	76	0.736703	2.168	0.067	Biological Process	GO:0000910	cytokinesis	0.159132	0.736703	25	51	76	1142
GO:0015888 thiamine transport	31	0.736703	0.884	0.072	Biological Process	GO:0015888	thiamine transport	0.159871	0.736703	15	16	31	433
GO:0006979 response to oxidative stress	87	0.736703	2.481	0.066	Biological Process	GO:0006979	response to oxidative stress	0.160717	0.736703	17	70	87	1319
GO:0006775 fat-soluble vitamin metabolic process	4	0.736703	0.114	0.111	Biological Process	GO:0006775	fat-soluble vitamin metabolic process	0.162108	0.736703	0	4	4	36
GO:0009718 anthocyanin-containing compound biosynthetic process	4	0.736703	0.114	0.111	Biological Process	GO:0009718	anthocyanin-containing compound biosynthetic process	0.162108	0.736703	3	1	4	36
GO:0009855 determination of bilateral symmetry	4	0.736703	0.114	0.111	Biological Process	GO:0009855	determination of bilateral symmetry	0.162108	0.736703	0	4	4	36
GO:0051592 response to calcium ion	4	0.736703	0.114	0.111	Biological Process	GO:0051592	response to calcium ion	0.162108	0.736703	1	3	4	36
GO:1901401 regulation of tetrapyrrole metabolic process	4	0.736703	0.114	0.111	Biological Process	GO:1901401	regulation of tetrapyrrole metabolic process	0.162108	0.736703	1	3	4	36
GO:0032958 inositol phosphate biosynthetic process	5	0.736703	0.143	0.102	Biological Process	GO:0032958	inositol phosphate biosynthetic process	0.16281	0.736703	3	2	5	49
GO:0030245 cellulose catabolic process	8	0.736703	0.228	0.089	Biological Process	GO:0030245	cellulose catabolic process	0.163689	0.736703	0	8	8	90
GO:0046185 aldehyde catabolic process	8	0.736703	0.228	0.089	Biological Process	GO:0046185	aldehyde catabolic process	0.163689	0.736703	4	4	8	90
GO:0051275 beta-glucan catabolic process	8	0.736703	0.228	0.089	Biological Process	GO:0051275	beta-glucan catabolic process	0.163689	0.736703	0	8	8	90
GO:0015749 monosaccharide transport	35	0.736703	0.998	0.07	Biological Process	GO:0015749	monosaccharide transport	0.165885	0.736703	16	19	35	497
GO:0001764 neuron migration	3	0.736703	0.086	0.125	Biological Process	GO:0001764	neuron migration	0.167121	0.736703	0	3	3	24
GO:0007368 determination of left/right symmetry	3	0.736703	0.086	0.125	Biological Process	GO:0007368	determination of left/right symmetry	0.167121	0.736703	0	3	3	24
GO:0048520 positive regulation of behavior	3	0.736703	0.086	0.125	Biological Process	GO:0048520	positive regulation of behavior	0.167121	0.736703	0	3	3	24
GO:0055083 monovalent inorganic anion homeostasis	3	0.736703	0.086	0.125	Biological Process	GO:0055083	monovalent inorganic anion homeostasis	0.167121	0.736703	3	0	3	24
GO:0006148 inosine catabolic process	1	0.736703	0.029	0.333	Biological Process	GO:0006148	inosine catabolic process	0.167331	0.736703	0	1	1	3
GO:0008218 bioluminescence	1	0.736703	0.029	0.333	Biological Process	GO:0008218	bioluminescence	0.167331	0.736703	0	1	1	3
GO:0009804 coumarin metabolic process	1	0.736703	0.029	0.333	Biological Process	GO:0009804	coumarin metabolic process	0.167331	0.736703	0	1	1	3
GO:0009805 coumarin biosynthetic process	1	0.736703	0.029	0.333	Biological Process	GO:0009805	coumarin biosynthetic process	0.167331	0.736703	0	1	1	3
GO:0010401 pectic galactan metabolic process	1	0.736703	0.029	0.333	Biological Process	GO:0010401	pectic galactan metabolic process	0.167331	0.736703	0	1	1	3
GO:0010964 regulation of chromatin silencing by small RNA	1	0.736703	0.029	0.333	Biological Process	GO:0010964	regulation of chromatin silencing by small RNA	0.167331	0.736703	1	0	1	3
GO:0019264 glycine biosynthetic process from serine	1	0.736703	0.029	0.333	Biological Process	GO:0019264	glycine biosynthetic process from serine	0.167331	0.736703	0	1	1	3
GO:0022614 membrane to membrane docking	1	0.736703	0.029	0.333	Biological Process	GO:0022614	membrane to membrane docking	0.167331	0.736703	0	1	1	3
GO:0035914 skeletal muscle cell differentiation	1	0.736703	0.029	0.333	Biological Process	GO:0035914	skeletal muscle cell differentiation	0.167331	0.736703	0	1	1	3
GO:0036158 outer dynein arm assembly	1	0.736703	0.029	0.333	Biological Process	GO:0036158	outer dynein arm assembly	0.167331	0.736703	0	1	1	3
GO:0042381 hemolymph coagulation	1	0.736703	0.029	0.333	Biological Process	GO:0042381	hemolymph coagulation	0.167331	0.736703	0	1	1	3
GO:0043092 L-amino acid import	1	0.736703	0.029	0.333	Biological Process	GO:0043092	L-amino acid import	0.167331	0.736703	0	1	1	3
GO:0048641 regulation of skeletal muscle tissue development	1	0.736703	0.029	0.333	Biological Process	GO:0048641	regulation of skeletal muscle tissue development	0.167331	0.736703	0	1	1	3
GO:0070221 sulfide oxidation, using sulfide:quinone oxidoreductase	1	0.736703	0.029	0.333	Biological Process	GO:0070221	sulfide oxidation, using sulfide:quinone oxidoreductase	0.167331	0.736703	0	1	1	3
GO:0071255 CVT vesicle assembly	1	0.736703	0.029	0.333	Biological Process	GO:0071255	CVT vesicle assembly	0.167331	0.736703	0	1	1	3
GO:0071562 nucleus-vacuole junction assembly	1	0.736703	0.029	0.333	Biological Process	GO:0071562	nucleus-vacuole junction assembly	0.167331	0.736703	0	1	1	3
GO:0080020 regulation of coenzyme A biosynthetic process	1	0.736703	0.029	0.333	Biological Process	GO:0080020	regulation of coenzyme A biosynthetic process	0.167331	0.736703	0	1	1	3
GO:0098528 skeletal muscle fiber differentiation	1	0.736703	0.029	0.333	Biological Process	GO:0098528	skeletal muscle fiber differentiation	0.167331	0.736703	0	1	1	3
GO:0100020 regulation of transport by transcription from RNA polymerase II promoter	1	0.736703	0.029	0.333	Biological Process	GO:0100020	regulation of transport by transcription from RNA polymerase II promoter	0.167331	0.736703	1	0	1	3
GO:0100021 regulation of iron ion transport by transcription from RNA polymerase II promoter	1	0.736703	0.029	0.333	Biological Process	GO:0100021	regulation of iron ion transport by transcription from RNA polymerase II promoter	0.167331	0.736703	1	0	1	3
GO:0100022 regulation of iron ion import by transcription from RNA polymerase II promoter	1	0.736703	0.029	0.333	Biological Process	GO:0100022	regulation of iron ion import by transcription from RNA polymerase II promoter	0.167331	0.736703	1	0	1	3
GO:1900036 positive regulation of cellular response to heat	1	0.736703	0.029	0.333	Biological Process	GO:1900036	positive regulation of cellular response to heat	0.167331	0.736703	1	0	1	3
GO:1900390 regulation of iron ion import	1	0.736703	0.029	0.333	Biological Process	GO:1900390	regulation of iron ion import	0.167331	0.736703	1	0	1	3
GO:1900393 regulation of iron ion transport by regulation of transcription from RNA polymerase II promoter	1	0.736703	0.029	0.333	Biological Process	GO:1900393	regulation of iron ion transport by regulation of transcription from RNA polymerase II promoter	0.167331	0.736703	1	0	1	3
GO:1900400 regulation of iron ion import by regulation of transcription from RNA polymerase II promoter	1	0.736703	0.029	0.333	Biological Process	GO:1900400	regulation of iron ion import by regulation of transcription from RNA polymerase II promoter	0.167331	0.736703	1	0	1	3
GO:1902809 regulation of skeletal muscle fiber differentiation	1	0.736703	0.029	0.333	Biological Process	GO:1902809	regulation of skeletal muscle fiber differentiation	0.167331	0.736703	0	1	1	3
GO:1903044 protein localization to membrane raft	1	0.736703	0.029	0.333	Biological Process	GO:1903044	protein localization to membrane raft	0.167331	0.736703	0	1	1	3
GO:1904116 response to vasopressin	1	0.736703	0.029	0.333	Biological Process	GO:1904116	response to vasopressin	0.167331	0.736703	0	1	1	3
GO:1904117 cellular response to vasopressin	1	0.736703	0.029	0.333	Biological Process	GO:1904117	cellular response to vasopressin	0.167331	0.736703	0	1	1	3
GO:1904385 cellular response to angiotensin	1	0.736703	0.029	0.333	Biological Process	GO:1904385	cellular response to angiotensin	0.167331	0.736703	0	1	1	3
GO:1990776 response to angiotensin	1	0.736703	0.029	0.333	Biological Process	GO:1990776	response to angiotensin	0.167331	0.736703	0	1	1	3
GO:2000286 receptor internalization involved in canonical Wnt signaling pathway	1	0.736703	0.029	0.333	Biological Process	GO:2000286	receptor internalization involved in canonical Wnt signaling pathway	0.167331	0.736703	1	0	1	3
GO:2001014 regulation of skeletal muscle cell differentiation	1	0.736703	0.029	0.333	Biological Process	GO:2001014	regulation of skeletal muscle cell differentiation	0.167331	0.736703	0	1	1	3
GO:0015748 organophosphate ester transport	49	0.736703	1.398	0.068	Biological Process	GO:0015748	organophosphate ester transport	0.167381	0.736703	20	29	49	717
GO:0032870 cellular response to hormone stimulus	105	0.73768	2.995	0.065	Biological Process	GO:0032870	cellular response to hormone stimulus	0.167794	0.73768	22	83	105	1613
GO:0015301 anion:anion antiporter activity	6	0.737881	0.164	0.07	Molecular Function	GO:0015301	anion:anion antiporter activity	0.361632	0.737881	0	6	6	86
GO:0008734 L-aspartate oxidase activity	5	0.738226	0.136	0.071	Molecular Function	GO:0008734	L-aspartate oxidase activity	0.36488	0.738226	1	4	5	70
GO:0015922 aspartate oxidase activity	5	0.738226	0.136	0.071	Molecular Function	GO:0015922	aspartate oxidase activity	0.36488	0.738226	1	4	5	70
GO:0016833 oxo-acid-lyase activity	12	0.738226	0.327	0.065	Molecular Function	GO:0016833	oxo-acid-lyase activity	0.365047	0.738226	2	10	12	186
GO:0003983 UTP:glucose-1-phosphate uridylyltransferase activity	3	0.738226	0.082	0.079	Molecular Function	GO:0003983	UTP:glucose-1-phosphate uridylyltransferase activity	0.366271	0.738226	0	3	3	38
GO:0004072 aspartate kinase activity	3	0.738226	0.082	0.079	Molecular Function	GO:0004072	aspartate kinase activity	0.366271	0.738226	2	1	3	38
GO:0016624 oxidoreductase activity, acting on the aldehyde or oxo group of donors, disulfide as acceptor	4	0.738226	0.109	0.074	Molecular Function	GO:0016624	oxidoreductase activity, acting on the aldehyde or oxo group of donors, disulfide as acceptor	0.366975	0.738226	2	2	4	54
GO:0004514 nicotinate-nucleotide diphosphorylase (carboxylating) activity	1	0.738226	0.027	0.125	Molecular Function	GO:0004514	nicotinate-nucleotide diphosphorylase (carboxylating) activity	0.373122	0.738226	0	1	1	8
GO:0005089 Rho guanyl-nucleotide exchange factor activity	1	0.738226	0.027	0.125	Molecular Function	GO:0005089	Rho guanyl-nucleotide exchange factor activity	0.373122	0.738226	0	1	1	8
GO:0005164 tumor necrosis factor receptor binding	1	0.738226	0.027	0.125	Molecular Function	GO:0005164	tumor necrosis factor receptor binding	0.373122	0.738226	0	1	1	8
GO:0005313 L-glutamate transmembrane transporter activity	1	0.738226	0.027	0.125	Molecular Function	GO:0005313	L-glutamate transmembrane transporter activity	0.373122	0.738226	0	1	1	8
GO:0005344 oxygen transporter activity	1	0.738226	0.027	0.125	Molecular Function	GO:0005344	oxygen transporter activity	0.373122	0.738226	0	1	1	8
GO:0008815 citrate (pro-3S)-lyase activity	1	0.738226	0.027	0.125	Molecular Function	GO:0008815	citrate (pro-3S)-lyase activity	0.373122	0.738226	0	1	1	8
GO:0008830 dTDP-4-dehydrorhamnose 3,5-epimerase activity	1	0.738226	0.027	0.125	Molecular Function	GO:0008830	dTDP-4-dehydrorhamnose 3,5-epimerase activity	0.373122	0.738226	0	1	1	8
GO:0008837 diaminopimelate epimerase activity	1	0.738226	0.027	0.125	Molecular Function	GO:0008837	diaminopimelate epimerase activity	0.373122	0.738226	0	1	1	8
GO:0008963 phospho-N-acetylmuramoyl-pentapeptide-transferase activity	1	0.738226	0.027	0.125	Molecular Function	GO:0008963	phospho-N-acetylmuramoyl-pentapeptide-transferase activity	0.373122	0.738226	0	1	1	8
GO:0010328 auxin influx transmembrane transporter activity	1	0.738226	0.027	0.125	Molecular Function	GO:0010328	auxin influx transmembrane transporter activity	0.373122	0.738226	0	1	1	8
GO:0015172 acidic amino acid transmembrane transporter activity	1	0.738226	0.027	0.125	Molecular Function	GO:0015172	acidic amino acid transmembrane transporter activity	0.373122	0.738226	0	1	1	8
GO:0015485 cholesterol binding	1	0.738226	0.027	0.125	Molecular Function	GO:0015485	cholesterol binding	0.373122	0.738226	0	1	1	8
GO:0019136 deoxynucleoside kinase activity	1	0.738226	0.027	0.125	Molecular Function	GO:0019136	deoxynucleoside kinase activity	0.373122	0.738226	0	1	1	8
GO:0030374 ligand-dependent nuclear receptor transcription coactivator activity	1	0.738226	0.027	0.125	Molecular Function	GO:0030374	ligand-dependent nuclear receptor transcription coactivator activity	0.373122	0.738226	0	1	1	8
GO:0030552 cAMP binding	1	0.738226	0.027	0.125	Molecular Function	GO:0030552	cAMP binding	0.373122	0.738226	1	0	1	8
GO:0032813 tumor necrosis factor receptor superfamily binding	1	0.738226	0.027	0.125	Molecular Function	GO:0032813	tumor necrosis factor receptor superfamily binding	0.373122	0.738226	0	1	1	8
GO:0046332 SMAD binding	1	0.738226	0.027	0.125	Molecular Function	GO:0046332	SMAD binding	0.373122	0.738226	1	0	1	8
GO:0050311 sulfite reductase (ferredoxin) activity	1	0.738226	0.027	0.125	Molecular Function	GO:0050311	sulfite reductase (ferredoxin) activity	0.373122	0.738226	0	1	1	8
GO:0006544 glycine metabolic process	18	0.738568	0.513	0.076	Biological Process	GO:0006544	glycine metabolic process	0.168187	0.738568	4	14	18	237
GO:0044423 virion part	23	0.739429	0.932	0.073	Cellular Component	GO:0044423	virion part	0.195898	0.739429	5	18	23	316
GO:0004557 alpha-galactosidase activity	2	0.745516	0.055	0.087	Molecular Function	GO:0004557	alpha-galactosidase activity	0.37776	0.745516	2	0	2	23
GO:0043023 ribosomal large subunit binding	2	0.745516	0.055	0.087	Molecular Function	GO:0043023	ribosomal large subunit binding	0.37776	0.745516	0	2	2	23
GO:0006528 asparagine metabolic process	7	0.747698	0.2	0.091	Biological Process	GO:0006528	asparagine metabolic process	0.170653	0.747698	3	4	7	77
GO:0006835 dicarboxylic acid transport	7	0.747698	0.2	0.091	Biological Process	GO:0006835	dicarboxylic acid transport	0.170653	0.747698	0	7	7	77
GO:1901361 organic cyclic compound catabolic process	138	0.747871	3.936	0.064	Biological Process	GO:1901361	organic cyclic compound catabolic process	0.17102	0.747871	31	107	138	2150
GO:0046365 monosaccharide catabolic process	11	0.747871	0.314	0.082	Biological Process	GO:0046365	monosaccharide catabolic process	0.171191	0.747871	2	9	11	134
GO:0019287 isopentenyl diphosphate biosynthetic process, mevalonate pathway	14	0.747871	0.399	0.079	Biological Process	GO:0019287	isopentenyl diphosphate biosynthetic process, mevalonate pathway	0.171274	0.747871	0	14	14	178
GO:0033176 proton-transporting V-type ATPase complex	16	0.74908	0.648	0.076	Cellular Component	GO:0033176	proton-transporting V-type ATPase complex	0.199602	0.74908	2	14	16	211
GO:0000976 transcription regulatory region sequence-specific DNA binding	14	0.749401	0.382	0.063	Molecular Function	GO:0000976	transcription regulatory region sequence-specific DNA binding	0.380269	0.749401	0	14	14	222
GO:0004015 adenosylmethionine-8-amino-7-oxononanoate transaminase activity	3	0.749401	0.082	0.077	Molecular Function	GO:0004015	adenosylmethionine-8-amino-7-oxononanoate transaminase activity	0.381948	0.749401	2	1	3	39
GO:0004587 ornithine-oxo-acid transaminase activity	3	0.749401	0.082	0.077	Molecular Function	GO:0004587	ornithine-oxo-acid transaminase activity	0.381948	0.749401	2	1	3	39
GO:0004672 protein kinase activity	313	0.749401	8.54	0.058	Molecular Function	GO:0004672	protein kinase activity	0.382033	0.749401	40	273	313	5427
GO:0000104 succinate dehydrogenase activity	6	0.749401	0.164	0.068	Molecular Function	GO:0000104	succinate dehydrogenase activity	0.382122	0.749401	1	5	6	88
GO:0045117 azole transport	31	0.751617	0.884	0.071	Biological Process	GO:0045117	azole transport	0.172327	0.751617	15	16	31	437
GO:0048508 embryonic meristem development	5	0.752404	0.143	0.1	Biological Process	GO:0048508	embryonic meristem development	0.172702	0.752404	1	4	5	50
GO:0010927 cellular component assembly involved in morphogenesis	12	0.753867	0.342	0.081	Biological Process	GO:0010927	cellular component assembly involved in morphogenesis	0.173605	0.753867	2	10	12	149
GO:0051707 response to other organism	113	0.753867	3.223	0.065	Biological Process	GO:0051707	response to other organism	0.173606	0.753867	20	93	113	1746
GO:0046855 inositol phosphate dephosphorylation	4	0.753867	0.114	0.108	Biological Process	GO:0046855	inositol phosphate dephosphorylation	0.173819	0.753867	0	4	4	37
GO:0071545 inositol phosphate catabolic process	4	0.753867	0.114	0.108	Biological Process	GO:0071545	inositol phosphate catabolic process	0.173819	0.753867	0	4	4	37
GO:0001716 L-amino-acid oxidase activity	5	0.759387	0.136	0.069	Molecular Function	GO:0001716	L-amino-acid oxidase activity	0.3877	0.759387	1	4	5	72
GO:0004020 adenylylsulfate kinase activity	8	0.760154	0.218	0.066	Molecular Function	GO:0004020	adenylylsulfate kinase activity	0.388577	0.760154	0	8	8	122
GO:0046451 diaminopimelate metabolic process	20	0.761356	0.57	0.074	Biological Process	GO:0046451	diaminopimelate metabolic process	0.175743	0.761356	5	15	20	269
GO:0007045 cell-substrate adherens junction assembly	2	0.763761	0.057	0.154	Biological Process	GO:0007045	cell-substrate adherens junction assembly	0.177683	0.763761	0	2	2	13
GO:0007160 cell-matrix adhesion	2	0.763761	0.057	0.154	Biological Process	GO:0007160	cell-matrix adhesion	0.177683	0.763761	0	2	2	13
GO:0019358 nicotinate nucleotide salvage	2	0.763761	0.057	0.154	Biological Process	GO:0019358	nicotinate nucleotide salvage	0.177683	0.763761	0	2	2	13
GO:0045038 protein import into chloroplast thylakoid membrane	2	0.763761	0.057	0.154	Biological Process	GO:0045038	protein import into chloroplast thylakoid membrane	0.177683	0.763761	0	2	2	13
GO:0048041 focal adhesion assembly	2	0.763761	0.057	0.154	Biological Process	GO:0048041	focal adhesion assembly	0.177683	0.763761	0	2	2	13
GO:0061615 glycolytic process through fructose-6-phosphate	2	0.763761	0.057	0.154	Biological Process	GO:0061615	glycolytic process through fructose-6-phosphate	0.177683	0.763761	2	0	2	13
GO:1900049 regulation of histone exchange	2	0.763761	0.057	0.154	Biological Process	GO:1900049	regulation of histone exchange	0.177683	0.763761	2	0	2	13
GO:0022892 substrate-specific transporter activity	293	0.765543	7.995	0.058	Molecular Function	GO:0022892	substrate-specific transporter activity	0.391821	0.765543	62	231	293	5084
GO:0005200 structural constituent of cytoskeleton	7	0.770523	0.191	0.066	Molecular Function	GO:0005200	structural constituent of cytoskeleton	0.395354	0.770523	0	7	7	106
GO:0016615 malate dehydrogenase activity	7	0.770523	0.191	0.066	Molecular Function	GO:0016615	malate dehydrogenase activity	0.395354	0.770523	5	2	7	106
GO:0051903 S-(hydroxymethyl)glutathione dehydrogenase activity	8	0.771339	0.218	0.065	Molecular Function	GO:0051903	S-(hydroxymethyl)glutathione dehydrogenase activity	0.397282	0.771339	3	5	8	123
GO:0004644 phosphoribosylglycinamide formyltransferase activity	3	0.771339	0.082	0.075	Molecular Function	GO:0004644	phosphoribosylglycinamide formyltransferase activity	0.397535	0.771339	0	3	3	40
GO:0045303 diaminobutyrate-2-oxoglutarate transaminase activity	3	0.771339	0.082	0.075	Molecular Function	GO:0045303	diaminobutyrate-2-oxoglutarate transaminase activity	0.397535	0.771339	2	1	3	40
GO:0004435 phosphatidylinositol phospholipase C activity	2	0.771339	0.055	0.083	Molecular Function	GO:0004435	phosphatidylinositol phospholipase C activity	0.398238	0.771339	0	2	2	24
GO:0015929 hexosaminidase activity	2	0.771339	0.055	0.083	Molecular Function	GO:0015929	hexosaminidase activity	0.398238	0.771339	0	2	2	24
GO:0044085 cellular component biogenesis	383	0.777478	10.924	0.062	Biological Process	GO:0044085	cellular component biogenesis	0.18138	0.777478	60	323	383	6190
GO:0051068 dihydrolipoamide metabolic process	17	0.777478	0.485	0.076	Biological Process	GO:0051068	dihydrolipoamide metabolic process	0.181787	0.777478	4	13	17	225
GO:0098754 detoxification	43	0.777478	1.226	0.068	Biological Process	GO:0098754	detoxification	0.18185	0.777478	11	32	43	628
GO:0043173 nucleotide salvage	3	0.777478	0.086	0.12	Biological Process	GO:0043173	nucleotide salvage	0.182083	0.777478	0	3	3	25
GO:0052325 cell wall pectin biosynthetic process	3	0.777478	0.086	0.12	Biological Process	GO:0052325	cell wall pectin biosynthetic process	0.182083	0.777478	0	3	3	25
GO:0070555 response to interleukin-1	3	0.777478	0.086	0.12	Biological Process	GO:0070555	response to interleukin-1	0.182083	0.777478	0	3	3	25
GO:0008171 O-methyltransferase activity	27	0.781995	0.737	0.06	Molecular Function	GO:0008171	O-methyltransferase activity	0.404542	0.781995	1	26	27	449
GO:0004400 histidinol-phosphate transaminase activity	7	0.781995	0.191	0.065	Molecular Function	GO:0004400	histidinol-phosphate transaminase activity	0.404738	0.781995	5	2	7	107
GO:0003855 3-dehydroquinate dehydratase activity	1	0.783788	0.027	0.111	Molecular Function	GO:0003855	3-dehydroquinate dehydratase activity	0.408672	0.783788	0	1	1	9
GO:0003876 AMP deaminase activity	1	0.783788	0.027	0.111	Molecular Function	GO:0003876	AMP deaminase activity	0.408672	0.783788	0	1	1	9
GO:0004810 tRNA adenylyltransferase activity	1	0.783788	0.027	0.111	Molecular Function	GO:0004810	tRNA adenylyltransferase activity	0.408672	0.783788	0	1	1	9
GO:0019156 isoamylase activity	1	0.783788	0.027	0.111	Molecular Function	GO:0019156	isoamylase activity	0.408672	0.783788	1	0	1	9
GO:0033806 fluorothreonine transaldolase activity	1	0.783788	0.027	0.111	Molecular Function	GO:0033806	fluorothreonine transaldolase activity	0.408672	0.783788	0	1	1	9
GO:0052691 UDP-arabinopyranose mutase activity	1	0.783788	0.027	0.111	Molecular Function	GO:0052691	UDP-arabinopyranose mutase activity	0.408672	0.783788	0	1	1	9
GO:0015923 mannosidase activity	6	0.788248	0.164	0.066	Molecular Function	GO:0015923	mannosidase activity	0.412851	0.788248	2	4	6	91
GO:0008935 1,4-dihydroxy-2-naphthoyl-CoA synthase activity	3	0.788248	0.082	0.073	Molecular Function	GO:0008935	1,4-dihydroxy-2-naphthoyl-CoA synthase activity	0.413012	0.788248	0	3	3	41
GO:0009678 hydrogen-translocating pyrophosphatase activity	3	0.788248	0.082	0.073	Molecular Function	GO:0009678	hydrogen-translocating pyrophosphatase activity	0.413012	0.788248	0	3	3	41
GO:0016636 oxidoreductase activity, acting on the CH-CH group of donors, iron-sulfur protein as acceptor	3	0.788248	0.082	0.073	Molecular Function	GO:0016636	oxidoreductase activity, acting on the CH-CH group of donors, iron-sulfur protein as acceptor	0.413012	0.788248	3	0	3	41
GO:0060918 auxin transport	12	0.788858	0.342	0.079	Biological Process	GO:0060918	auxin transport	0.184952	0.788858	1	11	12	151
GO:0003727 single-stranded RNA binding	9	0.789888	0.246	0.063	Molecular Function	GO:0003727	single-stranded RNA binding	0.414825	0.789888	2	7	9	142
GO:0031406 carboxylic acid binding	17	0.789888	0.464	0.061	Molecular Function	GO:0031406	carboxylic acid binding	0.41554	0.789888	8	9	17	279
GO:0043177 organic acid binding	17	0.789888	0.464	0.061	Molecular Function	GO:0043177	organic acid binding	0.41554	0.789888	8	9	17	279
GO:0016407 acetyltransferase activity	32	0.789888	0.873	0.059	Molecular Function	GO:0016407	acetyltransferase activity	0.41589	0.789888	5	27	32	538
GO:0010229 inflorescence development	4	0.791639	0.114	0.105	Biological Process	GO:0010229	inflorescence development	0.18581	0.791639	1	3	4	38
GO:0019840 isoprenoid binding	2	0.793682	0.055	0.08	Molecular Function	GO:0019840	isoprenoid binding	0.418395	0.793682	1	1	2	25
GO:0009401 phosphoenolpyruvate-dependent sugar phosphotransferase system	7	0.794488	0.2	0.089	Biological Process	GO:0009401	phosphoenolpyruvate-dependent sugar phosphotransferase system	0.186684	0.794488	0	7	7	79
GO:0015103 inorganic anion transmembrane transporter activity	93	0.794834	2.538	0.058	Molecular Function	GO:0015103	inorganic anion transmembrane transporter activity	0.41951	0.794834	27	66	93	1601
GO:0016591 DNA-directed RNA polymerase II, holoenzyme	22	0.795071	0.891	0.072	Cellular Component	GO:0016591	DNA-directed RNA polymerase II, holoenzyme	0.213987	0.795071	3	19	22	305
GO:0042807 central vacuole	3	0.795071	0.122	0.111	Cellular Component	GO:0042807	central vacuole	0.21823	0.795071	0	3	3	27
GO:0098858 actin-based cell projection	3	0.795071	0.122	0.111	Cellular Component	GO:0098858	actin-based cell projection	0.21823	0.795071	0	3	3	27
GO:0001405 presequence translocase-associated import motor	1	0.795071	0.041	0.25	Cellular Component	GO:0001405	presequence translocase-associated import motor	0.219095	0.795071	0	1	1	4
GO:0031465 Cul4B-RING E3 ubiquitin ligase complex	1	0.795071	0.041	0.25	Cellular Component	GO:0031465	Cul4B-RING E3 ubiquitin ligase complex	0.219095	0.795071	0	1	1	4
GO:1902911 protein kinase complex	11	0.795071	0.446	0.079	Cellular Component	GO:1902911	protein kinase complex	0.219162	0.795071	4	7	11	140
GO:0010087 phloem or xylem histogenesis	11	0.804305	0.314	0.08	Biological Process	GO:0010087	phloem or xylem histogenesis	0.189199	0.804305	0	11	11	137
GO:0044422 organelle part	868	0.806258	35.17	0.061	Cellular Component	GO:0044422	organelle part	0.225728	0.806258	127	741	868	14183
GO:0005705 polytene chromosome interband	2	0.806258	0.081	0.133	Cellular Component	GO:0005705	polytene chromosome interband	0.22595	0.806258	2	0	2	15
GO:0030874 nucleolar chromatin	2	0.806258	0.081	0.133	Cellular Component	GO:0030874	nucleolar chromatin	0.22595	0.806258	2	0	2	15
GO:0009260 ribonucleotide biosynthetic process	84	0.809167	2.396	0.065	Biological Process	GO:0009260	ribonucleotide biosynthetic process	0.190762	0.809167	26	58	84	1287
GO:0046390 ribose phosphate biosynthetic process	84	0.809167	2.396	0.065	Biological Process	GO:0046390	ribose phosphate biosynthetic process	0.190762	0.809167	26	58	84	1287
GO:0006012 galactose metabolic process	36	0.809302	1.027	0.069	Biological Process	GO:0006012	galactose metabolic process	0.191004	0.809302	3	33	36	521
GO:0003860 3-hydroxyisobutyryl-CoA hydrolase activity	3	0.810621	0.082	0.071	Molecular Function	GO:0003860	3-hydroxyisobutyryl-CoA hydrolase activity	0.42836	0.810621	0	3	3	42
GO:0007059 chromosome segregation	104	0.811057	2.966	0.065	Biological Process	GO:0007059	chromosome segregation	0.191716	0.811057	19	85	104	1611
GO:0042398 cellular modified amino acid biosynthetic process	37	0.811057	1.055	0.069	Biological Process	GO:0042398	cellular modified amino acid biosynthetic process	0.191881	0.811057	10	27	37	537
GO:0006549 isoleucine metabolic process	15	0.811057	0.428	0.076	Biological Process	GO:0006549	isoleucine metabolic process	0.192048	0.811057	0	15	15	197
GO:0015781 pyrimidine nucleotide-sugar transport	5	0.813749	0.143	0.096	Biological Process	GO:0015781	pyrimidine nucleotide-sugar transport	0.193146	0.813749	0	5	5	52
GO:0072531 pyrimidine-containing compound transmembrane transport	5	0.813749	0.143	0.096	Biological Process	GO:0072531	pyrimidine-containing compound transmembrane transport	0.193146	0.813749	0	5	5	52
GO:0048598 embryonic morphogenesis	10	0.813749	0.285	0.081	Biological Process	GO:0048598	embryonic morphogenesis	0.193318	0.813749	0	10	10	123
GO:0000124 SAGA complex	4	0.815298	0.162	0.098	Cellular Component	GO:0000124	SAGA complex	0.229732	0.815298	2	2	4	41
GO:0006928 movement of cell or subcellular component	56	0.815631	1.597	0.067	Biological Process	GO:0006928	movement of cell or subcellular component	0.193976	0.815631	10	46	56	839
GO:0070568 guanylyltransferase activity	4	0.816305	0.109	0.068	Molecular Function	GO:0070568	guanylyltransferase activity	0.431886	0.816305	0	4	4	59
GO:0042451 purine nucleoside biosynthetic process	48	0.818048	1.369	0.067	Biological Process	GO:0042451	purine nucleoside biosynthetic process	0.194975	0.818048	9	39	48	712
GO:0046129 purine ribonucleoside biosynthetic process	48	0.818048	1.369	0.067	Biological Process	GO:0046129	purine ribonucleoside biosynthetic process	0.194975	0.818048	9	39	48	712
GO:0010369 chromocenter	3	0.818371	0.122	0.107	Cellular Component	GO:0010369	chromocenter	0.234357	0.818371	0	3	3	28
GO:0030075 bacterial thylakoid	3	0.818371	0.122	0.107	Cellular Component	GO:0030075	bacterial thylakoid	0.234357	0.818371	0	3	3	28
GO:0030096 plasma membrane-derived thylakoid photosystem II	3	0.818371	0.122	0.107	Cellular Component	GO:0030096	plasma membrane-derived thylakoid photosystem II	0.234357	0.818371	0	3	3	28
GO:0030148 sphingolipid biosynthetic process	6	0.818794	0.171	0.091	Biological Process	GO:0030148	sphingolipid biosynthetic process	0.195365	0.818794	0	6	6	66
GO:0097164 ammonium ion metabolic process	29	0.820491	0.827	0.07	Biological Process	GO:0097164	ammonium ion metabolic process	0.196136	0.820491	10	19	29	413
GO:0043647 inositol phosphate metabolic process	9	0.820491	0.257	0.083	Biological Process	GO:0043647	inositol phosphate metabolic process	0.19719	0.820491	3	6	9	109
GO:0009097 isoleucine biosynthetic process	13	0.820491	0.371	0.077	Biological Process	GO:0009097	isoleucine biosynthetic process	0.197269	0.820491	0	13	13	168
GO:0000256 allantoin catabolic process	3	0.820491	0.086	0.115	Biological Process	GO:0000256	allantoin catabolic process	0.197384	0.820491	0	3	3	26
GO:0006480 N-terminal protein amino acid methylation	3	0.820491	0.086	0.115	Biological Process	GO:0006480	N-terminal protein amino acid methylation	0.197384	0.820491	0	3	3	26
GO:0010065 primary meristem tissue development	3	0.820491	0.086	0.115	Biological Process	GO:0010065	primary meristem tissue development	0.197384	0.820491	0	3	3	26
GO:0019333 denitrification pathway	3	0.820491	0.086	0.115	Biological Process	GO:0019333	denitrification pathway	0.197384	0.820491	0	3	3	26
GO:0015672 monovalent inorganic cation transport	122	0.820491	3.48	0.064	Biological Process	GO:0015672	monovalent inorganic cation transport	0.197597	0.820491	33	89	122	1907
GO:0051693 actin filament capping	4	0.820491	0.114	0.103	Biological Process	GO:0051693	actin filament capping	0.198057	0.820491	0	4	4	39
GO:0006168 adenine salvage	2	0.820491	0.057	0.143	Biological Process	GO:0006168	adenine salvage	0.199596	0.820491	0	2	2	14
GO:0009757 hexose mediated signaling	2	0.820491	0.057	0.143	Biological Process	GO:0009757	hexose mediated signaling	0.199596	0.820491	1	1	2	14
GO:0015853 adenine transport	2	0.820491	0.057	0.143	Biological Process	GO:0015853	adenine transport	0.199596	0.820491	2	0	2	14
GO:0015854 guanine transport	2	0.820491	0.057	0.143	Biological Process	GO:0015854	guanine transport	0.199596	0.820491	2	0	2	14
GO:0032467 positive regulation of cytokinesis	2	0.820491	0.057	0.143	Biological Process	GO:0032467	positive regulation of cytokinesis	0.199596	0.820491	1	1	2	14
GO:0035987 endodermal cell differentiation	2	0.820491	0.057	0.143	Biological Process	GO:0035987	endodermal cell differentiation	0.199596	0.820491	0	2	2	14
GO:0046083 adenine metabolic process	2	0.820491	0.057	0.143	Biological Process	GO:0046083	adenine metabolic process	0.199596	0.820491	0	2	2	14
GO:0046084 adenine biosynthetic process	2	0.820491	0.057	0.143	Biological Process	GO:0046084	adenine biosynthetic process	0.199596	0.820491	0	2	2	14
GO:2000615 regulation of histone H3-K9 acetylation	2	0.820491	0.057	0.143	Biological Process	GO:2000615	regulation of histone H3-K9 acetylation	0.199596	0.820491	2	0	2	14
GO:0046417 chorismate metabolic process	10	0.821066	0.285	0.081	Biological Process	GO:0046417	chorismate metabolic process	0.199949	0.821066	2	8	10	124
GO:0009629 response to gravity	8	0.822244	0.228	0.084	Biological Process	GO:0009629	response to gravity	0.200623	0.822244	0	8	8	95
GO:0001666 response to hypoxia	11	0.822244	0.314	0.079	Biological Process	GO:0001666	response to hypoxia	0.201662	0.822244	3	8	11	139
GO:0006665 sphingolipid metabolic process	11	0.822244	0.314	0.079	Biological Process	GO:0006665	sphingolipid metabolic process	0.201662	0.822244	0	11	11	139
GO:0009259 ribonucleotide metabolic process	113	0.822244	3.223	0.064	Biological Process	GO:0009259	ribonucleotide metabolic process	0.20184	0.822244	29	84	113	1763
GO:0015716 organic phosphonate transport	34	0.822244	0.97	0.069	Biological Process	GO:0015716	organic phosphonate transport	0.201925	0.822244	18	16	34	493
GO:0071365 cellular response to auxin stimulus	25	0.822244	0.713	0.071	Biological Process	GO:0071365	cellular response to auxin stimulus	0.204557	0.822244	2	23	25	353
GO:0005983 starch catabolic process	6	0.822244	0.171	0.09	Biological Process	GO:0005983	starch catabolic process	0.204671	0.822244	3	3	6	67
GO:0009233 menaquinone metabolic process	47	0.822244	1.341	0.067	Biological Process	GO:0009233	menaquinone metabolic process	0.208392	0.822244	4	43	47	701
GO:0030834 regulation of actin filament depolymerization	4	0.822244	0.114	0.1	Biological Process	GO:0030834	regulation of actin filament depolymerization	0.21054	0.822244	0	4	4	40
GO:0030835 negative regulation of actin filament depolymerization	4	0.822244	0.114	0.1	Biological Process	GO:0030835	negative regulation of actin filament depolymerization	0.21054	0.822244	0	4	4	40
GO:0042906 xanthine transport	4	0.822244	0.114	0.1	Biological Process	GO:0042906	xanthine transport	0.21054	0.822244	0	4	4	40
GO:0009099 valine biosynthetic process	7	0.822244	0.2	0.085	Biological Process	GO:0009099	valine biosynthetic process	0.211817	0.822244	0	7	7	82
GO:0022416 chaeta development	3	0.822244	0.086	0.111	Biological Process	GO:0022416	chaeta development	0.212978	0.822244	0	3	3	27
GO:0033523 histone H2B ubiquitination	3	0.822244	0.086	0.111	Biological Process	GO:0033523	histone H2B ubiquitination	0.212978	0.822244	2	1	3	27
GO:0043096 purine nucleobase salvage	3	0.822244	0.086	0.111	Biological Process	GO:0043096	purine nucleobase salvage	0.212978	0.822244	0	3	3	27
GO:0009262 deoxyribonucleotide metabolic process	10	0.822244	0.285	0.079	Biological Process	GO:0009262	deoxyribonucleotide metabolic process	0.213495	0.822244	0	10	10	126
GO:0033223 2-aminoethylphosphonate transport	32	0.822244	0.913	0.069	Biological Process	GO:0033223	2-aminoethylphosphonate transport	0.213675	0.822244	16	16	32	465
GO:0010223 secondary shoot formation	6	0.822244	0.171	0.088	Biological Process	GO:0010223	secondary shoot formation	0.214132	0.822244	1	5	6	68
GO:0010346 shoot axis formation	6	0.822244	0.171	0.088	Biological Process	GO:0010346	shoot axis formation	0.214132	0.822244	1	5	6	68
GO:0071456 cellular response to hypoxia	5	0.822244	0.143	0.093	Biological Process	GO:0071456	cellular response to hypoxia	0.214384	0.822244	2	3	5	54
GO:0009877 nodulation	8	0.822244	0.228	0.082	Biological Process	GO:0009877	nodulation	0.216266	0.822244	0	8	8	97
GO:0001755 neural crest cell migration	1	0.822244	0.029	0.25	Biological Process	GO:0001755	neural crest cell migration	0.216638	0.822244	0	1	1	4
GO:0002685 regulation of leukocyte migration	1	0.822244	0.029	0.25	Biological Process	GO:0002685	regulation of leukocyte migration	0.216638	0.822244	0	1	1	4
GO:0002686 negative regulation of leukocyte migration	1	0.822244	0.029	0.25	Biological Process	GO:0002686	negative regulation of leukocyte migration	0.216638	0.822244	0	1	1	4
GO:0006198 cAMP catabolic process	1	0.822244	0.029	0.25	Biological Process	GO:0006198	cAMP catabolic process	0.216638	0.822244	0	1	1	4
GO:0006253 dCTP catabolic process	1	0.822244	0.029	0.25	Biological Process	GO:0006253	dCTP catabolic process	0.216638	0.822244	0	1	1	4
GO:0006264 mitochondrial DNA replication	1	0.822244	0.029	0.25	Biological Process	GO:0006264	mitochondrial DNA replication	0.216638	0.822244	0	1	1	4
GO:0006673 inositolphosphoceramide metabolic process	1	0.822244	0.029	0.25	Biological Process	GO:0006673	inositolphosphoceramide metabolic process	0.216638	0.822244	0	1	1	4
GO:0007229 integrin-mediated signaling pathway	1	0.822244	0.029	0.25	Biological Process	GO:0007229	integrin-mediated signaling pathway	0.216638	0.822244	0	1	1	4
GO:0010046 response to mycotoxin	1	0.822244	0.029	0.25	Biological Process	GO:0010046	response to mycotoxin	0.216638	0.822244	0	1	1	4
GO:0010253 UDP-rhamnose biosynthetic process	1	0.822244	0.029	0.25	Biological Process	GO:0010253	UDP-rhamnose biosynthetic process	0.216638	0.822244	0	1	1	4
GO:0010640 regulation of platelet-derived growth factor receptor signaling pathway	1	0.822244	0.029	0.25	Biological Process	GO:0010640	regulation of platelet-derived growth factor receptor signaling pathway	0.216638	0.822244	0	1	1	4
GO:0010642 negative regulation of platelet-derived growth factor receptor signaling pathway	1	0.822244	0.029	0.25	Biological Process	GO:0010642	negative regulation of platelet-derived growth factor receptor signaling pathway	0.216638	0.822244	0	1	1	4
GO:0010762 regulation of fibroblast migration	1	0.822244	0.029	0.25	Biological Process	GO:0010762	regulation of fibroblast migration	0.216638	0.822244	0	1	1	4
GO:0014012 peripheral nervous system axon regeneration	1	0.822244	0.029	0.25	Biological Process	GO:0014012	peripheral nervous system axon regeneration	0.216638	0.822244	0	1	1	4
GO:0015712 hexose phosphate transport	1	0.822244	0.029	0.25	Biological Process	GO:0015712	hexose phosphate transport	0.216638	0.822244	0	1	1	4
GO:0031529 ruffle organization	1	0.822244	0.029	0.25	Biological Process	GO:0031529	ruffle organization	0.216638	0.822244	0	1	1	4
GO:0033478 UDP-rhamnose metabolic process	1	0.822244	0.029	0.25	Biological Process	GO:0033478	UDP-rhamnose metabolic process	0.216638	0.822244	0	1	1	4
GO:0034439 lipoprotein lipid oxidation	1	0.822244	0.029	0.25	Biological Process	GO:0034439	lipoprotein lipid oxidation	0.216638	0.822244	0	1	1	4
GO:0034442 regulation of lipoprotein oxidation	1	0.822244	0.029	0.25	Biological Process	GO:0034442	regulation of lipoprotein oxidation	0.216638	0.822244	0	1	1	4
GO:0034443 negative regulation of lipoprotein oxidation	1	0.822244	0.029	0.25	Biological Process	GO:0034443	negative regulation of lipoprotein oxidation	0.216638	0.822244	0	1	1	4
[truncated: 4,082 more rows]
