# Supplementary material for: Transcriptome and WGCNA reveal hub genes in sugarcane tiller seedlings in response to drought stress
Source: Sci Rep. 2023 Aug 7;13:12823. doi: 10.1038/s41598-023-40006-x (PMC10406934; doi:10.1038/s41598-023-40006-x)
Supplement: Supplementary file 7 — Supplementary Table 7. [file 41598_2023_40006_MOESM7_ESM.xls]

## Sheet: Supplementary table 7(GO_CK3 vs
Titlle: Transcriptome and WGCNA reveal hub genes in sugarcane tiller seedlings in response to drought stress
Authors: Yuwei Tang, Jiahui Li, Qiqi Song, Qin Chen, Qinliang Tan, Quanguang Zhou, Zemei Nong &Ping Lv
Supplementary table 7 GO enriched analysis of differentially expressed genes in CK3 vs T3.
id	num	qvalue	per	ratio	class	ID	Descrption	Pvalue	Qvalue	Up	Down	fg_num	bg_num
GO:0045229 external encapsulating structure organization	400	1.40406e-37	3.73	0.345	Biological Process	GO:0045229	external encapsulating structure organization	2.32575e-41	1.40406e-37	39	361	400	1159
GO:0071554 cell wall organization or biogenesis	564	1.74114e-36	5.26	0.306	Biological Process	GO:0071554	cell wall organization or biogenesis	5.76824e-40	1.74114e-36	76	488	564	1844
GO:0005618 cell wall	278	8.38115e-34	3.778	0.373	Cellular Component	GO:0005618	cell wall	8.7945e-37	8.38115e-34	31	247	278	746
GO:0071555 cell wall organization	317	4.70024e-30	2.956	0.346	Biological Process	GO:0071555	cell wall organization	2.33571e-33	4.70024e-30	27	290	317	915
GO:0071669 plant-type cell wall organization or biogenesis	171	1.07919e-27	1.595	0.431	Biological Process	GO:0071669	plant-type cell wall organization or biogenesis	7.15052e-31	1.07919e-27	10	161	171	397
GO:0030312 external encapsulating structure	378	1.19012e-26	5.137	0.309	Cellular Component	GO:0030312	external encapsulating structure	2.49763e-29	1.19012e-26	72	306	378	1225
GO:0009521 photosystem	131	4.97294e-25	1.78	0.456	Cellular Component	GO:0009521	photosystem	1.56546e-27	4.97294e-25	7	124	131	287
GO:0003824 catalytic activity	7562	2.40827e-23	67.254	0.186	Molecular Function	GO:0003824	catalytic activity	1.06045e-26	2.40827e-23	1853	5709	7562	40642
GO:0016798 hydrolase activity, acting on glycosyl bonds	495	3.26722e-23	4.402	0.272	Molecular Function	GO:0016798	hydrolase activity, acting on glycosyl bonds	2.90551e-26	3.26722e-23	81	414	495	1819
GO:0015631 tubulin binding	219	3.26722e-23	1.948	0.348	Molecular Function	GO:0015631	tubulin binding	4.31602e-26	3.26722e-23	7	212	219	629
GO:0003774 motor activity	126	2.13829e-22	1.121	0.434	Molecular Function	GO:0003774	motor activity	3.76626e-25	2.13829e-22	5	121	126	290
GO:0009698 phenylpropanoid metabolic process	111	6.72505e-21	1.035	0.466	Biological Process	GO:0009698	phenylpropanoid metabolic process	5.56986e-24	6.72505e-21	5	106	111	238
GO:0005875 microtubule associated complex	128	1.7539e-20	1.74	0.42	Cellular Component	GO:0005875	microtubule associated complex	7.36159e-23	1.7539e-20	4	124	128	305
GO:0005871 kinesin complex	71	1.82933e-20	0.965	0.573	Cellular Component	GO:0005871	kinesin complex	9.59776e-23	1.82933e-20	0	71	71	124
GO:0009832 plant-type cell wall biogenesis	107	1.94438e-20	0.998	0.469	Biological Process	GO:0009832	plant-type cell wall biogenesis	1.93246e-23	1.94438e-20	4	103	107	228
GO:0004553 hydrolase activity, hydrolyzing O-glycosyl compounds	436	2.13383e-19	3.878	0.268	Molecular Function	GO:0004553	hydrolase activity, hydrolyzing O-glycosyl compounds	4.69799e-22	2.13383e-19	74	362	436	1624
GO:0005874 microtubule	168	2.30221e-19	2.283	0.364	Cellular Component	GO:0005874	microtubule	1.44945e-21	2.30221e-19	8	160	168	461
GO:0048046 apoplast	168	3.31272e-19	2.283	0.363	Cellular Component	GO:0048046	apoplast	2.43327e-21	3.31272e-19	15	153	168	463
GO:0015074 DNA integration	193	1.92851e-18	1.8	0.35	Biological Process	GO:0015074	DNA integration	2.23614e-21	1.92851e-18	187	6	193	552
GO:0005576 extracellular region	538	3.21228e-18	7.312	0.257	Cellular Component	GO:0005576	extracellular region	2.69656e-20	3.21228e-18	76	462	538	2092
GO:0008017 microtubule binding	160	2.24836e-17	1.423	0.352	Molecular Function	GO:0008017	microtubule binding	5.94018e-20	2.24836e-17	7	153	160	455
GO:0009579 thylakoid	316	3.31055e-17	4.295	0.287	Cellular Component	GO:0009579	thylakoid	3.12644e-19	3.31055e-17	28	288	316	1102
GO:0009522 photosystem I	56	4.32363e-17	0.761	0.589	Cellular Component	GO:0009522	photosystem I	4.53686e-19	4.32363e-17	1	55	56	95
GO:0099513 polymeric cytoskeletal fiber	171	9.55268e-17	2.324	0.342	Cellular Component	GO:0099513	polymeric cytoskeletal fiber	1.10262e-18	9.55268e-17	10	161	171	500
GO:0015979 photosynthesis	255	1.44837e-16	2.378	0.309	Biological Process	GO:0015979	photosynthesis	1.91932e-19	1.44837e-16	29	226	255	824
GO:0042546 cell wall biogenesis	279	3.03256e-16	2.602	0.3	Biological Process	GO:0042546	cell wall biogenesis	4.52096e-19	3.03256e-16	31	248	279	930
GO:0008092 cytoskeletal protein binding	288	5.62631e-16	2.561	0.284	Molecular Function	GO:0008092	cytoskeletal protein binding	1.73422e-18	5.62631e-16	11	277	288	1014
GO:0099512 supramolecular fiber	173	1.21422e-15	2.351	0.333	Cellular Component	GO:0099512	supramolecular fiber	1.52892e-17	1.21422e-15	10	163	173	520
GO:0019748 secondary metabolic process	274	1.39273e-15	2.555	0.298	Biological Process	GO:0019748	secondary metabolic process	2.30699e-18	1.39273e-15	49	225	274	919
GO:0003777 microtubule motor activity	80	3.90044e-15	0.711	0.449	Molecular Function	GO:0003777	microtubule motor activity	1.374e-17	3.90044e-15	3	77	80	178
GO:0005911 cell-cell junction	318	4.55651e-15	4.322	0.277	Cellular Component	GO:0005911	cell-cell junction	6.2156e-17	4.55651e-15	102	216	318	1149
GO:0015630 microtubule cytoskeleton	291	4.91776e-15	3.955	0.283	Cellular Component	GO:0015630	microtubule cytoskeleton	7.22442e-17	4.91776e-15	30	261	291	1030
GO:0044036 cell wall macromolecule metabolic process	234	5.50479e-14	2.182	0.303	Biological Process	GO:0044036	cell wall macromolecule metabolic process	1.00303e-16	5.50479e-14	45	189	234	773
GO:0030054 cell junction	327	8.71259e-14	4.444	0.269	Cellular Component	GO:0030054	cell junction	1.37134e-15	8.71259e-14	105	222	327	1214
GO:0016759 cellulose synthase activity	71	2.23515e-13	0.631	0.449	Molecular Function	GO:0016759	cellulose synthase activity	8.85795e-16	2.23515e-13	5	66	71	158
GO:0005976 polysaccharide metabolic process	611	2.83484e-13	5.698	0.244	Biological Process	GO:0005976	polysaccharide metabolic process	5.63493e-16	2.83484e-13	113	498	611	2505
GO:0007017 microtubule-based process	271	3.14757e-13	2.527	0.287	Biological Process	GO:0007017	microtubule-based process	6.77793e-16	3.14757e-13	20	251	271	944
GO:0007018 microtubule-based movement	108	4.93003e-13	1.007	0.383	Biological Process	GO:0007018	microtubule-based movement	1.14329e-15	4.93003e-13	4	104	108	282
GO:0034357 photosynthetic membrane	213	1.60342e-12	2.895	0.292	Cellular Component	GO:0034357	photosynthetic membrane	2.692e-14	1.60342e-12	15	198	213	729
GO:0031225 anchored component of membrane	81	3.00774e-12	1.101	0.405	Cellular Component	GO:0031225	anchored component of membrane	5.36532e-14	3.00774e-12	4	77	81	200
GO:0010383 cell wall polysaccharide metabolic process	95	3.88016e-12	0.886	0.393	Biological Process	GO:0010383	cell wall polysaccharide metabolic process	9.64094e-15	3.88016e-12	8	87	95	242
GO:0044264 cellular polysaccharide metabolic process	446	6.93881e-12	4.159	0.253	Biological Process	GO:0044264	cellular polysaccharide metabolic process	1.83901e-14	6.93881e-12	76	370	446	1765
GO:0031976 plastid thylakoid	238	1.0932e-11	3.235	0.279	Cellular Component	GO:0031976	plastid thylakoid	2.06481e-13	1.0932e-11	14	224	238	853
GO:0046527 glucosyltransferase activity	166	1.54144e-11	1.476	0.303	Molecular Function	GO:0046527	glucosyltransferase activity	6.78751e-14	1.54144e-11	35	131	166	547
GO:0005975 carbohydrate metabolic process	1395	1.62813e-11	13.009	0.216	Biological Process	GO:0005975	carbohydrate metabolic process	4.58478e-14	1.62813e-11	348	1047	1395	6473
GO:0044436 thylakoid part	230	1.9147e-11	3.126	0.28	Cellular Component	GO:0044436	thylakoid part	3.81735e-13	1.9147e-11	15	215	230	822
GO:0016758 transferase activity, transferring hexosyl groups	388	2.16811e-11	3.451	0.247	Molecular Function	GO:0016758	transferase activity, transferring hexosyl groups	1.05016e-13	2.16811e-11	53	335	388	1572
GO:0001101 response to acid chemical	455	3.88949e-11	4.243	0.249	Biological Process	GO:0001101	response to acid chemical	1.15969e-13	3.88949e-11	159	296	455	1827
GO:0009523 photosystem II	72	4.83244e-11	0.979	0.407	Cellular Component	GO:0009523	photosystem II	1.01415e-12	4.83244e-11	4	68	72	177
GO:0016051 carbohydrate biosynthetic process	424	2.43482e-10	3.954	0.249	Biological Process	GO:0016051	carbohydrate biosynthetic process	7.663e-13	2.43482e-10	96	328	424	1702
GO:0016760 cellulose synthase (UDP-forming) activity	53	3.09083e-10	0.471	0.457	Molecular Function	GO:0016760	cellulose synthase (UDP-forming) activity	1.6332e-12	3.09083e-10	5	48	53	116
GO:0050368 tyrosine 2,3-aminomutase activity	22	4.24328e-10	0.196	0.786	Molecular Function	GO:0050368	tyrosine 2,3-aminomutase activity	2.429e-12	4.24328e-10	0	22	22	28
GO:0034637 cellular carbohydrate biosynthetic process	312	5.03677e-10	2.91	0.262	Biological Process	GO:0034637	cellular carbohydrate biosynthetic process	1.66863e-12	5.03677e-10	73	239	312	1190
GO:0010410 hemicellulose metabolic process	77	6.20336e-10	0.718	0.395	Biological Process	GO:0010410	hemicellulose metabolic process	2.15787e-12	6.20336e-10	8	69	77	195
GO:0033692 cellular polysaccharide biosynthetic process	274	7.68579e-10	2.555	0.268	Biological Process	GO:0033692	cellular polysaccharide biosynthetic process	2.80085e-12	7.68579e-10	58	216	274	1022
GO:0000271 polysaccharide biosynthetic process	287	8.37731e-10	2.676	0.265	Biological Process	GO:0000271	polysaccharide biosynthetic process	3.19162e-12	8.37731e-10	59	228	287	1082
GO:0016903 oxidoreductase activity, acting on the aldehyde or oxo group of donors	220	2.21641e-09	1.957	0.267	Molecular Function	GO:0016903	oxidoreductase activity, acting on the aldehyde or oxo group of donors	1.36635e-11	2.21641e-09	59	161	220	824
GO:0015020 glucuronosyltransferase activity	39	2.46118e-09	0.347	0.513	Molecular Function	GO:0015020	glucuronosyltransferase activity	1.62561e-11	2.46118e-09	2	37	39	76
GO:0035251 UDP-glucosyltransferase activity	131	8.14872e-09	1.165	0.3	Molecular Function	GO:0035251	UDP-glucosyltransferase activity	5.74106e-11	8.14872e-09	32	99	131	436
GO:0004397 histidine ammonia-lyase activity	22	1.00842e-08	0.196	0.71	Molecular Function	GO:0004397	histidine ammonia-lyase activity	7.54875e-11	1.00842e-08	0	22	22	31
GO:0045491 xylan metabolic process	65	1.19184e-08	0.606	0.401	Biological Process	GO:0045491	xylan metabolic process	4.73816e-11	1.19184e-08	8	57	65	162
GO:0044042 glucan metabolic process	297	1.54371e-08	2.77	0.257	Biological Process	GO:0044042	glucan metabolic process	6.39272e-11	1.54371e-08	42	255	297	1156
GO:0009664 plant-type cell wall organization	81	1.5651e-08	0.755	0.365	Biological Process	GO:0009664	plant-type cell wall organization	6.74053e-11	1.5651e-08	5	76	81	222
GO:0006073 cellular glucan metabolic process	294	1.90698e-08	2.742	0.257	Biological Process	GO:0006073	cellular glucan metabolic process	8.52882e-11	1.90698e-08	42	252	294	1145
GO:0030244 cellulose biosynthetic process	55	1.97397e-08	0.513	0.426	Biological Process	GO:0030244	cellulose biosynthetic process	9.15541e-11	1.97397e-08	5	50	55	129
GO:0044550 secondary metabolite biosynthetic process	158	2.28833e-08	1.473	0.294	Biological Process	GO:0044550	secondary metabolite biosynthetic process	1.09925e-10	2.28833e-08	16	142	158	538
GO:0006637 acyl-CoA metabolic process	137	2.55519e-08	1.278	0.304	Biological Process	GO:0006637	acyl-CoA metabolic process	1.31209e-10	2.55519e-08	38	99	137	450
GO:0035383 thioester metabolic process	137	2.55519e-08	1.278	0.304	Biological Process	GO:0035383	thioester metabolic process	1.31209e-10	2.55519e-08	38	99	137	450
GO:0044815 DNA packaging complex	55	3.68352e-08	0.747	0.401	Cellular Component	GO:0044815	DNA packaging complex	8.11688e-10	3.68352e-08	6	49	55	137
GO:1901606 alpha-amino acid catabolic process	287	3.72095e-08	2.676	0.256	Biological Process	GO:1901606	alpha-amino acid catabolic process	1.97234e-10	3.72095e-08	75	212	287	1121
GO:0044430 cytoskeletal part	294	4.22273e-08	3.996	0.248	Cellular Component	GO:0044430	cytoskeletal part	9.74817e-10	4.22273e-08	27	267	294	1187
GO:0044262 cellular carbohydrate metabolic process	585	4.7031e-08	5.456	0.229	Biological Process	GO:0044262	cellular carbohydrate metabolic process	2.57085e-10	4.7031e-08	127	458	585	2555
GO:0009063 cellular amino acid catabolic process	303	7.31077e-08	2.826	0.252	Biological Process	GO:0009063	cellular amino acid catabolic process	4.11738e-10	7.31077e-08	88	215	303	1203
GO:0009808 lignin metabolic process	45	1.39776e-07	0.42	0.446	Biological Process	GO:0009808	lignin metabolic process	8.10361e-10	1.39776e-07	1	44	45	101
GO:0032403 protein complex binding	255	2.25211e-07	2.268	0.247	Molecular Function	GO:0032403	protein complex binding	1.80922e-09	2.25211e-07	23	232	255	1034
GO:0016869 intramolecular transferase activity, transferring amino groups	35	2.25211e-07	0.311	0.479	Molecular Function	GO:0016869	intramolecular transferase activity, transferring amino groups	1.8842e-09	2.25211e-07	9	26	35	73
GO:0043478 pigment accumulation in response to UV light	32	2.28435e-07	0.298	0.525	Biological Process	GO:0043478	pigment accumulation in response to UV light	1.43789e-09	2.28435e-07	6	26	32	61
GO:0043479 pigment accumulation in tissues in response to UV light	32	2.28435e-07	0.298	0.525	Biological Process	GO:0043479	pigment accumulation in tissues in response to UV light	1.43789e-09	2.28435e-07	6	26	32	61
GO:0043480 pigment accumulation in tissues	32	2.28435e-07	0.298	0.525	Biological Process	GO:0043480	pigment accumulation in tissues	1.43789e-09	2.28435e-07	6	26	32	61
GO:0004180 carboxypeptidase activity	87	3.83633e-07	0.774	0.32	Molecular Function	GO:0004180	carboxypeptidase activity	3.37854e-09	3.83633e-07	9	78	87	272
GO:0005856 cytoskeleton	346	3.83939e-07	4.702	0.236	Cellular Component	GO:0005856	cytoskeleton	9.2661e-09	3.83939e-07	40	306	346	1464
GO:0071821 FANCM-MHF complex	33	4.61361e-07	0.448	0.478	Cellular Component	GO:0071821	FANCM-MHF complex	1.16188e-08	4.61361e-07	0	33	33	69
GO:0009834 plant-type secondary cell wall biogenesis	37	4.67586e-07	0.345	0.474	Biological Process	GO:0009834	plant-type secondary cell wall biogenesis	3.02068e-09	4.67586e-07	4	33	37	78
GO:0005507 copper ion binding	142	5.46708e-07	1.263	0.276	Molecular Function	GO:0005507	copper ion binding	5.05543e-09	5.46708e-07	28	114	142	514
GO:0009250 glucan biosynthetic process	125	5.69755e-07	1.166	0.298	Biological Process	GO:0009250	glucan biosynthetic process	3.77508e-09	5.69755e-07	24	101	125	420
GO:0008574 ATP-dependent microtubule motor activity, plus-end-directed	24	7.99777e-07	0.213	0.571	Molecular Function	GO:0008574	ATP-dependent microtubule motor activity, plus-end-directed	7.74773e-09	7.99777e-07	0	24	24	42
GO:0042651 thylakoid membrane	162	1.01258e-06	2.202	0.268	Cellular Component	GO:0042651	thylakoid membrane	2.65629e-08	1.01258e-06	12	150	162	604
GO:0042907 xanthine transmembrane transporter activity	23	1.32062e-06	0.205	0.575	Molecular Function	GO:0042907	xanthine transmembrane transporter activity	1.35023e-08	1.32062e-06	1	22	23	40
GO:0008194 UDP-glycosyltransferase activity	316	1.32062e-06	2.81	0.233	Molecular Function	GO:0008194	UDP-glycosyltransferase activity	1.39564e-08	1.32062e-06	50	266	316	1356
GO:0019187 beta-1,4-mannosyltransferase activity	26	1.39385e-06	0.231	0.531	Molecular Function	GO:0019187	beta-1,4-mannosyltransferase activity	1.5344e-08	1.39385e-06	1	25	26	49
GO:0016620 oxidoreductase activity, acting on the aldehyde or oxo group of donors, NAD or NADP as acceptor	170	1.60145e-06	1.512	0.26	Molecular Function	GO:0016620	oxidoreductase activity, acting on the aldehyde or oxo group of donors, NAD or NADP as acceptor	1.83345e-08	1.60145e-06	38	132	170	653
GO:0009654 photosystem II oxygen evolving complex	39	2.00983e-06	0.53	0.419	Cellular Component	GO:0009654	photosystem II oxygen evolving complex	5.48328e-08	2.00983e-06	4	35	39	93
GO:1901700 response to oxygen-containing compound	572	2.25441e-06	5.334	0.224	Biological Process	GO:1901700	response to oxygen-containing compound	1.53107e-08	2.25441e-06	242	330	572	2558
GO:0051753 mannan synthase activity	17	2.59376e-06	0.151	0.68	Molecular Function	GO:0051753	mannan synthase activity	3.13292e-08	2.59376e-06	1	16	17	25
GO:0008831 dTDP-4-dehydrorhamnose reductase activity	56	2.59376e-06	0.498	0.357	Molecular Function	GO:0008831	dTDP-4-dehydrorhamnose reductase activity	3.19795e-08	2.59376e-06	11	45	56	157
GO:0009628 response to abiotic stimulus	928	2.86142e-06	8.654	0.213	Biological Process	GO:0009628	response to abiotic stimulus	1.99934e-08	2.86142e-06	375	553	928	4365
GO:0009833 plant-type primary cell wall biogenesis	21	2.86142e-06	0.196	0.618	Biological Process	GO:0009833	plant-type primary cell wall biogenesis	2.04364e-08	2.86142e-06	0	21	21	34
GO:0015851 nucleobase transport	35	2.86142e-06	0.326	0.461	Biological Process	GO:0015851	nucleobase transport	2.08551e-08	2.86142e-06	3	32	35	76
GO:0031409 pigment binding	13	3.437e-06	0.116	0.812	Molecular Function	GO:0031409	pigment binding	4.38895e-08	3.437e-06	0	13	13	16
GO:0015925 galactosidase activity	71	3.64716e-06	0.631	0.324	Molecular Function	GO:0015925	galactosidase activity	4.81791e-08	3.64716e-06	19	52	71	219
GO:0042906 xanthine transport	23	3.9767e-06	0.214	0.575	Biological Process	GO:0042906	xanthine transport	2.96425e-08	3.9767e-06	1	22	23	40
GO:0009534 chloroplast thylakoid	179	4.00241e-06	2.433	0.258	Cellular Component	GO:0009534	chloroplast thylakoid	1.13395e-07	4.00241e-06	4	175	179	695
GO:0071944 cell periphery	1263	5.18474e-06	17.165	0.202	Cellular Component	GO:0071944	cell periphery	1.52332e-07	5.18474e-06	248	1015	1263	6254
GO:0016491 oxidoreductase activity	1653	6.18149e-06	14.701	0.194	Molecular Function	GO:0016491	oxidoreductase activity	8.43797e-08	6.18149e-06	393	1260	1653	8508
GO:0016129 phytosteroid biosynthetic process	50	6.76551e-06	0.466	0.382	Biological Process	GO:0016129	phytosteroid biosynthetic process	5.20803e-08	6.76551e-06	5	45	50	131
GO:0035384 thioester biosynthetic process	91	6.76551e-06	0.849	0.311	Biological Process	GO:0035384	thioester biosynthetic process	5.37924e-08	6.76551e-06	19	72	91	293
GO:0071616 acyl-CoA biosynthetic process	91	6.76551e-06	0.849	0.311	Biological Process	GO:0071616	acyl-CoA biosynthetic process	5.37924e-08	6.76551e-06	19	72	91	293
GO:0006085 acetyl-CoA biosynthetic process	90	6.80318e-06	0.839	0.311	Biological Process	GO:0006085	acetyl-CoA biosynthetic process	5.52188e-08	6.80318e-06	18	72	90	289
GO:0009423 chorismate biosynthetic process	43	6.84124e-06	0.401	0.406	Biological Process	GO:0009423	chorismate biosynthetic process	5.66609e-08	6.84124e-06	9	34	43	106
GO:0006694 steroid biosynthetic process	174	7.11995e-06	1.623	0.265	Biological Process	GO:0006694	steroid biosynthetic process	6.01486e-08	7.11995e-06	37	137	174	657
GO:0016757 transferase activity, transferring glycosyl groups	682	8.08987e-06	6.065	0.208	Molecular Function	GO:0016757	transferase activity, transferring glycosyl groups	1.13992e-07	8.08987e-06	113	569	682	3275
GO:0009768 photosynthesis, light harvesting in photosystem I	13	8.39531e-06	0.121	0.812	Biological Process	GO:0009768	photosynthesis, light harvesting in photosystem I	7.23134e-08	8.39531e-06	0	13	13	16
GO:0009699 phenylpropanoid biosynthetic process	51	8.54805e-06	0.476	0.375	Biological Process	GO:0009699	phenylpropanoid biosynthetic process	7.5045e-08	8.54805e-06	4	47	51	136
GO:0000786 nucleosome	44	8.67647e-06	0.598	0.379	Cellular Component	GO:0000786	nucleosome	2.64027e-07	8.67647e-06	6	38	44	116
GO:0004565 beta-galactosidase activity	62	9.19801e-06	0.551	0.332	Molecular Function	GO:0004565	beta-galactosidase activity	1.33758e-07	9.19801e-06	11	51	62	187
GO:0004029 aldehyde dehydrogenase (NAD) activity	55	9.19801e-06	0.489	0.346	Molecular Function	GO:0004029	aldehyde dehydrogenase (NAD) activity	1.37707e-07	9.19801e-06	14	41	55	159
GO:0030243 cellulose metabolic process	112	9.91213e-06	1.044	0.291	Biological Process	GO:0030243	cellulose metabolic process	8.86624e-08	9.91213e-06	8	104	112	385
GO:0016740 transferase activity	3451	9.92925e-06	30.692	0.186	Molecular Function	GO:0016740	transferase activity	1.53027e-07	9.92925e-06	790	2661	3451	18546
GO:0005375 copper ion transmembrane transporter activity	99	1.02838e-05	0.88	0.286	Molecular Function	GO:0005375	copper ion transmembrane transporter activity	1.6302e-07	1.02838e-05	17	82	99	346
GO:0005345 purine nucleobase transmembrane transporter activity	27	1.09452e-05	0.24	0.474	Molecular Function	GO:0005345	purine nucleobase transmembrane transporter activity	1.78323e-07	1.09452e-05	3	24	27	57
GO:0043476 pigment accumulation	32	1.12832e-05	0.298	0.457	Biological Process	GO:0043476	pigment accumulation	1.02796e-07	1.12832e-05	6	26	32	70
GO:0009538 photosystem I reaction center	25	1.18491e-05	0.34	0.49	Cellular Component	GO:0009538	photosystem I reaction center	3.73003e-07	1.18491e-05	0	25	25	51
GO:0016168 chlorophyll binding	18	1.26615e-05	0.16	0.6	Molecular Function	GO:0016168	chlorophyll binding	2.11861e-07	1.26615e-05	0	18	18	30
GO:0051274 beta-glucan biosynthetic process	62	1.33488e-05	0.578	0.344	Biological Process	GO:0051274	beta-glucan biosynthetic process	1.23825e-07	1.33488e-05	9	53	62	180
GO:0004013 adenosylhomocysteinase activity	19	1.37302e-05	0.169	0.576	Molecular Function	GO:0004013	adenosylhomocysteinase activity	2.41835e-07	1.37302e-05	1	18	19	33
GO:0016802 trialkylsulfonium hydrolase activity	19	1.37302e-05	0.169	0.576	Molecular Function	GO:0016802	trialkylsulfonium hydrolase activity	2.41835e-07	1.37302e-05	1	18	19	33
GO:0016746 transferase activity, transferring acyl groups	463	1.89258e-05	4.118	0.215	Molecular Function	GO:0016746	transferase activity, transferring acyl groups	3.41681e-07	1.89258e-05	117	346	463	2152
GO:0015645 fatty acid ligase activity	17	1.97122e-05	0.151	0.607	Molecular Function	GO:0015645	fatty acid ligase activity	3.64559e-07	1.97122e-05	3	14	17	28
GO:0016682 oxidoreductase activity, acting on diphenols and related substances as donors, oxygen as acceptor	41	2.20531e-05	0.365	0.376	Molecular Function	GO:0016682	oxidoreductase activity, acting on diphenols and related substances as donors, oxygen as acceptor	4.17562e-07	2.20531e-05	5	36	41	109
GO:0009607 response to biotic stimulus	414	2.26688e-05	3.861	0.228	Biological Process	GO:0009607	response to biotic stimulus	2.14034e-07	2.26688e-05	136	278	414	1819
GO:0015205 nucleobase transmembrane transporter activity	29	2.40309e-05	0.258	0.439	Molecular Function	GO:0015205	nucleobase transmembrane transporter activity	4.71185e-07	2.40309e-05	3	26	29	66
GO:0004505 phenylalanine 4-monooxygenase activity	15	2.40309e-05	0.133	0.652	Molecular Function	GO:0004505	phenylalanine 4-monooxygenase activity	4.76173e-07	2.40309e-05	7	8	15	23
GO:0016762 xyloglucan:xyloglucosyl transferase activity	45	2.49352e-05	0.4	0.36	Molecular Function	GO:0016762	xyloglucan:xyloglucosyl transferase activity	5.05073e-07	2.49352e-05	0	45	45	125
GO:0046165 alcohol biosynthetic process	112	2.92422e-05	1.044	0.285	Biological Process	GO:0046165	alcohol biosynthetic process	2.80942e-07	2.92422e-05	34	78	112	393
GO:0019685 photosynthesis, dark reaction	25	3.00207e-05	0.233	0.5	Biological Process	GO:0019685	photosynthesis, dark reaction	2.99291e-07	3.00207e-05	5	20	25	50
GO:0008202 steroid metabolic process	184	3.00207e-05	1.716	0.256	Biological Process	GO:0008202	steroid metabolic process	3.00295e-07	3.00207e-05	39	145	184	718
GO:0006548 histidine catabolic process	35	3.00207e-05	0.326	0.422	Biological Process	GO:0006548	histidine catabolic process	3.08312e-07	3.00207e-05	0	35	35	83
GO:0052805 imidazole-containing compound catabolic process	35	3.00207e-05	0.326	0.422	Biological Process	GO:0052805	imidazole-containing compound catabolic process	3.08312e-07	3.00207e-05	0	35	35	83
GO:0016714 oxidoreductase activity, acting on paired donors, with incorporation or reduction of molecular oxygen, reduced pteridine as one donor, and incorporation of one atom of oxygen	16	3.0181e-05	0.142	0.615	Molecular Function	GO:0016714	oxidoreductase activity, acting on paired donors, with incorporation or reduction of molecular oxygen, reduced pteridine as one donor, and incorporation of one atom of oxygen	6.24618e-07	3.0181e-05	8	8	16	26
GO:0016405 CoA-ligase activity	69	3.02372e-05	0.614	0.308	Molecular Function	GO:0016405	CoA-ligase activity	6.39096e-07	3.02372e-05	7	62	69	224
GO:0042743 hydrogen peroxide metabolic process	98	3.36826e-05	0.914	0.293	Biological Process	GO:0042743	hydrogen peroxide metabolic process	3.51499e-07	3.36826e-05	30	68	98	334
GO:0016731 oxidoreductase activity, acting on iron-sulfur proteins as donors, NAD or NADP as acceptor	14	3.61695e-05	0.125	0.667	Molecular Function	GO:0016731	oxidoreductase activity, acting on iron-sulfur proteins as donors, NAD or NADP as acceptor	7.80408e-07	3.61695e-05	0	14	14	21
GO:0010328 auxin influx transmembrane transporter activity	8	3.80076e-05	0.071	1	Molecular Function	GO:0010328	auxin influx transmembrane transporter activity	8.36804e-07	3.80076e-05	0	8	8	8
GO:0050218 propionate-CoA ligase activity	50	3.92844e-05	0.445	0.34	Molecular Function	GO:0050218	propionate-CoA ligase activity	8.82212e-07	3.92844e-05	5	45	50	147
GO:0008375 acetylglucosaminyltransferase activity	69	4.00116e-05	0.614	0.305	Molecular Function	GO:0008375	acetylglucosaminyltransferase activity	9.16161e-07	4.00116e-05	2	67	69	226
GO:0043207 response to external biotic stimulus	402	4.28842e-05	3.749	0.227	Biological Process	GO:0043207	response to external biotic stimulus	4.54628e-07	4.28842e-05	131	271	402	1772
GO:0015977 carbon fixation	40	4.36434e-05	0.373	0.392	Biological Process	GO:0015977	carbon fixation	4.69906e-07	4.36434e-05	5	35	40	102
GO:0045551 cinnamyl-alcohol dehydrogenase activity	13	5.28675e-05	0.116	0.684	Molecular Function	GO:0045551	cinnamyl-alcohol dehydrogenase activity	1.25709e-06	5.28675e-05	0	13	13	19
GO:0052747 sinapyl alcohol dehydrogenase activity	13	5.28675e-05	0.116	0.684	Molecular Function	GO:0052747	sinapyl alcohol dehydrogenase activity	1.25709e-06	5.28675e-05	0	13	13	19
GO:0006730 one-carbon metabolic process	33	5.5447e-05	0.308	0.423	Biological Process	GO:0006730	one-carbon metabolic process	6.06179e-07	5.5447e-05	2	31	33	78
GO:0006863 purine nucleobase transport	27	5.7621e-05	0.252	0.466	Biological Process	GO:0006863	purine nucleobase transport	6.39491e-07	5.7621e-05	3	24	27	58
GO:0010143 cutin biosynthetic process	17	5.87186e-05	0.159	0.607	Biological Process	GO:0010143	cutin biosynthetic process	6.61398e-07	5.87186e-05	1	16	17	28
GO:0006825 copper ion transport	129	6.01554e-05	1.203	0.272	Biological Process	GO:0006825	copper ion transport	6.87547e-07	6.01554e-05	25	104	129	475
GO:0009506 plasmodesma	144	6.09985e-05	1.957	0.257	Cellular Component	GO:0009506	plasmodesma	2.04822e-06	6.09985e-05	38	106	144	560
GO:0055044 symplast	144	6.09985e-05	1.957	0.257	Cellular Component	GO:0055044	symplast	2.04822e-06	6.09985e-05	38	106	144	560
GO:0055028 cortical microtubule	18	6.43233e-05	0.245	0.545	Cellular Component	GO:0055028	cortical microtubule	2.22736e-06	6.43233e-05	0	18	18	33
GO:0042135 neurotransmitter catabolic process	13	6.61495e-05	0.121	0.722	Biological Process	GO:0042135	neurotransmitter catabolic process	7.67015e-07	6.61495e-05	5	8	13	18
GO:0006084 acetyl-CoA metabolic process	108	6.71464e-05	1.007	0.282	Biological Process	GO:0006084	acetyl-CoA metabolic process	7.89696e-07	6.71464e-05	26	82	108	383
GO:0010413 glucuronoxylan metabolic process	24	7.00964e-05	0.224	0.49	Biological Process	GO:0010413	glucuronoxylan metabolic process	8.36001e-07	7.00964e-05	0	24	24	49
GO:0009071 serine family amino acid catabolic process	33	7.11529e-05	0.308	0.418	Biological Process	GO:0009071	serine family amino acid catabolic process	8.60388e-07	7.11529e-05	0	33	33	79
GO:0016773 phosphotransferase activity, alcohol group as acceptor	1260	7.54293e-05	11.206	0.195	Molecular Function	GO:0016773	phosphotransferase activity, alcohol group as acceptor	1.82678e-06	7.54293e-05	214	1046	1260	6461
GO:0051707 response to other organism	394	8.41589e-05	3.674	0.226	Biological Process	GO:0051707	response to other organism	1.0316e-06	8.41589e-05	126	268	394	1746
GO:0009068 aspartate family amino acid catabolic process	86	8.74052e-05	0.802	0.297	Biological Process	GO:0009068	aspartate family amino acid catabolic process	1.08587e-06	8.74052e-05	21	65	86	290
GO:0009505 plant-type cell wall	60	9.0639e-05	0.815	0.316	Cellular Component	GO:0009505	plant-type cell wall	3.23371e-06	9.0639e-05	12	48	60	190
GO:0060919 auxin influx	8	9.14147e-05	0.075	1	Biological Process	GO:0060919	auxin influx	1.15463e-06	9.14147e-05	0	8	8	8
GO:0046395 carboxylic acid catabolic process	426	9.14147e-05	3.973	0.223	Biological Process	GO:0046395	carboxylic acid catabolic process	1.16597e-06	9.14147e-05	128	298	426	1907
GO:0046417 chorismate metabolic process	45	9.52317e-05	0.42	0.363	Biological Process	GO:0046417	chorismate metabolic process	1.23043e-06	9.52317e-05	9	36	45	124
GO:0016717 oxidoreductase activity, acting on paired donors, with oxidation of a pair of donors resulting in the reduction of molecular oxygen to two molecules of water	26	0.000101614	0.231	0.433	Molecular Function	GO:0016717	oxidoreductase activity, acting on paired donors, with oxidation of a pair of donors resulting in the reduction of molecular oxygen to two molecules of water	2.50568e-06	0.000101614	2	24	26	60
GO:0008668 (2,3-dihydroxybenzoyl)adenylate synthase activity	51	0.000104228	0.454	0.327	Molecular Function	GO:0008668	(2,3-dihydroxybenzoyl)adenylate synthase activity	2.61604e-06	0.000104228	6	45	51	156
GO:0004568 chitinase activity	23	0.000104246	0.205	0.46	Molecular Function	GO:0004568	chitinase activity	2.70828e-06	0.000104246	8	15	23	50
GO:0008061 chitin binding	23	0.000104246	0.205	0.46	Molecular Function	GO:0008061	chitin binding	2.70828e-06	0.000104246	7	16	23	50
GO:0016841 ammonia-lyase activity	48	0.000104334	0.427	0.333	Molecular Function	GO:0016841	ammonia-lyase activity	2.75651e-06	0.000104334	0	48	48	144
GO:0044723 single-organism carbohydrate metabolic process	877	0.000110432	8.179	0.208	Biological Process	GO:0044723	single-organism carbohydrate metabolic process	1.46112e-06	0.000110432	249	628	877	4208
GO:0009642 response to light intensity	104	0.000110432	0.97	0.281	Biological Process	GO:0009642	response to light intensity	1.4634e-06	0.000110432	59	45	104	370
GO:0019253 reductive pentose-phosphate cycle	22	0.000113974	0.205	0.5	Biological Process	GO:0019253	reductive pentose-phosphate cycle	1.52922e-06	0.000113974	2	20	22	44
GO:0016128 phytosteroid metabolic process	52	0.000114029	0.485	0.342	Biological Process	GO:0016128	phytosteroid metabolic process	1.54885e-06	0.000114029	5	47	52	152
GO:0009526 plastid envelope	326	0.000117118	4.431	0.224	Cellular Component	GO:0009526	plastid envelope	4.3013e-06	0.000117118	61	265	326	1454
GO:0016747 transferase activity, transferring acyl groups other than amino-acyl groups	394	0.000140923	3.504	0.214	Molecular Function	GO:0016747	transferase activity, transferring acyl groups other than amino-acyl groups	3.78526e-06	0.000140923	89	305	394	1839
GO:0004185 serine-type carboxypeptidase activity	56	0.000148946	0.498	0.313	Molecular Function	GO:0004185	serine-type carboxypeptidase activity	4.06634e-06	0.000148946	7	49	56	179
GO:0005971 ribonucleoside-diphosphate reductase complex	7	0.000153903	0.095	1	Cellular Component	GO:0005971	ribonucleoside-diphosphate reductase complex	5.81374e-06	0.000153903	0	7	7	7
GO:0005996 monosaccharide metabolic process	343	0.000154967	3.199	0.228	Biological Process	GO:0005996	monosaccharide metabolic process	2.13165e-06	0.000154967	98	245	343	1506
GO:0016054 organic acid catabolic process	426	0.000154967	3.973	0.222	Biological Process	GO:0016054	organic acid catabolic process	2.15624e-06	0.000154967	128	298	426	1918
GO:0016829 lyase activity	641	0.000157286	5.701	0.204	Molecular Function	GO:0016829	lyase activity	4.3633e-06	0.000157286	157	484	641	3142
GO:0045254 pyruvate dehydrogenase complex	34	0.000163082	0.462	0.378	Cellular Component	GO:0045254	pyruvate dehydrogenase complex	6.39124e-06	0.000163082	11	23	34	90
GO:0055035 plastid thylakoid membrane	133	0.000163082	1.808	0.256	Cellular Component	GO:0055035	plastid thylakoid membrane	6.55586e-06	0.000163082	4	129	133	520
GO:0031298 replication fork protection complex	12	0.000163082	0.163	0.667	Cellular Component	GO:0031298	replication fork protection complex	6.67385e-06	0.000163082	0	12	12	18
GO:0008144 drug binding	740	0.00016761	6.581	0.201	Molecular Function	GO:0008144	drug binding	4.7235e-06	0.00016761	183	557	740	3673
GO:0015131 oxaloacetate transmembrane transporter activity	7	0.000168156	0.062	1	Molecular Function	GO:0015131	oxaloacetate transmembrane transporter activity	4.81291e-06	0.000168156	0	7	7	7
GO:0051273 beta-glucan metabolic process	131	0.000196755	1.222	0.264	Biological Process	GO:0051273	beta-glucan metabolic process	2.77028e-06	0.000196755	14	117	131	496
GO:0042973 glucan endo-1,3-beta-D-glucosidase activity	23	0.000212442	0.205	0.442	Molecular Function	GO:0042973	glucan endo-1,3-beta-D-glucosidase activity	6.17401e-06	0.000212442	0	23	23	52
GO:0009341 beta-galactosidase complex	55	0.000221828	0.747	0.314	Cellular Component	GO:0009341	beta-galactosidase complex	9.46709e-06	0.000221828	11	44	55	175
GO:0009535 chloroplast thylakoid membrane	132	0.000221828	1.794	0.254	Cellular Component	GO:0009535	chloroplast thylakoid membrane	9.54351e-06	0.000221828	4	128	132	519
GO:0006032 chitin catabolic process	24	0.000224932	0.224	0.462	Biological Process	GO:0006032	chitin catabolic process	3.20426e-06	0.000224932	9	15	24	52
GO:0019184 nonribosomal peptide biosynthetic process	63	0.000226984	0.588	0.315	Biological Process	GO:0019184	nonribosomal peptide biosynthetic process	3.2711e-06	0.000226984	10	53	63	200
GO:0008756 o-succinylbenzoate-CoA ligase activity	52	0.00023289	0.462	0.315	Molecular Function	GO:0008756	o-succinylbenzoate-CoA ligase activity	6.95722e-06	0.00023289	6	46	52	165
GO:0015018 galactosylgalactosylxylosylprotein 3-beta-glucuronosyltransferase activity	19	0.00023289	0.169	0.487	Molecular Function	GO:0015018	galactosylgalactosylxylosylprotein 3-beta-glucuronosyltransferase activity	6.97336e-06	0.00023289	0	19	19	39
GO:0003987 acetate-CoA ligase activity	51	0.00023745	0.454	0.317	Molecular Function	GO:0003987	acetate-CoA ligase activity	7.21448e-06	0.00023745	6	45	51	161
GO:0016020 membrane	3259	0.000253552	44.292	0.188	Cellular Component	GO:0016020	membrane	1.11744e-05	0.000253552	758	2501	3259	17319
GO:0016835 carbon-oxygen lyase activity	301	0.000374471	2.677	0.218	Molecular Function	GO:0016835	carbon-oxygen lyase activity	1.15425e-05	0.000374471	74	227	301	1379
GO:0009755 hormone-mediated signaling pathway	344	0.000388281	3.208	0.225	Biological Process	GO:0009755	hormone-mediated signaling pathway	5.65988e-06	0.000388281	96	248	344	1527
GO:1902356 oxaloacetate(2-) transmembrane transport	7	0.000432696	0.065	1	Biological Process	GO:1902356	oxaloacetate(2-) transmembrane transport	6.37899e-06	0.000432696	0	7	7	7
GO:0032787 monocarboxylic acid metabolic process	941	0.000439429	8.776	0.205	Biological Process	GO:0032787	monocarboxylic acid metabolic process	6.55104e-06	0.000439429	263	678	941	4582
GO:1901072 glucosamine-containing compound catabolic process	27	0.000439722	0.252	0.422	Biological Process	GO:1901072	glucosamine-containing compound catabolic process	6.62824e-06	0.000439722	10	17	27	64
GO:0019199 transmembrane receptor protein kinase activity	48	0.00046166	0.427	0.316	Molecular Function	GO:0019199	transmembrane receptor protein kinase activity	1.44332e-05	0.00046166	0	48	48	152
GO:0008743 L-threonine 3-dehydrogenase activity	47	0.000471816	0.418	0.318	Molecular Function	GO:0008743	L-threonine 3-dehydrogenase activity	1.49585e-05	0.000471816	8	39	47	148
GO:0047473 D-alanine-poly(phosphoribitol) ligase activity	51	0.000480152	0.454	0.309	Molecular Function	GO:0047473	D-alanine-poly(phosphoribitol) ligase activity	1.54342e-05	0.000480152	6	45	51	165
GO:0030729 acetoacetate-CoA ligase activity	45	0.000489721	0.4	0.321	Molecular Function	GO:0030729	acetoacetate-CoA ligase activity	1.59574e-05	0.000489721	4	41	45	140
GO:0006026 aminoglycan catabolic process	30	0.000501353	0.28	0.4	Biological Process	GO:0006026	aminoglycan catabolic process	7.6403e-06	0.000501353	15	15	30	75
GO:0009725 response to hormone	566	0.000501781	5.278	0.214	Biological Process	GO:0009725	response to hormone	7.72994e-06	0.000501781	155	411	566	2651
GO:0019290 siderophore biosynthetic process	52	0.000540706	0.485	0.325	Biological Process	GO:0019290	siderophore biosynthetic process	8.41915e-06	0.000540706	7	45	52	160
GO:0009225 nucleotide-sugar metabolic process	114	0.000552244	1.063	0.266	Biological Process	GO:0009225	nucleotide-sugar metabolic process	8.69027e-06	0.000552244	26	88	114	429
GO:0004315 3-oxoacyl-[acyl-carrier-protein] synthase activity	54	0.000570593	0.48	0.302	Molecular Function	GO:0004315	3-oxoacyl-[acyl-carrier-protein] synthase activity	1.90955e-05	0.000570593	11	43	54	179
GO:0016207 4-coumarate-CoA ligase activity	11	0.000570593	0.098	0.647	Molecular Function	GO:0016207	4-coumarate-CoA ligase activity	1.9279e-05	0.000570593	0	11	11	17
GO:0016878 acid-thiol ligase activity	67	0.000570593	0.596	0.284	Molecular Function	GO:0016878	acid-thiol ligase activity	1.93464e-05	0.000570593	8	59	67	236
GO:0008460 dTDP-glucose 4,6-dehydratase activity	73	0.000574301	0.649	0.278	Molecular Function	GO:0008460	dTDP-glucose 4,6-dehydratase activity	1.9725e-05	0.000574301	17	56	73	263
GO:0042710 biofilm formation	81	0.00060192	0.755	0.286	Biological Process	GO:0042710	biofilm formation	9.57169e-06	0.00060192	16	65	81	283
GO:0090558 plant epidermis development	91	0.000608893	0.849	0.278	Biological Process	GO:0090558	plant epidermis development	9.78344e-06	0.000608893	13	78	91	327
GO:0008422 beta-glucosidase activity	42	0.000611741	0.374	0.326	Molecular Function	GO:0008422	beta-glucosidase activity	2.12803e-05	0.000611741	1	41	42	129
GO:0009237 siderophore metabolic process	52	0.000632109	0.485	0.323	Biological Process	GO:0009237	siderophore metabolic process	1.02612e-05	0.000632109	7	45	52	161
GO:0042221 response to chemical	1549	0.000659107	14.446	0.199	Biological Process	GO:0042221	response to chemical	1.08086e-05	0.000659107	523	1026	1549	7800
GO:0003849 3-deoxy-7-phosphoheptulonate synthase activity	12	0.000678797	0.107	0.6	Molecular Function	GO:0003849	3-deoxy-7-phosphoheptulonate synthase activity	2.39118e-05	0.000678797	4	8	12	20
GO:0046658 anchored component of plasma membrane	36	0.000727638	0.489	0.346	Cellular Component	GO:0046658	anchored component of plasma membrane	3.28315e-05	0.000727638	4	32	36	104
GO:0046906 tetrapyrrole binding	394	0.000729891	3.504	0.21	Molecular Function	GO:0046906	tetrapyrrole binding	2.60331e-05	0.000729891	51	343	394	1877
GO:0052716 hydroquinone:oxygen oxidoreductase activity	19	0.000734019	0.169	0.452	Molecular Function	GO:0052716	hydroquinone:oxygen oxidoreductase activity	2.65036e-05	0.000734019	0	19	19	42
GO:0046348 amino sugar catabolic process	27	0.000794002	0.252	0.409	Biological Process	GO:0046348	amino sugar catabolic process	1.31523e-05	0.000794002	10	17	27	66
GO:0006739 NADP metabolic process	105	0.00079518	0.979	0.268	Biological Process	GO:0006739	NADP metabolic process	1.33035e-05	0.00079518	21	84	105	392
GO:1901617 organic hydroxy compound biosynthetic process	155	0.000819821	1.445	0.249	Biological Process	GO:1901617	organic hydroxy compound biosynthetic process	1.38515e-05	0.000819821	41	114	155	623
GO:0016301 kinase activity	1394	0.000859917	12.398	0.191	Molecular Function	GO:0016301	kinase activity	3.16264e-05	0.000859917	261	1133	1394	7302
GO:0015926 glucosidase activity	64	0.000859917	0.569	0.283	Molecular Function	GO:0015926	glucosidase activity	3.18067e-05	0.000859917	1	63	64	226
GO:0000403 Y-form DNA binding	10	0.0008612	0.089	0.667	Molecular Function	GO:0000403	Y-form DNA binding	3.22334e-05	0.0008612	0	10	10	15
GO:0006323 DNA packaging	289	0.000918818	2.695	0.227	Biological Process	GO:0006323	DNA packaging	1.56764e-05	0.000918818	58	231	289	1272
GO:0010033 response to organic substance	834	0.000924354	7.778	0.206	Biological Process	GO:0010033	response to organic substance	1.59239e-05	0.000924354	281	553	834	4051
GO:0030981 cortical microtubule cytoskeleton	18	0.000968398	0.245	0.462	Cellular Component	GO:0030981	cortical microtubule cytoskeleton	4.47109e-05	0.000968398	0	18	18	39
GO:0036094 small molecule binding	2942	0.00100946	26.165	0.184	Molecular Function	GO:0036094	small molecule binding	3.82272e-05	0.00100946	769	2173	2942	15960
GO:0010007 magnesium chelatase complex	24	0.00102123	0.326	0.4	Cellular Component	GO:0010007	magnesium chelatase complex	4.82216e-05	0.00102123	2	22	24	60
GO:0004672 protein kinase activity	1051	0.0010803	9.347	0.194	Molecular Function	GO:0004672	protein kinase activity	4.16433e-05	0.0010803	155	896	1051	5427
GO:0003985 acetyl-CoA C-acetyltransferase activity	24	0.0010803	0.213	0.393	Molecular Function	GO:0003985	acetyl-CoA C-acetyltransferase activity	4.23369e-05	0.0010803	5	19	24	61
GO:0016851 magnesium chelatase activity	24	0.0010803	0.213	0.393	Molecular Function	GO:0016851	magnesium chelatase activity	4.23369e-05	0.0010803	2	22	24	61
GO:0019318 hexose metabolic process	289	0.00115218	2.695	0.226	Biological Process	GO:0019318	hexose metabolic process	2.00395e-05	0.00115218	76	213	289	1276
GO:0018467 formaldehyde dehydrogenase activity	32	0.00116846	0.285	0.348	Molecular Function	GO:0018467	formaldehyde dehydrogenase activity	4.63061e-05	0.00116846	4	28	32	92
GO:0008441 3'(2'),5'-bisphosphate nucleotidase activity	14	0.0011739	0.125	0.519	Molecular Function	GO:0008441	3'(2'),5'-bisphosphate nucleotidase activity	4.70388e-05	0.0011739	0	14	14	27
GO:0016801 hydrolase activity, acting on ether bonds	20	0.00120088	0.178	0.426	Molecular Function	GO:0016801	hydrolase activity, acting on ether bonds	4.86487e-05	0.00120088	2	18	20	47
GO:0042555 MCM complex	15	0.00125956	0.204	0.5	Cellular Component	GO:0042555	MCM complex	6.07974e-05	0.00125956	0	15	15	30
GO:0019427 acetyl-CoA biosynthetic process from acetate	51	0.00128046	0.476	0.317	Biological Process	GO:0019427	acetyl-CoA biosynthetic process from acetate	2.24829e-05	0.00128046	6	45	51	161
GO:0044038 cell wall macromolecule biosynthetic process	130	0.00133377	1.212	0.254	Biological Process	GO:0044038	cell wall macromolecule biosynthetic process	2.38606e-05	0.00133377	23	107	130	512
GO:0070589 cellular component macromolecule biosynthetic process	130	0.00133377	1.212	0.254	Biological Process	GO:0070589	cellular component macromolecule biosynthetic process	2.38606e-05	0.00133377	23	107	130	512
GO:0032870 cellular response to hormone stimulus	356	0.00137095	3.32	0.221	Biological Process	GO:0032870	cellular response to hormone stimulus	2.4753e-05	0.00137095	101	255	356	1613
GO:0004713 protein tyrosine kinase activity	32	0.00141356	0.285	0.344	Molecular Function	GO:0004713	protein tyrosine kinase activity	5.89009e-05	0.00141356	3	29	32	93
GO:0004738 pyruvate dehydrogenase activity	32	0.00141356	0.285	0.344	Molecular Function	GO:0004738	pyruvate dehydrogenase activity	5.89009e-05	0.00141356	11	21	32	93
GO:0016679 oxidoreductase activity, acting on diphenols and related substances as donors	49	0.00141356	0.436	0.299	Molecular Function	GO:0016679	oxidoreductase activity, acting on diphenols and related substances as donors	5.91317e-05	0.00141356	6	43	49	164
GO:0048038 quinone binding	25	0.00147295	0.222	0.379	Molecular Function	GO:0048038	quinone binding	6.22649e-05	0.00147295	3	22	25	66
GO:0009226 nucleotide-sugar biosynthetic process	104	0.0015413	0.97	0.264	Biological Process	GO:0009226	nucleotide-sugar biosynthetic process	2.8084e-05	0.0015413	26	78	104	394
GO:0010394 homogalacturonan metabolic process	11	0.00155823	0.103	0.647	Biological Process	GO:0010394	homogalacturonan metabolic process	2.86507e-05	0.00155823	1	10	11	17
GO:0004140 dephospho-CoA kinase activity	43	0.00157062	0.382	0.309	Molecular Function	GO:0004140	dephospho-CoA kinase activity	6.70852e-05	0.00157062	5	38	43	139
GO:0071229 cellular response to acid chemical	187	0.00157459	1.744	0.239	Biological Process	GO:0071229	cellular response to acid chemical	2.92122e-05	0.00157459	63	124	187	784
GO:0019684 photosynthesis, light reaction	78	0.0015811	0.727	0.281	Biological Process	GO:0019684	photosynthesis, light reaction	2.95948e-05	0.0015811	8	70	78	278
GO:0070592 cell wall polysaccharide biosynthetic process	29	0.00163852	0.27	0.382	Biological Process	GO:0070592	cell wall polysaccharide biosynthetic process	3.09805e-05	0.00163852	0	29	29	76
GO:0007130 synaptonemal complex assembly	19	0.00163852	0.177	0.463	Biological Process	GO:0007130	synaptonemal complex assembly	3.12124e-05	0.00163852	3	16	19	41
GO:0006972 hyperosmotic response	51	0.00169322	0.476	0.313	Biological Process	GO:0006972	hyperosmotic response	3.2535e-05	0.00169322	24	27	51	163
GO:0045493 xylan catabolic process	6	0.00180917	0.056	1	Biological Process	GO:0045493	xylan catabolic process	3.52395e-05	0.00180917	1	5	6	6
GO:0006629 lipid metabolic process	1097	0.00180917	10.23	0.201	Biological Process	GO:0006629	lipid metabolic process	3.62238e-05	0.00180917	256	841	1097	5454
GO:0070058 tRNA gene clustering	12	0.00180917	0.112	0.6	Biological Process	GO:0070058	tRNA gene clustering	3.64114e-05	0.00180917	0	12	12	20
GO:0009970 cellular response to sulfate starvation	8	0.00180917	0.075	0.8	Biological Process	GO:0009970	cellular response to sulfate starvation	3.66016e-05	0.00180917	0	8	8	10
GO:0010037 response to carbon dioxide	8	0.00180917	0.075	0.8	Biological Process	GO:0010037	response to carbon dioxide	3.66016e-05	0.00180917	2	6	8	10
GO:0015729 oxaloacetate transport	8	0.00180917	0.075	0.8	Biological Process	GO:0015729	oxaloacetate transport	3.66016e-05	0.00180917	0	8	8	10
GO:0009813 flavonoid biosynthetic process	44	0.00180917	0.41	0.326	Biological Process	GO:0009813	flavonoid biosynthetic process	3.68607e-05	0.00180917	10	34	44	135
GO:0008965 phosphoenolpyruvate-protein phosphotransferase activity	8	0.0019361	0.071	0.727	Molecular Function	GO:0008965	phosphoenolpyruvate-protein phosphotransferase activity	8.35483e-05	0.0019361	3	5	8	11
GO:0034285 response to disaccharide	66	0.0019921	0.615	0.289	Biological Process	GO:0034285	response to disaccharide	4.12241e-05	0.0019921	31	35	66	228
GO:0009809 lignin biosynthetic process	20	0.0019921	0.187	0.444	Biological Process	GO:0009809	lignin biosynthetic process	4.12477e-05	0.0019921	0	20	20	45
GO:0042737 drug catabolic process	71	0.00203517	0.662	0.284	Biological Process	GO:0042737	drug catabolic process	4.28443e-05	0.00203517	25	46	71	250
GO:0006546 glycine catabolic process	15	0.00203517	0.14	0.517	Biological Process	GO:0006546	glycine catabolic process	4.28541e-05	0.00203517	0	15	15	29
GO:0071495 cellular response to endogenous stimulus	370	0.00203517	3.451	0.218	Biological Process	GO:0071495	cellular response to endogenous stimulus	4.3151e-05	0.00203517	105	265	370	1694
GO:0006030 chitin metabolic process	24	0.00204161	0.224	0.407	Biological Process	GO:0006030	chitin metabolic process	4.36257e-05	0.00204161	9	15	24	59
GO:0016209 antioxidant activity	232	0.00208844	2.063	0.219	Molecular Function	GO:0016209	antioxidant activity	9.10415e-05	0.00208844	49	183	232	1060
GO:0009011 starch synthase activity	29	0.00212958	0.258	0.349	Molecular Function	GO:0009011	starch synthase activity	9.37726e-05	0.00212958	9	20	29	83
GO:0000727 double-strand break repair via break-induced replication	10	0.0021299	0.093	0.667	Biological Process	GO:0000727	double-strand break repair via break-induced replication	4.63879e-05	0.0021299	0	10	10	15
GO:0019350 teichoic acid biosynthetic process	51	0.0021299	0.476	0.309	Biological Process	GO:0019350	teichoic acid biosynthetic process	4.65707e-05	0.0021299	6	45	51	165
GO:0046374 teichoic acid metabolic process	51	0.0021299	0.476	0.309	Biological Process	GO:0046374	teichoic acid metabolic process	4.65707e-05	0.0021299	6	45	51	165
GO:0010369 chromocenter	14	0.00214011	0.19	0.5	Cellular Component	GO:0010369	chromocenter	0.00010706	0.00214011	0	14	14	28
GO:0010598 NAD(P)H dehydrogenase complex (plastoquinone)	11	0.00214011	0.149	0.579	Cellular Component	GO:0010598	NAD(P)H dehydrogenase complex (plastoquinone)	0.000107791	0.00214011	0	11	11	19
GO:0045250 cytosolic pyruvate dehydrogenase complex	17	0.00228548	0.231	0.447	Cellular Component	GO:0045250	cytosolic pyruvate dehydrogenase complex	0.000117511	0.00228548	7	10	17	38
GO:0004043 L-aminoadipate-semialdehyde dehydrogenase activity	67	0.00230713	0.596	0.27	Molecular Function	GO:0004043	L-aminoadipate-semialdehyde dehydrogenase activity	0.000102607	0.00230713	17	50	67	248
GO:0006086 acetyl-CoA biosynthetic process from pyruvate	33	0.00233342	0.308	0.355	Biological Process	GO:0006086	acetyl-CoA biosynthetic process from pyruvate	5.14071e-05	0.00233342	11	22	33	93
GO:0006083 acetate metabolic process	72	0.00238561	0.671	0.281	Biological Process	GO:0006083	acetate metabolic process	5.36034e-05	0.00238561	11	61	72	256
GO:0046271 phenylpropanoid catabolic process	18	0.00238561	0.168	0.462	Biological Process	GO:0046271	phenylpropanoid catabolic process	5.37423e-05	0.00238561	0	18	18	39
GO:0046274 lignin catabolic process	18	0.00238561	0.168	0.462	Biological Process	GO:0046274	lignin catabolic process	5.37423e-05	0.00238561	0	18	18	39
GO:0004401 histidinol-phosphatase activity	15	0.00251304	0.133	0.469	Molecular Function	GO:0004401	histidinol-phosphatase activity	0.000112871	0.00251304	0	15	15	32
GO:0044711 single-organism biosynthetic process	2025	0.0025363	18.885	0.194	Biological Process	GO:0044711	single-organism biosynthetic process	5.75572e-05	0.0025363	509	1516	2025	10414
GO:0009404 toxin metabolic process	86	0.00258018	0.802	0.27	Biological Process	GO:0009404	toxin metabolic process	5.89804e-05	0.00258018	26	60	86	319
GO:0016998 cell wall macromolecule catabolic process	27	0.00263567	0.252	0.38	Biological Process	GO:0016998	cell wall macromolecule catabolic process	6.14469e-05	0.00263567	8	19	27	71
GO:0051095 regulation of helicase activity	11	0.00263567	0.103	0.611	Biological Process	GO:0051095	regulation of helicase activity	6.15606e-05	0.00263567	0	11	11	18
GO:0051097 negative regulation of helicase activity	11	0.00263567	0.103	0.611	Biological Process	GO:0051097	negative regulation of helicase activity	6.15606e-05	0.00263567	0	11	11	18
GO:0019305 dTDP-rhamnose biosynthetic process	89	0.00263567	0.83	0.267	Biological Process	GO:0019305	dTDP-rhamnose biosynthetic process	6.24318e-05	0.00263567	20	69	89	333
GO:0046383 dTDP-rhamnose metabolic process	89	0.00263567	0.83	0.267	Biological Process	GO:0046383	dTDP-rhamnose metabolic process	6.24318e-05	0.00263567	20	69	89	333
GO:0016877 ligase activity, forming carbon-sulfur bonds	90	0.00273055	0.8	0.252	Molecular Function	GO:0016877	ligase activity, forming carbon-sulfur bonds	0.000123843	0.00273055	12	78	90	357
GO:0045300 acyl-[acyl-carrier-protein] desaturase activity	14	0.00280206	0.125	0.483	Molecular Function	GO:0045300	acyl-[acyl-carrier-protein] desaturase activity	0.00012832	0.00280206	2	12	14	29
GO:0009415 response to water	112	0.00282394	1.044	0.255	Biological Process	GO:0009415	response to water	6.73592e-05	0.00282394	53	59	112	439
GO:0009765 photosynthesis, light harvesting	25	0.00282803	0.233	0.391	Biological Process	GO:0009765	photosynthesis, light harvesting	6.79252e-05	0.00282803	2	23	25	64
GO:0009524 phragmoplast	37	0.0028376	0.503	0.322	Cellular Component	GO:0009524	phragmoplast	0.000148877	0.0028376	3	34	37	115
GO:0009694 jasmonic acid metabolic process	39	0.00290566	0.364	0.331	Biological Process	GO:0009694	jasmonic acid metabolic process	7.02711e-05	0.00290566	5	34	39	118
GO:0003978 UDP-glucose 4-epimerase activity	82	0.00293171	0.729	0.256	Molecular Function	GO:0003978	UDP-glucose 4-epimerase activity	0.000135548	0.00293171	18	64	82	320
GO:0009743 response to carbohydrate	121	0.00308489	1.128	0.251	Biological Process	GO:0009743	response to carbohydrate	7.51166e-05	0.00308489	62	59	121	482
GO:0004324 ferredoxin-NADP+ reductase activity	10	0.00318132	0.089	0.588	Molecular Function	GO:0004324	ferredoxin-NADP+ reductase activity	0.000148489	0.00318132	0	10	10	17
GO:0016684 oxidoreductase activity, acting on peroxide as acceptor	143	0.00332524	1.272	0.231	Molecular Function	GO:0016684	oxidoreductase activity, acting on peroxide as acceptor	0.000156672	0.00332524	26	117	143	618
GO:0004350 glutamate-5-semialdehyde dehydrogenase activity	17	0.00375603	0.151	0.425	Molecular Function	GO:0004350	glutamate-5-semialdehyde dehydrogenase activity	0.000180139	0.00375603	7	10	17	40
GO:0004601 peroxidase activity	137	0.00375603	1.218	0.232	Molecular Function	GO:0004601	peroxidase activity	0.000180276	0.00375603	24	113	137	590
GO:0052546 cell wall pectin metabolic process	17	0.00377509	0.159	0.459	Biological Process	GO:0052546	cell wall pectin metabolic process	9.26078e-05	0.00377509	0	17	17	37
GO:0009314 response to radiation	404	0.00377509	3.768	0.215	Biological Process	GO:0009314	response to radiation	9.31736e-05	0.00377509	153	251	404	1882
GO:0009812 flavonoid metabolic process	58	0.00379497	0.541	0.291	Biological Process	GO:0009812	flavonoid metabolic process	9.42928e-05	0.00379497	16	42	58	199
GO:0000281 mitotic cytokinesis	106	0.00393647	0.989	0.255	Biological Process	GO:0000281	mitotic cytokinesis	9.84608e-05	0.00393647	17	89	106	415
GO:0070193 synaptonemal complex organization	19	0.00404012	0.177	0.432	Biological Process	GO:0070193	synaptonemal complex organization	0.000103017	0.00404012	3	16	19	44
GO:0010025 wax biosynthetic process	10	0.00404012	0.093	0.625	Biological Process	GO:0010025	wax biosynthetic process	0.000103525	0.00404012	0	10	10	16
GO:0010166 wax metabolic process	10	0.00404012	0.093	0.625	Biological Process	GO:0010166	wax metabolic process	0.000103525	0.00404012	0	10	10	16
GO:0006790 sulfur compound metabolic process	715	0.00404012	6.668	0.205	Biological Process	GO:0006790	sulfur compound metabolic process	0.00010373	0.00404012	169	546	715	3487
GO:0009243 O antigen biosynthetic process	95	0.00406137	0.886	0.26	Biological Process	GO:0009243	O antigen biosynthetic process	0.000105621	0.00406137	20	75	95	365
GO:0046402 O antigen metabolic process	95	0.00406137	0.886	0.26	Biological Process	GO:0046402	O antigen metabolic process	0.000105621	0.00406137	20	75	95	365
GO:1901071 glucosamine-containing compound metabolic process	27	0.00409215	0.252	0.37	Biological Process	GO:1901071	glucosamine-containing compound metabolic process	0.000107099	0.00409215	10	17	27	73
GO:0000097 sulfur amino acid biosynthetic process	167	0.00411881	1.557	0.237	Biological Process	GO:0000097	sulfur amino acid biosynthetic process	0.00010848	0.00411881	20	147	167	705
GO:0016838 carbon-oxygen lyase activity, acting on phosphates	52	0.00417109	0.462	0.281	Molecular Function	GO:0016838	carbon-oxygen lyase activity, acting on phosphates	0.000202034	0.00417109	5	47	52	185
GO:0010258 NADH dehydrogenase complex (plastoquinone) assembly	8	0.00420052	0.075	0.727	Biological Process	GO:0010258	NADH dehydrogenase complex (plastoquinone) assembly	0.000112719	0.00420052	0	8	8	11
GO:0043617 cellular response to sucrose starvation	8	0.00420052	0.075	0.727	Biological Process	GO:0043617	cellular response to sucrose starvation	0.000112719	0.00420052	8	0	8	11
GO:0070550 rDNA condensation	8	0.00420052	0.075	0.727	Biological Process	GO:0070550	rDNA condensation	0.000112719	0.00420052	0	8	8	11
GO:0070008 serine-type exopeptidase activity	61	0.0042269	0.543	0.27	Molecular Function	GO:0070008	serine-type exopeptidase activity	0.000208605	0.0042269	9	52	61	226
GO:0008883 glutamyl-tRNA reductase activity	18	0.0042269	0.16	0.409	Molecular Function	GO:0008883	glutamyl-tRNA reductase activity	0.000210095	0.0042269	3	15	18	44
GO:0004467 long-chain fatty acid-CoA ligase activity	8	0.0042269	0.071	0.667	Molecular Function	GO:0004467	long-chain fatty acid-CoA ligase activity	0.000212183	0.0042269	1	7	8	12
GO:0031956 medium-chain fatty acid-CoA ligase activity	8	0.0042269	0.071	0.667	Molecular Function	GO:0031956	medium-chain fatty acid-CoA ligase activity	0.000212183	0.0042269	1	7	8	12
GO:0044435 plastid part	650	0.00425654	8.834	0.202	Cellular Component	GO:0044435	plastid part	0.00022779	0.00425654	132	518	650	3219
GO:0009266 response to temperature stimulus	289	0.00441285	2.695	0.221	Biological Process	GO:0009266	response to temperature stimulus	0.000119148	0.00441285	157	132	289	1307
GO:0044282 small molecule catabolic process	498	0.00456043	4.644	0.21	Biological Process	GO:0044282	small molecule catabolic process	0.000123888	0.00456043	144	354	498	2369
GO:0009409 response to cold	147	0.0046439	1.371	0.241	Biological Process	GO:0009409	response to cold	0.000126925	0.0046439	66	81	147	611
GO:0008653 lipopolysaccharide metabolic process	142	0.0049266	1.324	0.241	Biological Process	GO:0008653	lipopolysaccharide metabolic process	0.000136283	0.0049266	35	107	142	588
GO:0009103 lipopolysaccharide biosynthetic process	142	0.0049266	1.324	0.241	Biological Process	GO:0009103	lipopolysaccharide biosynthetic process	0.000136283	0.0049266	35	107	142	588
GO:0008712 ADP-glyceromanno-heptose 6-epimerase activity	62	0.00493556	0.551	0.267	Molecular Function	GO:0008712	ADP-glyceromanno-heptose 6-epimerase activity	0.00024993	0.00493556	18	44	62	232
GO:1901605 alpha-amino acid metabolic process	733	0.00503808	6.836	0.204	Biological Process	GO:1901605	alpha-amino acid metabolic process	0.000140202	0.00503808	209	524	733	3590
GO:0009416 response to light stimulus	362	0.00506738	3.376	0.216	Biological Process	GO:0009416	response to light stimulus	0.000141856	0.00506738	140	222	362	1678
GO:0047733 CDP-glucose 4,6-dehydratase activity	63	0.0051384	0.56	0.266	Molecular Function	GO:0047733	CDP-glucose 4,6-dehydratase activity	0.000262463	0.0051384	16	47	63	237
GO:0016157 sucrose synthase activity	25	0.00600033	0.222	0.347	Molecular Function	GO:0016157	sucrose synthase activity	0.000309132	0.00600033	7	18	25	72
GO:0009757 hexose mediated signaling	9	0.0061075	0.084	0.643	Biological Process	GO:0009757	hexose mediated signaling	0.000172662	0.0061075	6	3	9	14
GO:0030261 chromosome condensation	230	0.0061075	2.145	0.225	Biological Process	GO:0030261	chromosome condensation	0.000172997	0.0061075	42	188	230	1020
GO:0034754 cellular hormone metabolic process	54	0.00627772	0.504	0.29	Biological Process	GO:0034754	cellular hormone metabolic process	0.000179104	0.00627772	17	37	54	186
GO:0009956 radial pattern formation	15	0.00627772	0.14	0.469	Biological Process	GO:0009956	radial pattern formation	0.000180512	0.00627772	5	10	15	32
GO:0018298 protein-chromophore linkage	27	0.00627772	0.252	0.36	Biological Process	GO:0018298	protein-chromophore linkage	0.000180938	0.00627772	1	26	27	75
GO:0000796 condensin complex	11	0.00637443	0.149	0.524	Cellular Component	GO:0000796	condensin complex	0.000353605	0.00637443	0	11	11	21
GO:0000799 nuclear condensin complex	10	0.00637443	0.136	0.556	Cellular Component	GO:0000799	nuclear condensin complex	0.000354507	0.00637443	0	10	10	18
GO:0009414 response to water deprivation	105	0.00652483	0.979	0.252	Biological Process	GO:0009414	response to water deprivation	0.000189141	0.00652483	49	56	105	417
GO:0019287 isopentenyl diphosphate biosynthetic process, mevalonate pathway	52	0.00675153	0.485	0.292	Biological Process	GO:0019287	isopentenyl diphosphate biosynthetic process, mevalonate pathway	0.000196831	0.00675153	7	45	52	178
GO:0051002 ligase activity, forming nitrogen-metal bonds	30	0.00685177	0.267	0.323	Molecular Function	GO:0051002	ligase activity, forming nitrogen-metal bonds	0.000359031	0.00685177	5	25	30	93
GO:0051003 ligase activity, forming nitrogen-metal bonds, forming coordination complexes	30	0.00685177	0.267	0.323	Molecular Function	GO:0051003	ligase activity, forming nitrogen-metal bonds, forming coordination complexes	0.000359031	0.00685177	5	25	30	93
GO:1901615 organic hydroxy compound metabolic process	331	0.00739143	3.087	0.216	Biological Process	GO:1901615	organic hydroxy compound metabolic process	0.000216711	0.00739143	97	234	331	1530
GO:0010393 galacturonan metabolic process	39	0.00777521	0.364	0.315	Biological Process	GO:0010393	galacturonan metabolic process	0.000229251	0.00777521	1	38	39	124
GO:0000096 sulfur amino acid metabolic process	177	0.0083247	1.651	0.231	Biological Process	GO:0000096	sulfur amino acid metabolic process	0.000246831	0.0083247	22	155	177	765
GO:0006631 fatty acid metabolic process	371	0.00834519	3.46	0.214	Biological Process	GO:0006631	fatty acid metabolic process	0.000249163	0.00834519	87	284	371	1736
GO:0009644 response to high light intensity	33	0.00834519	0.308	0.33	Biological Process	GO:0009644	response to high light intensity	0.00025157	0.00834519	16	17	33	100
GO:0071103 DNA conformation change	399	0.00834519	3.721	0.212	Biological Process	GO:0071103	DNA conformation change	0.000251586	0.00834519	105	294	399	1879
GO:0016614 oxidoreductase activity, acting on CH-OH group of donors	421	0.0083484	3.744	0.202	Molecular Function	GO:0016614	oxidoreductase activity, acting on CH-OH group of donors	0.000441131	0.0083484	112	309	421	2086
GO:0031957 very long-chain fatty acid-CoA ligase activity	8	0.00876923	0.071	0.615	Molecular Function	GO:0031957	very long-chain fatty acid-CoA ligase activity	0.000467229	0.00876923	0	8	8	13
GO:0009746 response to hexose	62	0.00896756	0.578	0.277	Biological Process	GO:0009746	response to hexose	0.000271834	0.00896756	35	27	62	224
GO:0015140 malate transmembrane transporter activity	9	0.00948705	0.08	0.562	Molecular Function	GO:0015140	malate transmembrane transporter activity	0.000509652	0.00948705	0	9	9	16
GO:0006012 galactose metabolic process	126	0.0095892	1.175	0.242	Biological Process	GO:0006012	galactose metabolic process	0.000292267	0.0095892	29	97	126	521
GO:0032432 actin filament bundle	8	0.00998257	0.109	0.615	Cellular Component	GO:0032432	actin filament bundle	0.000565644	0.00998257	0	8	8	13
GO:0009574 preprophase band	11	0.0100956	0.149	0.5	Cellular Component	GO:0009574	preprophase band	0.000593234	0.0100956	0	11	11	22
GO:0044426 cell wall part	11	0.0100956	0.149	0.5	Cellular Component	GO:0044426	cell wall part	0.000593234	0.0100956	3	8	11	22
GO:0043436 oxoacid metabolic process	1614	0.0101947	15.052	0.195	Biological Process	GO:0043436	oxoacid metabolic process	0.000313872	0.0101947	435	1179	1614	8291
GO:0060918 auxin transport	45	0.0101947	0.42	0.298	Biological Process	GO:0060918	auxin transport	0.0003141	0.0101947	11	34	45	151
GO:0097367 carbohydrate derivative binding	2477	0.0104862	22.03	0.183	Molecular Function	GO:0097367	carbohydrate derivative binding	0.000567947	0.0104862	648	1829	2477	13500
GO:0032549 ribonucleoside binding	2409	0.0106022	21.425	0.184	Molecular Function	GO:0032549	ribonucleoside binding	0.000578898	0.0106022	630	1779	2409	13118
GO:0019752 carboxylic acid metabolic process	1587	0.0106993	14.8	0.195	Biological Process	GO:0019752	carboxylic acid metabolic process	0.000331417	0.0106993	433	1154	1587	8149
GO:0001883 purine nucleoside binding	2407	0.0108173	21.407	0.184	Molecular Function	GO:0001883	purine nucleoside binding	0.000600167	0.0108173	628	1779	2407	13109
GO:0032550 purine ribonucleoside binding	2407	0.0108173	21.407	0.184	Molecular Function	GO:0032550	purine ribonucleoside binding	0.000600167	0.0108173	628	1779	2407	13109
GO:0046855 inositol phosphate dephosphorylation	16	0.0112156	0.149	0.432	Biological Process	GO:0046855	inositol phosphate dephosphorylation	0.000351126	0.0112156	0	16	16	37
GO:0071545 inositol phosphate catabolic process	16	0.0112156	0.149	0.432	Biological Process	GO:0071545	inositol phosphate catabolic process	0.000351126	0.0112156	0	16	16	37
GO:0009739 response to gibberellin	42	0.0112511	0.392	0.302	Biological Process	GO:0009739	response to gibberellin	0.0003541	0.0112511	10	32	42	139
GO:0009700 indole phytoalexin biosynthetic process	9	0.0112672	0.084	0.6	Biological Process	GO:0009700	indole phytoalexin biosynthetic process	0.000362073	0.0112672	0	9	9	15
GO:0046217 indole phytoalexin metabolic process	9	0.0112672	0.084	0.6	Biological Process	GO:0046217	indole phytoalexin metabolic process	0.000362073	0.0112672	0	9	9	15
GO:0052314 phytoalexin metabolic process	9	0.0112672	0.084	0.6	Biological Process	GO:0052314	phytoalexin metabolic process	0.000362073	0.0112672	0	9	9	15
GO:0052315 phytoalexin biosynthetic process	9	0.0112672	0.084	0.6	Biological Process	GO:0052315	phytoalexin biosynthetic process	0.000362073	0.0112672	0	9	9	15
GO:0008802 betaine-aldehyde dehydrogenase activity	23	0.0113595	0.205	0.343	Molecular Function	GO:0008802	betaine-aldehyde dehydrogenase activity	0.000635249	0.0113595	10	13	23	67
GO:0006567 threonine catabolic process	51	0.011596	0.476	0.287	Biological Process	GO:0006567	threonine catabolic process	0.000375352	0.011596	8	43	51	178
GO:0009816 defense response to bacterium, incompatible interaction	27	0.011596	0.252	0.346	Biological Process	GO:0009816	defense response to bacterium, incompatible interaction	0.000376481	0.011596	15	12	27	78
GO:0010476 gibberellin mediated signaling pathway	31	0.0117667	0.289	0.33	Biological Process	GO:0010476	gibberellin mediated signaling pathway	0.000385922	0.0117667	8	23	31	94
GO:0071370 cellular response to gibberellin stimulus	31	0.0117667	0.289	0.33	Biological Process	GO:0071370	cellular response to gibberellin stimulus	0.000385922	0.0117667	8	23	31	94
GO:0009734 auxin-activated signaling pathway	89	0.0118531	0.83	0.254	Biological Process	GO:0009734	auxin-activated signaling pathway	0.000392374	0.0118531	18	71	89	350
GO:0009273 peptidoglycan-based cell wall biogenesis	129	0.0118531	1.203	0.239	Biological Process	GO:0009273	peptidoglycan-based cell wall biogenesis	0.000392681	0.0118531	27	102	129	539
GO:0080161 auxin transmembrane transporter activity	14	0.0119958	0.125	0.424	Molecular Function	GO:0080161	auxin transmembrane transporter activity	0.000676116	0.0119958	0	14	14	33
GO:0006091 generation of precursor metabolites and energy	474	0.0121541	4.42	0.208	Biological Process	GO:0006091	generation of precursor metabolites and energy	0.000404666	0.0121541	107	367	474	2276
GO:0004385 guanylate kinase activity	27	0.0128237	0.24	0.321	Molecular Function	GO:0004385	guanylate kinase activity	0.000733843	0.0128237	6	21	27	84
GO:0019200 carbohydrate kinase activity	79	0.0128237	0.703	0.245	Molecular Function	GO:0019200	carbohydrate kinase activity	0.000734071	0.0128237	29	50	79	322
GO:0016053 organic acid biosynthetic process	943	0.0129165	8.794	0.199	Biological Process	GO:0016053	organic acid biosynthetic process	0.00043219	0.0129165	246	697	943	4732
GO:0048507 meristem development	149	0.0130882	1.39	0.234	Biological Process	GO:0048507	meristem development	0.000440102	0.0130882	44	105	149	637
GO:0008446 GDP-mannose 4,6-dehydratase activity	34	0.0131585	0.302	0.298	Molecular Function	GO:0008446	GDP-mannose 4,6-dehydratase activity	0.000764829	0.0131585	6	28	34	114
GO:0010333 terpene synthase activity	34	0.0131585	0.302	0.298	Molecular Function	GO:0010333	terpene synthase activity	0.000764829	0.0131585	2	32	34	114
GO:0048509 regulation of meristem development	72	0.0131661	0.671	0.264	Biological Process	GO:0048509	regulation of meristem development	0.000444905	0.0131661	12	60	72	273
GO:0001882 nucleoside binding	2410	0.0131996	21.434	0.183	Molecular Function	GO:0001882	nucleoside binding	0.000773031	0.0131996	631	1779	2410	13142
GO:0033764 steroid dehydrogenase activity, acting on the CH-OH group of donors, NAD or NADP as acceptor	92	0.0134011	0.818	0.238	Molecular Function	GO:0033764	steroid dehydrogenase activity, acting on the CH-OH group of donors, NAD or NADP as acceptor	0.00079073	0.0134011	19	73	92	386
GO:0010029 regulation of seed germination	25	0.0134021	0.233	0.352	Biological Process	GO:0010029	regulation of seed germination	0.000455098	0.0134021	14	11	25	71
GO:0051903 S-(hydroxymethyl)glutathione dehydrogenase activity	36	0.0134811	0.32	0.293	Molecular Function	GO:0051903	S-(hydroxymethyl)glutathione dehydrogenase activity	0.000801384	0.0134811	5	31	36	123
GO:0016649 oxidoreductase activity, acting on the CH-NH group of donors, quinone or similar compound as acceptor	5	0.013637	0.044	0.833	Molecular Function	GO:0016649	oxidoreductase activity, acting on the CH-NH group of donors, quinone or similar compound as acceptor	0.000816662	0.013637	5	0	5	6
GO:0043878 glyceraldehyde-3-phosphate dehydrogenase (NAD+) (non-phosphorylating) activity	7	0.0136483	0.062	0.636	Molecular Function	GO:0043878	glyceraldehyde-3-phosphate dehydrogenase (NAD+) (non-phosphorylating) activity	0.000823347	0.0136483	3	4	7	11
GO:0004373 glycogen (starch) synthase activity	32	0.013893	0.285	0.302	Molecular Function	GO:0004373	glycogen (starch) synthase activity	0.000856379	0.013893	10	22	32	106
GO:0004139 deoxyribose-phosphate aldolase activity	4	0.013893	0.036	1	Molecular Function	GO:0004139	deoxyribose-phosphate aldolase activity	0.000915308	0.013893	0	4	4	4
GO:0004753 saccharopine dehydrogenase activity	4	0.013893	0.036	1	Molecular Function	GO:0004753	saccharopine dehydrogenase activity	0.000915308	0.013893	4	0	4	4
GO:0010347 L-galactose-1-phosphate phosphatase activity	4	0.013893	0.036	1	Molecular Function	GO:0010347	L-galactose-1-phosphate phosphatase activity	0.000915308	0.013893	0	4	4	4
GO:0015117 thiosulfate transmembrane transporter activity	4	0.013893	0.036	1	Molecular Function	GO:0015117	thiosulfate transmembrane transporter activity	0.000915308	0.013893	0	4	4	4
GO:0016710 trans-cinnamate 4-monooxygenase activity	4	0.013893	0.036	1	Molecular Function	GO:0016710	trans-cinnamate 4-monooxygenase activity	0.000915308	0.013893	0	4	4	4
GO:0016984 ribulose-bisphosphate carboxylase activity	4	0.013893	0.036	1	Molecular Function	GO:0016984	ribulose-bisphosphate carboxylase activity	0.000915308	0.013893	0	4	4	4
GO:0017096 acetylserotonin O-methyltransferase activity	4	0.013893	0.036	1	Molecular Function	GO:0017096	acetylserotonin O-methyltransferase activity	0.000915308	0.013893	0	4	4	4
GO:0030744 luteolin O-methyltransferase activity	4	0.013893	0.036	1	Molecular Function	GO:0030744	luteolin O-methyltransferase activity	0.000915308	0.013893	0	4	4	4
GO:0061676 importin-alpha family protein binding	4	0.013893	0.036	1	Molecular Function	GO:0061676	importin-alpha family protein binding	0.000915308	0.013893	0	4	4	4
GO:0070456 galactose-1-phosphate phosphatase activity	4	0.013893	0.036	1	Molecular Function	GO:0070456	galactose-1-phosphate phosphatase activity	0.000915308	0.013893	0	4	4	4
GO:0008569 ATP-dependent microtubule motor activity, minus-end-directed	9	0.013893	0.08	0.529	Molecular Function	GO:0008569	ATP-dependent microtubule motor activity, minus-end-directed	0.000915961	0.013893	3	6	9	17
GO:0000310 xanthine phosphoribosyltransferase activity	8	0.013893	0.071	0.571	Molecular Function	GO:0000310	xanthine phosphoribosyltransferase activity	0.00092375	0.013893	0	8	8	14
GO:0097599 xylanase activity	8	0.013893	0.071	0.571	Molecular Function	GO:0097599	xylanase activity	0.00092375	0.013893	1	7	8	14
GO:0003988 acetyl-CoA C-acyltransferase activity	25	0.0143776	0.222	0.325	Molecular Function	GO:0003988	acetyl-CoA C-acyltransferase activity	0.000962306	0.0143776	6	19	25	77
GO:0010411 xyloglucan metabolic process	16	0.0147607	0.149	0.421	Biological Process	GO:0010411	xyloglucan metabolic process	0.000505119	0.0147607	0	16	16	38
GO:0046174 polyol catabolic process	48	0.0147607	0.448	0.287	Biological Process	GO:0046174	polyol catabolic process	0.000506123	0.0147607	6	42	48	167
GO:0009719 response to endogenous stimulus	611	0.0149816	5.698	0.204	Biological Process	GO:0009719	response to endogenous stimulus	0.000516179	0.0149816	171	440	611	2994
GO:0071365 cellular response to auxin stimulus	89	0.0152245	0.83	0.252	Biological Process	GO:0071365	cellular response to auxin stimulus	0.00052707	0.0152245	18	71	89	353
GO:0016453 C-acetyltransferase activity	28	0.0155673	0.249	0.311	Molecular Function	GO:0016453	C-acetyltransferase activity	0.00104879	0.0155673	5	23	28	90
GO:0003854 3-beta-hydroxy-delta5-steroid dehydrogenase activity	89	0.0160765	0.792	0.237	Molecular Function	GO:0003854	3-beta-hydroxy-delta5-steroid dehydrogenase activity	0.00109017	0.0160765	19	70	89	375
GO:1902653 secondary alcohol biosynthetic process	24	0.0162059	0.224	0.353	Biological Process	GO:1902653	secondary alcohol biosynthetic process	0.000563729	0.0162059	10	14	24	68
GO:0005703 polytene chromosome puff	7	0.0163093	0.095	0.636	Cellular Component	GO:0005703	polytene chromosome puff	0.000975479	0.0163093	7	0	7	11
GO:0034284 response to monosaccharide	62	0.0165967	0.578	0.27	Biological Process	GO:0034284	response to monosaccharide	0.000580072	0.0165967	35	27	62	230
GO:0043203 axon hillock	4	0.0167578	0.054	1	Cellular Component	GO:0043203	axon hillock	0.00101989	0.0167578	0	4	4	4
GO:0009620 response to fungus	125	0.0168127	1.166	0.238	Biological Process	GO:0009620	response to fungus	0.000590406	0.0168127	42	83	125	525
GO:0000910 cytokinesis	250	0.0169424	2.331	0.219	Biological Process	GO:0000910	cytokinesis	0.000597767	0.0169424	68	182	250	1142
GO:0052325 cell wall pectin biosynthetic process	12	0.0172319	0.112	0.48	Biological Process	GO:0052325	cell wall pectin biosynthetic process	0.000610839	0.0172319	0	12	12	25
GO:0016744 transferase activity, transferring aldehyde or ketonic groups	35	0.0173018	0.311	0.289	Molecular Function	GO:0016744	transferase activity, transferring aldehyde or ketonic groups	0.00118088	0.0173018	13	22	35	121
GO:0016772 transferase activity, transferring phosphorus-containing groups	1795	0.017361	15.964	0.185	Molecular Function	GO:0016772	transferase activity, transferring phosphorus-containing groups	0.00119257	0.017361	400	1395	1795	9711
GO:0071423 malate transmembrane transport	8	0.0174407	0.075	0.615	Biological Process	GO:0071423	malate transmembrane transport	0.000621127	0.0174407	0	8	8	13
GO:0016836 hydro-lyase activity	178	0.0177066	1.583	0.215	Molecular Function	GO:0016836	hydro-lyase activity	0.00122411	0.0177066	50	128	178	827
GO:0044272 sulfur compound biosynthetic process	461	0.017742	4.299	0.208	Biological Process	GO:0044272	sulfur compound biosynthetic process	0.000634799	0.017742	97	364	461	2221
GO:0004888 transmembrane signaling receptor activity	72	0.0184404	0.64	0.245	Molecular Function	GO:0004888	transmembrane signaling receptor activity	0.00128295	0.0184404	5	67	72	294
GO:0019104 DNA N-glycosylase activity	21	0.0185233	0.187	0.339	Molecular Function	GO:0019104	DNA N-glycosylase activity	0.00130407	0.0185233	2	19	21	62
GO:0016624 oxidoreductase activity, acting on the aldehyde or oxo group of donors, disulfide as acceptor	19	0.0185233	0.169	0.352	Molecular Function	GO:0016624	oxidoreductase activity, acting on the aldehyde or oxo group of donors, disulfide as acceptor	0.00130503	0.0185233	9	10	19	54
GO:0006082 organic acid metabolic process	1616	0.0188949	15.07	0.194	Biological Process	GO:0006082	organic acid metabolic process	0.000679178	0.0188949	437	1179	1616	8340
GO:0048037 cofactor binding	649	0.0190969	5.772	0.193	Molecular Function	GO:0048037	cofactor binding	0.00135385	0.0190969	158	491	649	3355
GO:0010120 camalexin biosynthetic process	6	0.0191651	0.056	0.75	Biological Process	GO:0010120	camalexin biosynthetic process	0.000704762	0.0191651	0	6	6	8
GO:0048439 flower morphogenesis	6	0.0191651	0.056	0.75	Biological Process	GO:0048439	flower morphogenesis	0.000704762	0.0191651	0	6	6	8
GO:0051554 flavonol metabolic process	6	0.0191651	0.056	0.75	Biological Process	GO:0051554	flavonol metabolic process	0.000704762	0.0191651	0	6	6	8
GO:0051555 flavonol biosynthetic process	6	0.0191651	0.056	0.75	Biological Process	GO:0051555	flavonol biosynthetic process	0.000704762	0.0191651	0	6	6	8
GO:0052317 camalexin metabolic process	6	0.0191651	0.056	0.75	Biological Process	GO:0052317	camalexin metabolic process	0.000704762	0.0191651	0	6	6	8
GO:0006561 proline biosynthetic process	30	0.0194762	0.28	0.323	Biological Process	GO:0006561	proline biosynthetic process	0.000719427	0.0194762	13	17	30	93
GO:0046394 carboxylic acid biosynthetic process	930	0.0198545	8.673	0.199	Biological Process	GO:0046394	carboxylic acid biosynthetic process	0.000736692	0.0198545	246	684	930	4684
GO:0009066 aspartate family amino acid metabolic process	298	0.019931	2.779	0.215	Biological Process	GO:0009066	aspartate family amino acid metabolic process	0.000742831	0.019931	71	227	298	1389
GO:0006066 alcohol metabolic process	227	0.0201196	2.117	0.22	Biological Process	GO:0006066	alcohol metabolic process	0.000753194	0.0201196	65	162	227	1031
GO:2000022 regulation of jasmonic acid mediated signaling pathway	20	0.0209679	0.187	0.37	Biological Process	GO:2000022	regulation of jasmonic acid mediated signaling pathway	0.000788424	0.0209679	6	14	20	54
GO:0046794 transport of virus	17	0.0215658	0.159	0.395	Biological Process	GO:0046794	transport of virus	0.000814476	0.0215658	2	15	17	43
GO:0016229 steroid dehydrogenase activity	92	0.0215954	0.818	0.234	Molecular Function	GO:0016229	steroid dehydrogenase activity	0.00154979	0.0215954	19	73	92	394
GO:0047112 pyruvate oxidase activity	9	0.0215954	0.08	0.5	Molecular Function	GO:0047112	pyruvate oxidase activity	0.00155	0.0215954	6	3	9	18
GO:1903047 mitotic cell cycle process	244	0.021626	2.275	0.218	Biological Process	GO:1903047	mitotic cell cycle process	0.000820335	0.021626	40	204	244	1118
GO:0016857 racemase and epimerase activity, acting on carbohydrates and derivatives	96	0.0216351	0.854	0.232	Molecular Function	GO:0016857	racemase and epimerase activity, acting on carbohydrates and derivatives	0.00156969	0.0216351	21	75	96	414
GO:0004455 ketol-acid reductoisomerase activity	16	0.0216351	0.142	0.372	Molecular Function	GO:0004455	ketol-acid reductoisomerase activity	0.0015719	0.0216351	5	11	16	43
GO:0006553 lysine metabolic process	138	0.0226272	1.287	0.233	Biological Process	GO:0006553	lysine metabolic process	0.000862061	0.0226272	37	101	138	593
GO:0003871 5-methyltetrahydropteroyltriglutamate-homocysteine S-methyltransferase activity	7	0.0226962	0.062	0.583	Molecular Function	GO:0003871	5-methyltetrahydropteroyltriglutamate-homocysteine S-methyltransferase activity	0.00167898	0.0226962	0	7	7	12
GO:0004357 glutamate-cysteine ligase activity	7	0.0226962	0.062	0.583	Molecular Function	GO:0004357	glutamate-cysteine ligase activity	0.00167898	0.0226962	0	7	7	12
GO:0042085 5-methyltetrahydropteroyltri-L-glutamate-dependent methyltransferase activity	7	0.0226962	0.062	0.583	Molecular Function	GO:0042085	5-methyltetrahydropteroyltri-L-glutamate-dependent methyltransferase activity	0.00167898	0.0226962	0	7	7	12
GO:0030145 manganese ion binding	36	0.0234943	0.32	0.281	Molecular Function	GO:0030145	manganese ion binding	0.00174836	0.0234943	2	34	36	128
GO:0030976 thiamine pyrophosphate binding	25	0.0235968	0.222	0.312	Molecular Function	GO:0030976	thiamine pyrophosphate binding	0.00176638	0.0235968	12	13	25	80
GO:0048309 endoplasmic reticulum inheritance	12	0.0247837	0.112	0.462	Biological Process	GO:0048309	endoplasmic reticulum inheritance	0.000948324	0.0247837	6	6	12	26
GO:0009937 regulation of gibberellic acid mediated signaling pathway	16	0.0249468	0.149	0.4	Biological Process	GO:0009937	regulation of gibberellic acid mediated signaling pathway	0.000990859	0.0249468	8	8	16	40
GO:0006593 ornithine catabolic process	5	0.0249468	0.047	0.833	Biological Process	GO:0006593	ornithine catabolic process	0.000991756	0.0249468	5	0	5	6
GO:0009413 response to flooding	5	0.0249468	0.047	0.833	Biological Process	GO:0009413	response to flooding	0.000991756	0.0249468	5	0	5	6
GO:0010121 arginine catabolic process to proline via ornithine	5	0.0249468	0.047	0.833	Biological Process	GO:0010121	arginine catabolic process to proline via ornithine	0.000991756	0.0249468	5	0	5	6
GO:0010438 cellular response to sulfur starvation	5	0.0249468	0.047	0.833	Biological Process	GO:0010438	cellular response to sulfur starvation	0.000991756	0.0249468	0	5	5	6
GO:0019493 arginine catabolic process to proline	5	0.0249468	0.047	0.833	Biological Process	GO:0019493	arginine catabolic process to proline	0.000991756	0.0249468	5	0	5	6
GO:0019544 arginine catabolic process to glutamate	5	0.0249468	0.047	0.833	Biological Process	GO:0019544	arginine catabolic process to glutamate	0.000991756	0.0249468	5	0	5	6
GO:0046740 transport of virus in host, cell to cell	5	0.0249468	0.047	0.833	Biological Process	GO:0046740	transport of virus in host, cell to cell	0.000991756	0.0249468	0	5	5	6
GO:1902586 multi-organism intercellular transport	5	0.0249468	0.047	0.833	Biological Process	GO:1902586	multi-organism intercellular transport	0.000991756	0.0249468	0	5	5	6
GO:0050607 mycothiol-dependent formaldehyde dehydrogenase activity	37	0.024992	0.329	0.278	Molecular Function	GO:0050607	mycothiol-dependent formaldehyde dehydrogenase activity	0.00188183	0.024992	5	32	37	133
GO:0006090 pyruvate metabolic process	254	0.0257973	2.369	0.217	Biological Process	GO:0006090	pyruvate metabolic process	0.00102984	0.0257973	80	174	254	1173
GO:0036079 purine nucleotide-sugar transport	7	0.026068	0.065	0.636	Biological Process	GO:0036079	purine nucleotide-sugar transport	0.00105979	0.026068	2	5	7	11
GO:0001178 regulation of transcriptional start site selection at RNA polymerase II promoter	4	0.026068	0.037	1	Biological Process	GO:0001178	regulation of transcriptional start site selection at RNA polymerase II promoter	0.00107519	0.026068	4	0	4	4
GO:0015709 thiosulfate transport	4	0.026068	0.037	1	Biological Process	GO:0015709	thiosulfate transport	0.00107519	0.026068	0	4	4	4
GO:0019474 L-lysine catabolic process to acetyl-CoA	4	0.026068	0.037	1	Biological Process	GO:0019474	L-lysine catabolic process to acetyl-CoA	0.00107519	0.026068	4	0	4	4
GO:0035039 male pronucleus assembly	4	0.026068	0.037	1	Biological Process	GO:0035039	male pronucleus assembly	0.00107519	0.026068	4	0	4	4
GO:0035041 sperm chromatin decondensation	4	0.026068	0.037	1	Biological Process	GO:0035041	sperm chromatin decondensation	0.00107519	0.026068	4	0	4	4
GO:0035042 fertilization, exchange of chromosomal proteins	4	0.026068	0.037	1	Biological Process	GO:0035042	fertilization, exchange of chromosomal proteins	0.00107519	0.026068	4	0	4	4
GO:1900050 negative regulation of histone exchange	4	0.026068	0.037	1	Biological Process	GO:1900050	negative regulation of histone exchange	0.00107519	0.026068	4	0	4	4
GO:0004777 succinate-semialdehyde dehydrogenase (NAD+) activity	22	0.0260748	0.196	0.324	Molecular Function	GO:0004777	succinate-semialdehyde dehydrogenase (NAD+) activity	0.00198632	0.0260748	10	12	22	68
GO:0009013 succinate-semialdehyde dehydrogenase [NAD(P)+] activity	22	0.0260748	0.196	0.324	Molecular Function	GO:0009013	succinate-semialdehyde dehydrogenase [NAD(P)+] activity	0.00198632	0.0260748	10	12	22	68
GO:0016616 oxidoreductase activity, acting on the CH-OH group of donors, NAD or NADP as acceptor	361	0.0266135	3.211	0.2	Molecular Function	GO:0016616	oxidoreductase activity, acting on the CH-OH group of donors, NAD or NADP as acceptor	0.00203908	0.0266135	97	264	361	1806
GO:0016854 racemase and epimerase activity	114	0.0268367	1.014	0.224	Molecular Function	GO:0016854	racemase and epimerase activity	0.002068	0.0268367	28	86	114	508
GO:0090626 plant epidermis morphogenesis	23	0.0271922	0.214	0.343	Biological Process	GO:0090626	plant epidermis morphogenesis	0.00112607	0.0271922	5	18	23	67
GO:0004675 transmembrane receptor protein serine/threonine kinase activity	37	0.0280081	0.329	0.276	Molecular Function	GO:0004675	transmembrane receptor protein serine/threonine kinase activity	0.0021706	0.0280081	0	37	37	134
GO:0044434 chloroplast part	469	0.0280826	6.374	0.202	Cellular Component	GO:0044434	chloroplast part	0.00173859	0.0280826	69	400	469	2324
GO:0000808 origin recognition complex	14	0.028163	0.19	0.4	Cellular Component	GO:0000808	origin recognition complex	0.00177312	0.028163	4	10	14	35
GO:0045835 negative regulation of meiotic nuclear division	18	0.0287473	0.168	0.375	Biological Process	GO:0045835	negative regulation of meiotic nuclear division	0.00119998	0.0287473	0	18	18	48
GO:0051447 negative regulation of meiotic cell cycle	18	0.0287473	0.168	0.375	Biological Process	GO:0051447	negative regulation of meiotic cell cycle	0.00119998	0.0287473	0	18	18	48
GO:0006670 sphingosine metabolic process	8	0.0289748	0.075	0.571	Biological Process	GO:0006670	sphingosine metabolic process	0.00121908	0.0289748	0	8	8	14
GO:0010289 homogalacturonan biosynthetic process	8	0.0289748	0.075	0.571	Biological Process	GO:0010289	homogalacturonan biosynthetic process	0.00121908	0.0289748	0	8	8	14
GO:0033356 UDP-L-arabinose metabolic process	9	0.0289915	0.084	0.529	Biological Process	GO:0033356	UDP-L-arabinose metabolic process	0.00123899	0.0289915	0	9	9	17
GO:0044000 movement in host	9	0.0289915	0.084	0.529	Biological Process	GO:0044000	movement in host	0.00123899	0.0289915	0	9	9	17
GO:0046739 transport of virus in multicellular host	9	0.0289915	0.084	0.529	Biological Process	GO:0046739	transport of virus in multicellular host	0.00123899	0.0289915	0	9	9	17
GO:0051814 movement in other organism involved in symbiotic interaction	9	0.0289915	0.084	0.529	Biological Process	GO:0051814	movement in other organism involved in symbiotic interaction	0.00123899	0.0289915	0	9	9	17
GO:0000785 chromatin	154	0.0299686	2.093	0.222	Cellular Component	GO:0000785	chromatin	0.00191824	0.0299686	34	120	154	693
GO:0005365 myo-inositol transmembrane transporter activity	5	0.0308618	0.044	0.714	Molecular Function	GO:0005365	myo-inositol transmembrane transporter activity	0.00244612	0.0308618	5	0	5	7
GO:0005366 myo-inositol:proton symporter activity	5	0.0308618	0.044	0.714	Molecular Function	GO:0005366	myo-inositol:proton symporter activity	0.00244612	0.0308618	5	0	5	7
GO:0008686 3,4-dihydroxy-2-butanone-4-phosphate synthase activity	5	0.0308618	0.044	0.714	Molecular Function	GO:0008686	3,4-dihydroxy-2-butanone-4-phosphate synthase activity	0.00244612	0.0308618	1	4	5	7
GO:0080116 glucuronoxylan glucuronosyltransferase activity	5	0.0308618	0.044	0.714	Molecular Function	GO:0080116	glucuronoxylan glucuronosyltransferase activity	0.00244612	0.0308618	0	5	5	7
GO:0006952 defense response	441	0.0309213	4.113	0.206	Biological Process	GO:0006952	defense response	0.00132659	0.0309213	136	305	441	2138
GO:0008610 lipid biosynthetic process	710	0.0310235	6.621	0.2	Biological Process	GO:0008610	lipid biosynthetic process	0.00133611	0.0310235	180	530	710	3545
GO:0004802 transketolase activity	9	0.0312775	0.08	0.474	Molecular Function	GO:0004802	transketolase activity	0.00249284	0.0312775	1	8	9	19
GO:1900140 regulation of seedling development	25	0.0325906	0.233	0.329	Biological Process	GO:1900140	regulation of seedling development	0.001409	0.0325906	14	11	25	76
GO:0010032 meiotic chromosome condensation	12	0.0327658	0.112	0.444	Biological Process	GO:0010032	meiotic chromosome condensation	0.00142743	0.0327658	0	12	12	27
GO:0035822 gene conversion	12	0.0327658	0.112	0.444	Biological Process	GO:0035822	gene conversion	0.00142743	0.0327658	3	9	12	27
GO:0009926 auxin polar transport	31	0.0339593	0.289	0.307	Biological Process	GO:0009926	auxin polar transport	0.00148505	0.0339593	6	25	31	101
GO:0004739 pyruvate dehydrogenase (acetyl-transferring) activity	17	0.0340406	0.151	0.347	Molecular Function	GO:0004739	pyruvate dehydrogenase (acetyl-transferring) activity	0.00272805	0.0340406	7	10	17	49
GO:0045488 pectin metabolic process	35	0.0341387	0.326	0.297	Biological Process	GO:0045488	pectin metabolic process	0.00149855	0.0341387	0	35	35	118
GO:0005819 spindle	83	0.0343851	1.128	0.241	Cellular Component	GO:0005819	spindle	0.00223701	0.0343851	15	68	83	345
GO:0006928 movement of cell or subcellular component	186	0.0348077	1.735	0.222	Biological Process	GO:0006928	movement of cell or subcellular component	0.00153368	0.0348077	29	157	186	839
GO:0018822 nitrile hydratase activity	8	0.0353237	0.071	0.5	Molecular Function	GO:0018822	nitrile hydratase activity	0.00284643	0.0353237	7	1	8	16
GO:0046364 monosaccharide biosynthetic process	72	0.0357902	0.671	0.253	Biological Process	GO:0046364	monosaccharide biosynthetic process	0.0015829	0.0357902	8	64	72	285
GO:0009888 tissue development	313	0.035939	2.919	0.211	Biological Process	GO:0009888	tissue development	0.00159544	0.035939	78	235	313	1483
GO:0005471 ATP:ADP antiporter activity	12	0.03598	0.107	0.4	Molecular Function	GO:0005471	ATP:ADP antiporter activity	0.00294684	0.03598	6	6	12	30
GO:0008725 DNA-3-methyladenine glycosylase activity	12	0.03598	0.107	0.4	Molecular Function	GO:0008725	DNA-3-methyladenine glycosylase activity	0.00294684	0.03598	1	11	12	30
GO:0043140 ATP-dependent 3'-5' DNA helicase activity	12	0.03598	0.107	0.4	Molecular Function	GO:0043140	ATP-dependent 3'-5' DNA helicase activity	0.00294684	0.03598	1	11	12	30
GO:0008652 cellular amino acid biosynthetic process	565	0.0360499	5.269	0.203	Biological Process	GO:0008652	cellular amino acid biosynthetic process	0.00160633	0.0360499	150	415	565	2790
GO:0003842 1-pyrroline-5-carboxylate dehydrogenase activity	22	0.0360823	0.196	0.314	Molecular Function	GO:0003842	1-pyrroline-5-carboxylate dehydrogenase activity	0.00298699	0.0360823	10	12	22	70
GO:0004491 methylmalonate-semialdehyde dehydrogenase (acylating) activity	22	0.0360823	0.196	0.314	Molecular Function	GO:0004491	methylmalonate-semialdehyde dehydrogenase (acylating) activity	0.00298699	0.0360823	10	12	22	70
GO:0099600 transmembrane receptor activity	78	0.0363911	0.694	0.234	Molecular Function	GO:0099600	transmembrane receptor activity	0.00305028	0.0363911	9	69	78	333
GO:0009044 xylan 1,4-beta-xylosidase activity	6	0.0363911	0.053	0.6	Molecular Function	GO:0009044	xylan 1,4-beta-xylosidase activity	0.00305991	0.0363911	1	5	6	10
GO:0016722 oxidoreductase activity, oxidizing metal ions	55	0.0363911	0.489	0.249	Molecular Function	GO:0016722	oxidoreductase activity, oxidizing metal ions	0.00307347	0.0363911	14	41	55	221
GO:0033980 phosphonopyruvate decarboxylase activity	7	0.0363911	0.062	0.538	Molecular Function	GO:0033980	phosphonopyruvate decarboxylase activity	0.00309268	0.0363911	4	3	7	13
GO:0047623 adenosine-phosphate deaminase activity	7	0.0363911	0.062	0.538	Molecular Function	GO:0047623	adenosine-phosphate deaminase activity	0.00309268	0.0363911	2	5	7	13
GO:0006565 L-serine catabolic process	11	0.0370055	0.103	0.458	Biological Process	GO:0006565	L-serine catabolic process	0.00165504	0.0370055	0	11	11	24
GO:0006554 lysine catabolic process	27	0.0371799	0.252	0.318	Biological Process	GO:0006554	lysine catabolic process	0.001669	0.0371799	13	14	27	85
GO:0004332 fructose-bisphosphate aldolase activity	13	0.0372925	0.116	0.382	Molecular Function	GO:0004332	fructose-bisphosphate aldolase activity	0.00320213	0.0372925	0	13	13	34
GO:0004356 glutamate-ammonia ligase activity	13	0.0372925	0.116	0.382	Molecular Function	GO:0004356	glutamate-ammonia ligase activity	0.00320213	0.0372925	2	11	13	34
GO:0044281 small molecule metabolic process	2349	0.0373941	21.906	0.19	Biological Process	GO:0044281	small molecule metabolic process	0.00168481	0.0373941	636	1713	2349	12349
GO:0016880 acid-ammonia (or amide) ligase activity	20	0.0374632	0.178	0.323	Molecular Function	GO:0016880	acid-ammonia (or amide) ligase activity	0.00323328	0.0374632	8	12	20	62
GO:0009943 adaxial/abaxial axis specification	24	0.0387423	0.224	0.329	Biological Process	GO:0009943	adaxial/abaxial axis specification	0.00175197	0.0387423	0	24	24	73
GO:0016408 C-acyltransferase activity	33	0.038942	0.293	0.277	Molecular Function	GO:0016408	C-acyltransferase activity	0.00337806	0.038942	6	27	33	119
GO:0046496 nicotinamide nucleotide metabolic process	230	0.0389586	2.145	0.216	Biological Process	GO:0046496	nicotinamide nucleotide metabolic process	0.0017853	0.0389586	57	173	230	1063
GO:0009903 chloroplast avoidance movement	6	0.0389586	0.056	0.667	Biological Process	GO:0009903	chloroplast avoidance movement	0.00178878	0.0389586	0	6	6	9
GO:0032261 purine nucleotide salvage	6	0.0389586	0.056	0.667	Biological Process	GO:0032261	purine nucleotide salvage	0.00178878	0.0389586	1	5	6	9
GO:0009240 isopentenyl diphosphate biosynthetic process	67	0.0389586	0.625	0.255	Biological Process	GO:0009240	isopentenyl diphosphate biosynthetic process	0.00179402	0.0389586	14	53	67	263
GO:0046490 isopentenyl diphosphate metabolic process	67	0.0389586	0.625	0.255	Biological Process	GO:0046490	isopentenyl diphosphate metabolic process	0.00179402	0.0389586	14	53	67	263
GO:0061640 cytoskeleton-dependent cytokinesis	112	0.0390154	1.044	0.235	Biological Process	GO:0061640	cytoskeleton-dependent cytokinesis	0.0018031	0.0390154	17	95	112	477
GO:0004783 sulfite reductase (NADPH) activity	16	0.040028	0.142	0.348	Molecular Function	GO:0004783	sulfite reductase (NADPH) activity	0.00348989	0.040028	0	16	16	46
GO:0048478 replication fork protection	10	0.0405925	0.093	0.476	Biological Process	GO:0048478	replication fork protection	0.00188271	0.0405925	0	10	10	21
GO:0019319 hexose biosynthetic process	61	0.0416108	0.569	0.258	Biological Process	GO:0019319	hexose biosynthetic process	0.00193683	0.0416108	7	54	61	236
GO:0010496 intercellular transport	17	0.0416681	0.159	0.37	Biological Process	GO:0010496	intercellular transport	0.00195555	0.0416681	0	17	17	46
GO:0009244 lipopolysaccharide core region biosynthetic process	83	0.0416681	0.774	0.245	Biological Process	GO:0009244	lipopolysaccharide core region biosynthetic process	0.0019602	0.0416681	21	62	83	339
GO:0046401 lipopolysaccharide core region metabolic process	83	0.0416681	0.774	0.245	Biological Process	GO:0046401	lipopolysaccharide core region metabolic process	0.0019602	0.0416681	21	62	83	339
GO:0003941 L-serine ammonia-lyase activity	11	0.0418825	0.098	0.407	Molecular Function	GO:0003941	L-serine ammonia-lyase activity	0.00368846	0.0418825	0	11	11	27
GO:0016165 linoleate 13S-lipoxygenase activity	11	0.0418825	0.098	0.407	Molecular Function	GO:0016165	linoleate 13S-lipoxygenase activity	0.00368846	0.0418825	0	11	11	27
GO:0005960 glycine cleavage complex	5	0.0419678	0.068	0.714	Cellular Component	GO:0005960	glycine cleavage complex	0.00277437	0.0419678	0	5	5	7
GO:0004871 signal transducer activity	177	0.0423928	1.574	0.21	Molecular Function	GO:0004871	signal transducer activity	0.00375207	0.0423928	27	150	177	843
GO:0016655 oxidoreductase activity, acting on NAD(P)H, quinone or similar compound as acceptor	126	0.0434338	1.121	0.218	Molecular Function	GO:0016655	oxidoreductase activity, acting on NAD(P)H, quinone or similar compound as acceptor	0.00389296	0.0434338	23	103	126	579
GO:0010331 gibberellin binding	4	0.0434338	0.036	0.8	Molecular Function	GO:0010331	gibberellin binding	0.00393983	0.0434338	4	0	4	5
GO:0035173 histone kinase activity	4	0.0434338	0.036	0.8	Molecular Function	GO:0035173	histone kinase activity	0.00393983	0.0434338	0	4	4	5
GO:0042284 sphingolipid delta-4 desaturase activity	4	0.0434338	0.036	0.8	Molecular Function	GO:0042284	sphingolipid delta-4 desaturase activity	0.00393983	0.0434338	0	4	4	5
GO:0047982 homocysteine desulfhydrase activity	4	0.0434338	0.036	0.8	Molecular Function	GO:0047982	homocysteine desulfhydrase activity	0.00393983	0.0434338	0	4	4	5
GO:0009444 pyruvate oxidation	9	0.0437806	0.084	0.5	Biological Process	GO:0009444	pyruvate oxidation	0.00208134	0.0437806	6	3	9	18
GO:0042631 cellular response to water deprivation	9	0.0437806	0.084	0.5	Biological Process	GO:0042631	cellular response to water deprivation	0.00208134	0.0437806	0	9	9	18
GO:0071462 cellular response to water stimulus	9	0.0437806	0.084	0.5	Biological Process	GO:0071462	cellular response to water stimulus	0.00208134	0.0437806	0	9	9	18
GO:1901136 carbohydrate derivative catabolic process	63	0.0440291	0.588	0.256	Biological Process	GO:1901136	carbohydrate derivative catabolic process	0.00210044	0.0440291	22	41	63	246
GO:0007534 gene conversion at mating-type locus	7	0.0442415	0.065	0.583	Biological Process	GO:0007534	gene conversion at mating-type locus	0.00214568	0.0442415	2	5	7	12
GO:0009938 negative regulation of gibberellic acid mediated signaling pathway	7	0.0442415	0.065	0.583	Biological Process	GO:0009938	negative regulation of gibberellic acid mediated signaling pathway	0.00214568	0.0442415	0	7	7	12
GO:0075509 endocytosis involved in viral entry into host cell	7	0.0442415	0.065	0.583	Biological Process	GO:0075509	endocytosis involved in viral entry into host cell	0.00214568	0.0442415	2	5	7	12
GO:0009740 gibberellic acid mediated signaling pathway	24	0.0442415	0.224	0.324	Biological Process	GO:0009740	gibberellic acid mediated signaling pathway	0.00215379	0.0442415	8	16	24	74
GO:0080167 response to karrikin	24	0.0442415	0.224	0.324	Biological Process	GO:0080167	response to karrikin	0.00215379	0.0442415	0	24	24	74
GO:0006577 amino-acid betaine metabolic process	42	0.0442415	0.392	0.278	Biological Process	GO:0006577	amino-acid betaine metabolic process	0.00217235	0.0442415	13	29	42	151
GO:0006578 amino-acid betaine biosynthetic process	42	0.0442415	0.392	0.278	Biological Process	GO:0006578	amino-acid betaine biosynthetic process	0.00217235	0.0442415	13	29	42	151
GO:0007178 transmembrane receptor protein serine/threonine kinase signaling pathway	42	0.0442415	0.392	0.278	Biological Process	GO:0007178	transmembrane receptor protein serine/threonine kinase signaling pathway	0.00217235	0.0442415	1	41	42	151
GO:0010374 stomatal complex development	23	0.0442415	0.214	0.329	Biological Process	GO:0010374	stomatal complex development	0.00217996	0.0442415	1	22	23	70
GO:0002478 antigen processing and presentation of exogenous peptide antigen	8	0.0442415	0.075	0.533	Biological Process	GO:0002478	antigen processing and presentation of exogenous peptide antigen	0.00219852	0.0442415	0	8	8	15
GO:0019886 antigen processing and presentation of exogenous peptide antigen via MHC class II	8	0.0442415	0.075	0.533	Biological Process	GO:0019886	antigen processing and presentation of exogenous peptide antigen via MHC class II	0.00219852	0.0442415	0	8	8	15
GO:0032776 DNA methylation on cytosine	8	0.0442415	0.075	0.533	Biological Process	GO:0032776	DNA methylation on cytosine	0.00219852	0.0442415	3	5	8	15
GO:0008452 RNA ligase activity	12	0.0444966	0.107	0.387	Molecular Function	GO:0008452	RNA ligase activity	0.00405583	0.0444966	5	7	12	31
GO:1903825 organic acid transmembrane transport	57	0.0451417	0.532	0.26	Biological Process	GO:1903825	organic acid transmembrane transport	0.00225073	0.0451417	14	43	57	219
GO:0016307 phosphatidylinositol phosphate kinase activity	23	0.045235	0.205	0.303	Molecular Function	GO:0016307	phosphatidylinositol phosphate kinase activity	0.00414306	0.045235	3	20	23	76
GO:0004024 alcohol dehydrogenase activity, zinc-dependent	37	0.0459925	0.329	0.266	Molecular Function	GO:0004024	alcohol dehydrogenase activity, zinc-dependent	0.00425791	0.0459925	6	31	37	139
GO:0003905 alkylbase DNA N-glycosylase activity	13	0.0459925	0.116	0.371	Molecular Function	GO:0003905	alkylbase DNA N-glycosylase activity	0.00429345	0.0459925	1	12	13	35
GO:0004360 glutamine-fructose-6-phosphate transaminase (isomerizing) activity	13	0.0459925	0.116	0.371	Molecular Function	GO:0004360	glutamine-fructose-6-phosphate transaminase (isomerizing) activity	0.00429345	0.0459925	6	7	13	35
GO:0043733 DNA-3-methylbase glycosylase activity	13	0.0459925	0.116	0.371	Molecular Function	GO:0043733	DNA-3-methylbase glycosylase activity	0.00429345	0.0459925	1	12	13	35
GO:0043648 dicarboxylic acid metabolic process	203	0.0463327	1.893	0.218	Biological Process	GO:0043648	dicarboxylic acid metabolic process	0.00231779	0.0463327	58	145	203	932
GO:0010287 plastoglobule	28	0.0464348	0.381	0.298	Cellular Component	GO:0010287	plastoglobule	0.00323829	0.0464348	3	25	28	94
GO:0098807 chloroplast thylakoid membrane protein complex	14	0.0464348	0.19	0.378	Cellular Component	GO:0098807	chloroplast thylakoid membrane protein complex	0.00327313	0.0464348	0	14	14	37
GO:0005912 adherens junction	8	0.0464348	0.109	0.5	Cellular Component	GO:0005912	adherens junction	0.0033967	0.0464348	1	7	8	16
GO:0070161 anchoring junction	8	0.0464348	0.109	0.5	Cellular Component	GO:0070161	anchoring junction	0.0033967	0.0464348	1	7	8	16
GO:0018995 host	21	0.0464348	0.285	0.323	Cellular Component	GO:0018995	host	0.00353479	0.0464348	8	13	21	65
GO:0043657 host cell	21	0.0464348	0.285	0.323	Cellular Component	GO:0043657	host cell	0.00353479	0.0464348	8	13	21	65
GO:0044215 other organism	21	0.0464348	0.285	0.323	Cellular Component	GO:0044215	other organism	0.00353479	0.0464348	8	13	21	65
GO:0044216 other organism cell	21	0.0464348	0.285	0.323	Cellular Component	GO:0044216	other organism cell	0.00353479	0.0464348	8	13	21	65
GO:0044217 other organism part	21	0.0464348	0.285	0.323	Cellular Component	GO:0044217	other organism part	0.00353479	0.0464348	8	13	21	65
GO:0005881 cytoplasmic microtubule	20	0.0464348	0.272	0.328	Cellular Component	GO:0005881	cytoplasmic microtubule	0.00360564	0.0464348	0	20	20	61
GO:0033643 host cell part	20	0.0464348	0.272	0.328	Cellular Component	GO:0033643	host cell part	0.00360564	0.0464348	7	13	20	61
GO:0004470 malic enzyme activity	17	0.0466762	0.151	0.333	Molecular Function	GO:0004470	malic enzyme activity	0.00437782	0.0466762	6	11	17	51
GO:0016211 ammonia ligase activity	14	0.0469518	0.125	0.359	Molecular Function	GO:0016211	ammonia ligase activity	0.00442435	0.0469518	2	12	14	39
GO:0004764 shikimate 3-dehydrogenase (NADP+) activity	16	0.0469975	0.142	0.34	Molecular Function	GO:0004764	shikimate 3-dehydrogenase (NADP+) activity	0.00444935	0.0469975	2	14	16	47
GO:0006549 isoleucine metabolic process	52	0.0493774	0.485	0.264	Biological Process	GO:0006549	isoleucine metabolic process	0.00247828	0.0493774	14	38	52	197
GO:0005669 transcription factor TFIID complex	33	0.049445	0.448	0.282	Cellular Component	GO:0005669	transcription factor TFIID complex	0.00389126	0.049445	9	24	33	117
GO:0051287 NAD binding	237	0.0498158	2.108	0.203	Molecular Function	GO:0051287	NAD binding	0.00473809	0.0498158	48	189	237	1165
GO:0048001 erythrose-4-phosphate dehydrogenase activity	11	0.0502185	0.098	0.393	Molecular Function	GO:0048001	erythrose-4-phosphate dehydrogenase activity	0.00513174	0.0502185	0	11	11	28
GO:0004097 catechol oxidase activity	7	0.0502185	0.062	0.5	Molecular Function	GO:0004097	catechol oxidase activity	0.00526162	0.0502185	1	6	7	14
GO:0017048 Rho GTPase binding	7	0.0502185	0.062	0.5	Molecular Function	GO:0017048	Rho GTPase binding	0.00526162	0.0502185	0	7	7	14
GO:0000406 double-strand/single-strand DNA junction binding	3	0.0502185	0.027	1	Molecular Function	GO:0000406	double-strand/single-strand DNA junction binding	0.00526288	0.0502185	0	3	3	3
GO:0003866 3-phosphoshikimate 1-carboxyvinyltransferase activity	3	0.0502185	0.027	1	Molecular Function	GO:0003866	3-phosphoshikimate 1-carboxyvinyltransferase activity	0.00526288	0.0502185	0	3	3	3
GO:0004147 dihydrolipoamide branched chain acyltransferase activity	3	0.0502185	0.027	1	Molecular Function	GO:0004147	dihydrolipoamide branched chain acyltransferase activity	0.00526288	0.0502185	3	0	3	3
GO:0004767 sphingomyelin phosphodiesterase activity	3	0.0502185	0.027	1	Molecular Function	GO:0004767	sphingomyelin phosphodiesterase activity	0.00526288	0.0502185	2	1	3	3
GO:0005452 inorganic anion exchanger activity	3	0.0502185	0.027	1	Molecular Function	GO:0005452	inorganic anion exchanger activity	0.00526288	0.0502185	0	3	3	3
GO:0008126 acetylesterase activity	3	0.0502185	0.027	1	Molecular Function	GO:0008126	acetylesterase activity	0.00526288	0.0502185	0	3	3	3
GO:0008447 L-ascorbate oxidase activity	3	0.0502185	0.027	1	Molecular Function	GO:0008447	L-ascorbate oxidase activity	0.00526288	0.0502185	0	3	3	3
GO:0008466 glycogenin glucosyltransferase activity	3	0.0502185	0.027	1	Molecular Function	GO:0008466	glycogenin glucosyltransferase activity	0.00526288	0.0502185	0	3	3	3
GO:0008760 UDP-N-acetylglucosamine 1-carboxyvinyltransferase activity	3	0.0502185	0.027	1	Molecular Function	GO:0008760	UDP-N-acetylglucosamine 1-carboxyvinyltransferase activity	0.00526288	0.0502185	0	3	3	3
GO:0015139 alpha-ketoglutarate transmembrane transporter activity	3	0.0502185	0.027	1	Molecular Function	GO:0015139	alpha-ketoglutarate transmembrane transporter activity	0.00526288	0.0502185	0	3	3	3
GO:0032454 histone demethylase activity (H3-K9 specific)	3	0.0502185	0.027	1	Molecular Function	GO:0032454	histone demethylase activity (H3-K9 specific)	0.00526288	0.0502185	0	3	3	3
GO:0033741 adenylyl-sulfate reductase (glutathione) activity	3	0.0502185	0.027	1	Molecular Function	GO:0033741	adenylyl-sulfate reductase (glutathione) activity	0.00526288	0.0502185	0	3	3	3
GO:0035174 histone serine kinase activity	3	0.0502185	0.027	1	Molecular Function	GO:0035174	histone serine kinase activity	0.00526288	0.0502185	0	3	3	3
GO:0042409 caffeoyl-CoA O-methyltransferase activity	3	0.0502185	0.027	1	Molecular Function	GO:0042409	caffeoyl-CoA O-methyltransferase activity	0.00526288	0.0502185	0	3	3	3
GO:0043754 dihydrolipoyllysine-residue (2-methylpropanoyl)transferase activity	3	0.0502185	0.027	1	Molecular Function	GO:0043754	dihydrolipoyllysine-residue (2-methylpropanoyl)transferase activity	0.00526288	0.0502185	3	0	3	3
GO:0043817 phosphosulfolactate synthase activity	3	0.0502185	0.027	1	Molecular Function	GO:0043817	phosphosulfolactate synthase activity	0.00526288	0.0502185	3	0	3	3
GO:0050278 sedoheptulose-bisphosphatase activity	3	0.0502185	0.027	1	Molecular Function	GO:0050278	sedoheptulose-bisphosphatase activity	0.00526288	0.0502185	0	3	3	3
GO:0061634 alpha-D-xyloside xylohydrolase	3	0.0502185	0.027	1	Molecular Function	GO:0061634	alpha-D-xyloside xylohydrolase	0.00526288	0.0502185	0	3	3	3
GO:0080176 xyloglucan 1,6-alpha-xylosidase activity	3	0.0502185	0.027	1	Molecular Function	GO:0080176	xyloglucan 1,6-alpha-xylosidase activity	0.00526288	0.0502185	0	3	3	3
GO:0046838 phosphorylated carbohydrate dephosphorylation	17	0.050701	0.159	0.362	Biological Process	GO:0046838	phosphorylated carbohydrate dephosphorylation	0.00255311	0.050701	0	17	17	47
GO:0006000 fructose metabolic process	25	0.0509074	0.233	0.316	Biological Process	GO:0006000	fructose metabolic process	0.00257193	0.0509074	5	20	25	79
GO:0019252 starch biosynthetic process	30	0.0510344	0.28	0.3	Biological Process	GO:0019252	starch biosynthetic process	0.0025868	0.0510344	5	25	30	100
GO:0016840 carbon-nitrogen lyase activity	61	0.0515442	0.543	0.238	Molecular Function	GO:0016840	carbon-nitrogen lyase activity	0.00542451	0.0515442	5	56	61	256
GO:1902410 mitotic cytokinetic process	81	0.0522421	0.755	0.243	Biological Process	GO:1902410	mitotic cytokinetic process	0.00265667	0.0522421	17	64	81	333
GO:0005978 glycogen biosynthetic process	49	0.0522945	0.457	0.266	Biological Process	GO:0005978	glycogen biosynthetic process	0.002668	0.0522945	14	35	49	184
GO:0031977 thylakoid lumen	51	0.0527237	0.693	0.255	Cellular Component	GO:0031977	thylakoid lumen	0.00434406	0.0527237	0	51	51	200
GO:0000788 nuclear nucleosome	4	0.0527237	0.054	0.8	Cellular Component	GO:0000788	nuclear nucleosome	0.00437059	0.0527237	0	4	4	5
GO:0019030 icosahedral viral capsid	4	0.0527237	0.054	0.8	Cellular Component	GO:0019030	icosahedral viral capsid	0.00437059	0.0527237	2	2	4	5
GO:0030093 chloroplast photosystem I	4	0.0527237	0.054	0.8	Cellular Component	GO:0030093	chloroplast photosystem I	0.00437059	0.0527237	0	4	4	5
GO:0008830 dTDP-4-dehydrorhamnose 3,5-epimerase activity	5	0.0528103	0.044	0.625	Molecular Function	GO:0008830	dTDP-4-dehydrorhamnose 3,5-epimerase activity	0.00558701	0.0528103	0	5	5	8
GO:0004149 dihydrolipoyllysine-residue succinyltransferase activity	13	0.0528103	0.116	0.361	Molecular Function	GO:0004149	dihydrolipoyllysine-residue succinyltransferase activity	0.00566543	0.0528103	3	10	13	36
GO:0015556 C4-dicarboxylate transmembrane transporter activity	9	0.0528103	0.08	0.429	Molecular Function	GO:0015556	C4-dicarboxylate transmembrane transporter activity	0.00569067	0.0528103	0	9	9	21
GO:0005347 ATP transmembrane transporter activity	14	0.0528103	0.125	0.35	Molecular Function	GO:0005347	ATP transmembrane transporter activity	0.00573354	0.0528103	6	8	14	40
GO:0047262 polygalacturonate 4-alpha-galacturonosyltransferase activity	14	0.0528103	0.125	0.35	Molecular Function	GO:0047262	polygalacturonate 4-alpha-galacturonosyltransferase activity	0.00573354	0.0528103	0	14	14	40
GO:0009882 blue light photoreceptor activity	6	0.0528103	0.053	0.545	Molecular Function	GO:0009882	blue light photoreceptor activity	0.00574379	0.0528103	0	6	6	11
GO:0043515 kinetochore binding	6	0.0528103	0.053	0.545	Molecular Function	GO:0043515	kinetochore binding	0.00574379	0.0528103	0	6	6	11
GO:0046509 1,2-diacylglycerol 3-beta-galactosyltransferase activity	6	0.0528103	0.053	0.545	Molecular Function	GO:0046509	1,2-diacylglycerol 3-beta-galactosyltransferase activity	0.00574379	0.0528103	0	6	6	11
GO:0009737 response to abscisic acid	146	0.053465	1.362	0.225	Biological Process	GO:0009737	response to abscisic acid	0.00273657	0.053465	61	85	146	650
GO:0019878 lysine biosynthetic process via aminoadipic acid	65	0.0537683	0.606	0.252	Biological Process	GO:0019878	lysine biosynthetic process via aminoadipic acid	0.002761	0.0537683	15	50	65	258
GO:0008810 cellulase activity	25	0.0555205	0.222	0.287	Molecular Function	GO:0008810	cellulase activity	0.006063	0.0555205	0	25	25	87
GO:0010116 positive regulation of abscisic acid biosynthetic process	5	0.0560063	0.047	0.714	Biological Process	GO:0010116	positive regulation of abscisic acid biosynthetic process	0.00295014	0.0560063	5	0	5	7
GO:0015798 myo-inositol transport	5	0.0560063	0.047	0.714	Biological Process	GO:0015798	myo-inositol transport	0.00295014	0.0560063	5	0	5	7
GO:0043111 replication fork arrest	5	0.0560063	0.047	0.714	Biological Process	GO:0043111	replication fork arrest	0.00295014	0.0560063	0	5	5	7
GO:0051014 actin filament severing	5	0.0560063	0.047	0.714	Biological Process	GO:0051014	actin filament severing	0.00295014	0.0560063	0	5	5	7
GO:0060993 kidney morphogenesis	5	0.0560063	0.047	0.714	Biological Process	GO:0060993	kidney morphogenesis	0.00295014	0.0560063	0	5	5	7
GO:0090227 regulation of red or far-red light signaling pathway	5	0.0560063	0.047	0.714	Biological Process	GO:0090227	regulation of red or far-red light signaling pathway	0.00295014	0.0560063	3	2	5	7
GO:0090229 negative regulation of red or far-red light signaling pathway	5	0.0560063	0.047	0.714	Biological Process	GO:0090229	negative regulation of red or far-red light signaling pathway	0.00295014	0.0560063	3	2	5	7
GO:0097009 energy homeostasis	5	0.0560063	0.047	0.714	Biological Process	GO:0097009	energy homeostasis	0.00295014	0.0560063	0	5	5	7
GO:0009886 post-embryonic morphogenesis	98	0.0565072	0.914	0.236	Biological Process	GO:0009886	post-embryonic morphogenesis	0.00298589	0.0565072	18	80	98	416
GO:0045171 intercellular bridge	8	0.0597775	0.109	0.471	Cellular Component	GO:0045171	intercellular bridge	0.00541868	0.0597775	1	7	8	17
GO:0033644 host cell membrane	13	0.0597775	0.177	0.371	Cellular Component	GO:0033644	host cell membrane	0.0054481	0.0597775	3	10	13	35
GO:0044218 other organism cell membrane	13	0.0597775	0.177	0.371	Cellular Component	GO:0044218	other organism cell membrane	0.0054481	0.0597775	3	10	13	35
GO:0044279 other organism membrane	13	0.0597775	0.177	0.371	Cellular Component	GO:0044279	other organism membrane	0.0054481	0.0597775	3	10	13	35
GO:0009923 fatty acid elongase complex	3	0.0597775	0.041	1	Cellular Component	GO:0009923	fatty acid elongase complex	0.00570803	0.0597775	0	3	3	3
GO:0010316 pyrophosphate-dependent phosphofructokinase complex	3	0.0597775	0.041	1	Cellular Component	GO:0010316	pyrophosphate-dependent phosphofructokinase complex	0.00570803	0.0597775	0	3	3	3
GO:0020002 host cell plasma membrane	3	0.0597775	0.041	1	Cellular Component	GO:0020002	host cell plasma membrane	0.00570803	0.0597775	0	3	3	3
GO:0032301 MutSalpha complex	3	0.0597775	0.041	1	Cellular Component	GO:0032301	MutSalpha complex	0.00570803	0.0597775	0	3	3	3
GO:0032302 MutSbeta complex	3	0.0597775	0.041	1	Cellular Component	GO:0032302	MutSbeta complex	0.00570803	0.0597775	0	3	3	3
GO:0044156 host cell junction	3	0.0597775	0.041	1	Cellular Component	GO:0044156	host cell junction	0.00570803	0.0597775	0	3	3	3
GO:0048189 Lid2 complex	3	0.0597775	0.041	1	Cellular Component	GO:0048189	Lid2 complex	0.00570803	0.0597775	0	3	3	3
GO:0070211 Snt2C complex	3	0.0597775	0.041	1	Cellular Component	GO:0070211	Snt2C complex	0.00570803	0.0597775	0	3	3	3
GO:0045492 xylan biosynthetic process	16	0.0598823	0.149	0.364	Biological Process	GO:0045492	xylan biosynthetic process	0.00317415	0.0598823	0	16	16	44
GO:0006560 proline metabolic process	40	0.0599105	0.373	0.276	Biological Process	GO:0006560	proline metabolic process	0.00319502	0.0599105	20	20	40	145
GO:1902652 secondary alcohol metabolic process	24	0.0599105	0.224	0.316	Biological Process	GO:1902652	secondary alcohol metabolic process	0.00319549	0.0599105	10	14	24	76
GO:0045252 oxoglutarate dehydrogenase complex	17	0.0600805	0.231	0.333	Cellular Component	GO:0045252	oxoglutarate dehydrogenase complex	0.00580001	0.0600805	5	12	17	51
GO:0009867 jasmonic acid mediated signaling pathway	35	0.0602219	0.326	0.285	Biological Process	GO:0009867	jasmonic acid mediated signaling pathway	0.0032262	0.0602219	14	21	35	123
GO:0006040 amino sugar metabolic process	44	0.0602219	0.41	0.27	Biological Process	GO:0006040	amino sugar metabolic process	0.00323488	0.0602219	17	27	44	163
GO:0019362 pyridine nucleotide metabolic process	234	0.0602219	2.182	0.214	Biological Process	GO:0019362	pyridine nucleotide metabolic process	0.00324203	0.0602219	57	177	234	1096
GO:0055062 phosphate ion homeostasis	9	0.0613506	0.084	0.474	Biological Process	GO:0055062	phosphate ion homeostasis	0.00332312	0.0613506	7	2	9	19
GO:0072506 trivalent inorganic anion homeostasis	9	0.0613506	0.084	0.474	Biological Process	GO:0072506	trivalent inorganic anion homeostasis	0.00332312	0.0613506	7	2	9	19
GO:0044766 multi-organism transport	18	0.0618327	0.168	0.346	Biological Process	GO:0044766	multi-organism transport	0.00336971	0.0618327	3	15	18	52
GO:1902579 multi-organism localization	18	0.0618327	0.168	0.346	Biological Process	GO:1902579	multi-organism localization	0.00336971	0.0618327	3	15	18	52
GO:0019740 nitrogen utilization	34	0.0623163	0.317	0.286	Biological Process	GO:0019740	nitrogen utilization	0.00340639	0.0623163	10	24	34	119
GO:0016642 oxidoreductase activity, acting on the CH-NH2 group of donors, disulfide as acceptor	8	0.063591	0.071	0.444	Molecular Function	GO:0016642	oxidoreductase activity, acting on the CH-NH2 group of donors, disulfide as acceptor	0.00697233	0.063591	0	8	8	18
GO:0004742 dihydrolipoyllysine-residue acetyltransferase activity	16	0.0637027	0.142	0.327	Molecular Function	GO:0004742	dihydrolipoyllysine-residue acetyltransferase activity	0.00701263	0.0637027	4	12	16	49
GO:0010339 external side of cell wall	5	0.0638098	0.068	0.625	Cellular Component	GO:0010339	external side of cell wall	0.00630813	0.0638098	3	2	5	8
GO:0031411 gas vesicle	5	0.0638098	0.068	0.625	Cellular Component	GO:0031411	gas vesicle	0.00630813	0.0638098	1	4	5	8
GO:0031978 plastid thylakoid lumen	41	0.0638098	0.557	0.261	Cellular Component	GO:0031978	plastid thylakoid lumen	0.00636089	0.0638098	0	41	41	157
GO:0042744 hydrogen peroxide catabolic process	33	0.0655507	0.308	0.287	Biological Process	GO:0042744	hydrogen peroxide catabolic process	0.00359405	0.0655507	13	20	33	115
GO:0008865 fructokinase activity	12	0.0657202	0.107	0.364	Molecular Function	GO:0008865	fructokinase activity	0.00726366	0.0657202	2	10	12	33
GO:0005310 dicarboxylic acid transmembrane transporter activity	14	0.0658557	0.125	0.341	Molecular Function	GO:0005310	dicarboxylic acid transmembrane transporter activity	0.0073359	0.0658557	1	13	14	41
GO:0016751 S-succinyltransferase activity	13	0.0658557	0.116	0.351	Molecular Function	GO:0016751	S-succinyltransferase activity	0.00736563	0.0658557	3	10	13	37
GO:0070548 L-glutamine aminotransferase activity	13	0.0658557	0.116	0.351	Molecular Function	GO:0070548	L-glutamine aminotransferase activity	0.00736563	0.0658557	6	7	13	37
GO:0019884 antigen processing and presentation of exogenous antigen	8	0.0672805	0.075	0.5	Biological Process	GO:0019884	antigen processing and presentation of exogenous antigen	0.00370255	0.0672805	0	8	8	16
GO:0009826 unidimensional cell growth	59	0.0672805	0.55	0.253	Biological Process	GO:0009826	unidimensional cell growth	0.00371118	0.0672805	12	47	59	233
GO:0006006 glucose metabolic process	128	0.0674271	1.194	0.226	Biological Process	GO:0006006	glucose metabolic process	0.00373709	0.0674271	39	89	128	566
GO:0072593 reactive oxygen species metabolic process	117	0.0674271	1.091	0.229	Biological Process	GO:0072593	reactive oxygen species metabolic process	0.00378342	0.0674271	35	82	117	512
GO:0006113 fermentation	54	0.0674271	0.504	0.257	Biological Process	GO:0006113	fermentation	0.00378482	0.0674271	13	41	54	210
GO:0000717 nucleotide-excision repair, DNA duplex unwinding	6	0.0674271	0.056	0.6	Biological Process	GO:0000717	nucleotide-excision repair, DNA duplex unwinding	0.00378628	0.0674271	6	0	6	10
GO:0010444 guard mother cell differentiation	6	0.0674271	0.056	0.6	Biological Process	GO:0010444	guard mother cell differentiation	0.00378628	0.0674271	0	6	6	10
GO:0070814 hydrogen sulfide biosynthetic process	6	0.0674271	0.056	0.6	Biological Process	GO:0070814	hydrogen sulfide biosynthetic process	0.00378628	0.0674271	0	6	6	10
GO:0010127 mycothiol-dependent detoxification	37	0.0677576	0.345	0.278	Biological Process	GO:0010127	mycothiol-dependent detoxification	0.00381606	0.0677576	5	32	37	133
GO:0046961 proton-transporting ATPase activity, rotational mechanism	40	0.0683327	0.356	0.253	Molecular Function	GO:0046961	proton-transporting ATPase activity, rotational mechanism	0.00767276	0.0683327	16	24	40	158
GO:0034260 negative regulation of GTPase activity	7	0.0690704	0.065	0.538	Biological Process	GO:0034260	negative regulation of GTPase activity	0.00392433	0.0690704	0	7	7	13
GO:0046512 sphingosine biosynthetic process	7	0.0690704	0.065	0.538	Biological Process	GO:0046512	sphingosine biosynthetic process	0.00392433	0.0690704	0	7	7	13
GO:0046520 sphingoid biosynthetic process	7	0.0690704	0.065	0.538	Biological Process	GO:0046520	sphingoid biosynthetic process	0.00392433	0.0690704	0	7	7	13
GO:0009932 cell tip growth	28	0.0690738	0.261	0.298	Biological Process	GO:0009932	cell tip growth	0.00393596	0.0690738	9	19	28	94
GO:0006562 proline catabolic process	23	0.0695173	0.214	0.315	Biological Process	GO:0006562	proline catabolic process	0.00397275	0.0695173	10	13	23	73
GO:0045240 dihydrolipoyl dehydrogenase complex	18	0.069894	0.245	0.321	Cellular Component	GO:0045240	dihydrolipoyl dehydrogenase complex	0.00704074	0.069894	6	12	18	56
GO:0016872 intramolecular lyase activity	18	0.0701537	0.16	0.31	Molecular Function	GO:0016872	intramolecular lyase activity	0.00790812	0.0701537	5	13	18	58
GO:0090627 plant epidermal cell differentiation	51	0.0722239	0.476	0.259	Biological Process	GO:0090627	plant epidermal cell differentiation	0.00413938	0.0722239	6	45	51	197
GO:0010124 phenylacetate catabolic process	70	0.0727688	0.653	0.245	Biological Process	GO:0010124	phenylacetate catabolic process	0.00419498	0.0727688	15	55	70	286
GO:0042178 xenobiotic catabolic process	70	0.0727688	0.653	0.245	Biological Process	GO:0042178	xenobiotic catabolic process	0.00419498	0.0727688	15	55	70	286
GO:0045005 DNA-dependent DNA replication maintenance of fidelity	17	0.0727688	0.159	0.347	Biological Process	GO:0045005	DNA-dependent DNA replication maintenance of fidelity	0.00420677	0.0727688	0	17	17	49
GO:0006271 DNA strand elongation involved in DNA replication	20	0.072792	0.187	0.328	Biological Process	GO:0006271	DNA strand elongation involved in DNA replication	0.00422018	0.072792	0	20	20	61
GO:0099402 plant organ development	259	0.0730231	2.415	0.211	Biological Process	GO:0099402	plant organ development	0.00425536	0.0730231	59	200	259	1230
GO:0030001 metal ion transport	491	0.0730231	4.579	0.202	Biological Process	GO:0030001	metal ion transport	0.00425776	0.0730231	131	360	491	2435
GO:0017001 antibiotic catabolic process	35	0.0733383	0.326	0.28	Biological Process	GO:0017001	antibiotic catabolic process	0.00428829	0.0733383	15	20	35	125
GO:0033866 nucleoside bisphosphate biosynthetic process	64	0.0734129	0.597	0.248	Biological Process	GO:0033866	nucleoside bisphosphate biosynthetic process	0.00432913	0.0734129	11	53	64	258
GO:0034030 ribonucleoside bisphosphate biosynthetic process	64	0.0734129	0.597	0.248	Biological Process	GO:0034030	ribonucleoside bisphosphate biosynthetic process	0.00432913	0.0734129	11	53	64	258
GO:0034033 purine nucleoside bisphosphate biosynthetic process	64	0.0734129	0.597	0.248	Biological Process	GO:0034033	purine nucleoside bisphosphate biosynthetic process	0.00432913	0.0734129	11	53	64	258
GO:0009767 photosynthetic electron transport chain	37	0.0738627	0.345	0.276	Biological Process	GO:0009767	photosynthetic electron transport chain	0.0043679	0.0738627	6	31	37	134
GO:0004309 exopolyphosphatase activity	7	0.0739153	0.062	0.467	Molecular Function	GO:0004309	exopolyphosphatase activity	0.00839724	0.0739153	0	7	7	15
GO:0015616 DNA translocase activity	7	0.0739153	0.062	0.467	Molecular Function	GO:0015616	DNA translocase activity	0.00839724	0.0739153	1	6	7	15
GO:0009099 valine biosynthetic process	25	0.0750109	0.233	0.305	Biological Process	GO:0009099	valine biosynthetic process	0.00446296	0.0750109	11	14	25	82
GO:0006642 triglyceride mobilization	4	0.0750109	0.037	0.8	Biological Process	GO:0006642	triglyceride mobilization	0.00459732	0.0750109	0	4	4	5
GO:0009786 regulation of asymmetric cell division	4	0.0750109	0.037	0.8	Biological Process	GO:0009786	regulation of asymmetric cell division	0.00459732	0.0750109	0	4	4	5
GO:0010325 raffinose family oligosaccharide biosynthetic process	4	0.0750109	0.037	0.8	Biological Process	GO:0010325	raffinose family oligosaccharide biosynthetic process	0.00459732	0.0750109	4	0	4	5
GO:0010424 DNA methylation on cytosine within a CG sequence	4	0.0750109	0.037	0.8	Biological Process	GO:0010424	DNA methylation on cytosine within a CG sequence	0.00459732	0.0750109	0	4	4	5
GO:0019458 methionine catabolic process via 2-oxobutanoate	4	0.0750109	0.037	0.8	Biological Process	GO:0019458	methionine catabolic process via 2-oxobutanoate	0.00459732	0.0750109	0	4	4	5
GO:0036068 light-independent chlorophyll biosynthetic process	4	0.0750109	0.037	0.8	Biological Process	GO:0036068	light-independent chlorophyll biosynthetic process	0.00459732	0.0750109	0	4	4	5
GO:0052863 1-deoxy-D-xylulose 5-phosphate metabolic process	4	0.0750109	0.037	0.8	Biological Process	GO:0052863	1-deoxy-D-xylulose 5-phosphate metabolic process	0.00459732	0.0750109	0	4	4	5
GO:1904426 positive regulation of GTP binding	4	0.0750109	0.037	0.8	Biological Process	GO:1904426	positive regulation of GTP binding	0.00459732	0.0750109	0	4	4	5
GO:1904475 regulation of Ras GTPase binding	4	0.0750109	0.037	0.8	Biological Process	GO:1904475	regulation of Ras GTPase binding	0.00459732	0.0750109	0	4	4	5
GO:1904477 positive regulation of Ras GTPase binding	4	0.0750109	0.037	0.8	Biological Process	GO:1904477	positive regulation of Ras GTPase binding	0.00459732	0.0750109	0	4	4	5
GO:2001106 regulation of Rho guanyl-nucleotide exchange factor activity	4	0.0750109	0.037	0.8	Biological Process	GO:2001106	regulation of Rho guanyl-nucleotide exchange factor activity	0.00459732	0.0750109	0	4	4	5
GO:2001108 positive regulation of Rho guanyl-nucleotide exchange factor activity	4	0.0750109	0.037	0.8	Biological Process	GO:2001108	positive regulation of Rho guanyl-nucleotide exchange factor activity	0.00459732	0.0750109	0	4	4	5
GO:0008812 choline dehydrogenase activity	16	0.0758024	0.142	0.32	Molecular Function	GO:0008812	choline dehydrogenase activity	0.00867839	0.0758024	0	16	16	50
GO:0030523 dihydrolipoamide S-acyltransferase activity	16	0.0758024	0.142	0.32	Molecular Function	GO:0030523	dihydrolipoamide S-acyltransferase activity	0.00867839	0.0758024	4	12	16	50
GO:0006520 cellular amino acid metabolic process	888	0.0761176	8.281	0.196	Biological Process	GO:0006520	cellular amino acid metabolic process	0.0046792	0.0761176	250	638	888	4540
GO:0010035 response to inorganic substance	394	0.0761176	3.674	0.204	Biological Process	GO:0010035	response to inorganic substance	0.00469037	0.0761176	162	232	394	1931
GO:0016830 carbon-carbon lyase activity	190	0.0764608	1.69	0.204	Molecular Function	GO:0016830	carbon-carbon lyase activity	0.00878744	0.0764608	48	142	190	930
GO:0033647 host intracellular organelle	10	0.0766105	0.136	0.4	Cellular Component	GO:0033647	host intracellular organelle	0.0078781	0.0766105	6	4	10	25
GO:0033648 host intracellular membrane-bounded organelle	10	0.0766105	0.136	0.4	Cellular Component	GO:0033648	host intracellular membrane-bounded organelle	0.0078781	0.0766105	6	4	10	25
GO:0006573 valine metabolic process	52	0.0776897	0.485	0.256	Biological Process	GO:0006573	valine metabolic process	0.00480011	0.0776897	24	28	52	203
GO:0004396 hexokinase activity	15	0.0777911	0.133	0.326	Molecular Function	GO:0004396	hexokinase activity	0.00900883	0.0777911	3	12	15	46
GO:0008661 1-deoxy-D-xylulose-5-phosphate synthase activity	15	0.0777911	0.133	0.326	Molecular Function	GO:0008661	1-deoxy-D-xylulose-5-phosphate synthase activity	0.00900883	0.0777911	6	9	15	46
GO:0010417 glucuronoxylan biosynthetic process	14	0.079316	0.131	0.368	Biological Process	GO:0010417	glucuronoxylan biosynthetic process	0.00491373	0.079316	0	14	14	38
GO:0019285 glycine betaine biosynthetic process from choline	21	0.0811284	0.196	0.318	Biological Process	GO:0019285	glycine betaine biosynthetic process from choline	0.00507558	0.0811284	5	16	21	66
GO:0031455 glycine betaine metabolic process	21	0.0811284	0.196	0.318	Biological Process	GO:0031455	glycine betaine metabolic process	0.00507558	0.0811284	5	16	21	66
GO:0031456 glycine betaine biosynthetic process	21	0.0811284	0.196	0.318	Biological Process	GO:0031456	glycine betaine biosynthetic process	0.00507558	0.0811284	5	16	21	66
GO:0006797 polyphosphate metabolic process	9	0.0811284	0.084	0.45	Biological Process	GO:0006797	polyphosphate metabolic process	0.00507977	0.0811284	0	9	9	20
GO:0050664 oxidoreductase activity, acting on NAD(P)H, oxygen as acceptor	13	0.0812336	0.116	0.342	Molecular Function	GO:0050664	oxidoreductase activity, acting on NAD(P)H, oxygen as acceptor	0.00944446	0.0812336	1	12	13	38
GO:0015217 ADP transmembrane transporter activity	12	0.0812336	0.107	0.353	Molecular Function	GO:0015217	ADP transmembrane transporter activity	0.00947905	0.0812336	6	6	12	34
GO:0006808 regulation of nitrogen utilization	29	0.0814766	0.27	0.29	Biological Process	GO:0006808	regulation of nitrogen utilization	0.00515996	0.0814766	10	19	29	100
GO:0006094 gluconeogenesis	57	0.0814766	0.532	0.251	Biological Process	GO:0006094	gluconeogenesis	0.00516911	0.0814766	6	51	57	227
GO:0045489 pectin biosynthetic process	19	0.0814766	0.177	0.328	Biological Process	GO:0045489	pectin biosynthetic process	0.0052696	0.0814766	0	19	19	58
GO:0051301 cell division	452	0.0814766	4.215	0.202	Biological Process	GO:0051301	cell division	0.00546313	0.0814766	100	352	452	2239
GO:0010817 regulation of hormone levels	140	0.0814766	1.306	0.222	Biological Process	GO:0010817	regulation of hormone levels	0.00547029	0.0814766	34	106	140	632
GO:0046500 S-adenosylmethionine metabolic process	24	0.0814766	0.224	0.304	Biological Process	GO:0046500	S-adenosylmethionine metabolic process	0.00553091	0.0814766	8	16	24	79
GO:0045132 meiotic chromosome segregation	46	0.0814766	0.429	0.26	Biological Process	GO:0045132	meiotic chromosome segregation	0.0057517	0.0814766	6	40	46	177
GO:0017144 drug metabolic process	232	0.0814766	2.164	0.211	Biological Process	GO:0017144	drug metabolic process	0.00577768	0.0814766	78	154	232	1099
GO:0009073 aromatic amino acid family biosynthetic process	49	0.0814766	0.457	0.257	Biological Process	GO:0009073	aromatic amino acid family biosynthetic process	0.00585695	0.0814766	9	40	49	191
GO:0009753 response to jasmonic acid	49	0.0814766	0.457	0.257	Biological Process	GO:0009753	response to jasmonic acid	0.00585695	0.0814766	21	28	49	191
GO:0009645 response to low light intensity stimulus	8	0.0814766	0.075	0.471	Biological Process	GO:0009645	response to low light intensity stimulus	0.00589237	0.0814766	0	8	8	17
GO:0030323 respiratory tube development	8	0.0814766	0.075	0.471	Biological Process	GO:0030323	respiratory tube development	0.00589237	0.0814766	3	5	8	17
GO:0030324 lung development	8	0.0814766	0.075	0.471	Biological Process	GO:0030324	lung development	0.00589237	0.0814766	3	5	8	17
GO:0033567 DNA replication, Okazaki fragment processing	8	0.0814766	0.075	0.471	Biological Process	GO:0033567	DNA replication, Okazaki fragment processing	0.00589237	0.0814766	0	8	8	17
GO:0035435 phosphate ion transmembrane transport	8	0.0814766	0.075	0.471	Biological Process	GO:0035435	phosphate ion transmembrane transport	0.00589237	0.0814766	0	8	8	17
GO:0055129 L-proline biosynthetic process	8	0.0814766	0.075	0.471	Biological Process	GO:0055129	L-proline biosynthetic process	0.00589237	0.0814766	8	0	8	17
GO:0072347 response to anesthetic	8	0.0814766	0.075	0.471	Biological Process	GO:0072347	response to anesthetic	0.00589237	0.0814766	2	6	8	17
GO:0001789 G-protein coupled receptor signaling pathway, coupled to S1P second messenger	3	0.0814766	0.028	1	Biological Process	GO:0001789	G-protein coupled receptor signaling pathway, coupled to S1P second messenger	0.00593833	0.0814766	0	3	3	3
GO:0003230 cardiac atrium development	3	0.0814766	0.028	1	Biological Process	GO:0003230	cardiac atrium development	0.00593833	0.0814766	0	3	3	3
GO:0003279 cardiac septum development	3	0.0814766	0.028	1	Biological Process	GO:0003279	cardiac septum development	0.00593833	0.0814766	0	3	3	3
GO:0003283 atrial septum development	3	0.0814766	0.028	1	Biological Process	GO:0003283	atrial septum development	0.00593833	0.0814766	0	3	3	3
GO:0009745 sucrose mediated signaling	3	0.0814766	0.028	1	Biological Process	GO:0009745	sucrose mediated signaling	0.00593833	0.0814766	3	0	3	3
GO:0009804 coumarin metabolic process	3	0.0814766	0.028	1	Biological Process	GO:0009804	coumarin metabolic process	0.00593833	0.0814766	0	3	3	3
GO:0009805 coumarin biosynthetic process	3	0.0814766	0.028	1	Biological Process	GO:0009805	coumarin biosynthetic process	0.00593833	0.0814766	0	3	3	3
GO:0010255 glucose mediated signaling pathway	3	0.0814766	0.028	1	Biological Process	GO:0010255	glucose mediated signaling pathway	0.00593833	0.0814766	3	0	3	3
GO:0010361 regulation of anion channel activity by blue light	3	0.0814766	0.028	1	Biological Process	GO:0010361	regulation of anion channel activity by blue light	0.00593833	0.0814766	0	3	3	3
GO:0010362 negative regulation of anion channel activity by blue light	3	0.0814766	0.028	1	Biological Process	GO:0010362	negative regulation of anion channel activity by blue light	0.00593833	0.0814766	0	3	3	3
GO:0010448 vegetative meristem growth	3	0.0814766	0.028	1	Biological Process	GO:0010448	vegetative meristem growth	0.00593833	0.0814766	0	3	3	3
GO:0010470 regulation of gastrulation	3	0.0814766	0.028	1	Biological Process	GO:0010470	regulation of gastrulation	0.00593833	0.0814766	0	3	3	3
GO:0010964 regulation of chromatin silencing by small RNA	3	0.0814766	0.028	1	Biological Process	GO:0010964	regulation of chromatin silencing by small RNA	0.00593833	0.0814766	3	0	3	3
GO:0019510 S-adenosylhomocysteine catabolic process	3	0.0814766	0.028	1	Biological Process	GO:0019510	S-adenosylhomocysteine catabolic process	0.00593833	0.0814766	0	3	3	3
GO:0031508 pericentric heterochromatin assembly	3	0.0814766	0.028	1	Biological Process	GO:0031508	pericentric heterochromatin assembly	0.00593833	0.0814766	0	3	3	3
GO:0031534 minus-end directed microtubule sliding	3	0.0814766	0.028	1	Biological Process	GO:0031534	minus-end directed microtubule sliding	0.00593833	0.0814766	0	3	3	3
GO:0035469 determination of pancreatic left/right asymmetry	3	0.0814766	0.028	1	Biological Process	GO:0035469	determination of pancreatic left/right asymmetry	0.00593833	0.0814766	0	3	3	3
GO:0036205 histone catabolic process	3	0.0814766	0.028	1	Biological Process	GO:0036205	histone catabolic process	0.00593833	0.0814766	0	3	3	3
GO:0043619 regulation of transcription from RNA polymerase II promoter in response to oxidative stress	3	0.0814766	0.028	1	Biological Process	GO:0043619	regulation of transcription from RNA polymerase II promoter in response to oxidative stress	0.00593833	0.0814766	0	3	3	3
GO:0051012 microtubule sliding	3	0.0814766	0.028	1	Biological Process	GO:0051012	microtubule sliding	0.00593833	0.0814766	0	3	3	3
GO:0060026 convergent extension	3	0.0814766	0.028	1	Biological Process	GO:0060026	convergent extension	0.00593833	0.0814766	0	3	3	3
GO:0060027 convergent extension involved in gastrulation	3	0.0814766	0.028	1	Biological Process	GO:0060027	convergent extension involved in gastrulation	0.00593833	0.0814766	0	3	3	3
GO:0071907 determination of digestive tract left/right asymmetry	3	0.0814766	0.028	1	Biological Process	GO:0071907	determination of digestive tract left/right asymmetry	0.00593833	0.0814766	0	3	3	3
GO:0071908 determination of intestine left/right asymmetry	3	0.0814766	0.028	1	Biological Process	GO:0071908	determination of intestine left/right asymmetry	0.00593833	0.0814766	0	3	3	3
GO:0071909 determination of stomach left/right asymmetry	3	0.0814766	0.028	1	Biological Process	GO:0071909	determination of stomach left/right asymmetry	0.00593833	0.0814766	0	3	3	3
GO:0071910 determination of liver left/right asymmetry	3	0.0814766	0.028	1	Biological Process	GO:0071910	determination of liver left/right asymmetry	0.00593833	0.0814766	0	3	3	3
GO:0072189 ureter development	3	0.0814766	0.028	1	Biological Process	GO:0072189	ureter development	0.00593833	0.0814766	0	3	3	3
GO:0080136 priming of cellular response to stress	3	0.0814766	0.028	1	Biological Process	GO:0080136	priming of cellular response to stress	0.00593833	0.0814766	0	3	3	3
GO:0090177 establishment of planar polarity involved in neural tube closure	3	0.0814766	0.028	1	Biological Process	GO:0090177	establishment of planar polarity involved in neural tube closure	0.00593833	0.0814766	0	3	3	3
GO:0090178 regulation of establishment of planar polarity involved in neural tube closure	3	0.0814766	0.028	1	Biological Process	GO:0090178	regulation of establishment of planar polarity involved in neural tube closure	0.00593833	0.0814766	0	3	3	3
GO:0090179 planar cell polarity pathway involved in neural tube closure	3	0.0814766	0.028	1	Biological Process	GO:0090179	planar cell polarity pathway involved in neural tube closure	0.00593833	0.0814766	0	3	3	3
GO:0090309 positive regulation of methylation-dependent chromatin silencing	3	0.0814766	0.028	1	Biological Process	GO:0090309	positive regulation of methylation-dependent chromatin silencing	0.00593833	0.0814766	0	3	3	3
GO:0100020 regulation of transport by transcription from RNA polymerase II promoter	3	0.0814766	0.028	1	Biological Process	GO:0100020	regulation of transport by transcription from RNA polymerase II promoter	0.00593833	0.0814766	3	0	3	3
GO:0100021 regulation of iron ion transport by transcription from RNA polymerase II promoter	3	0.0814766	0.028	1	Biological Process	GO:0100021	regulation of iron ion transport by transcription from RNA polymerase II promoter	0.00593833	0.0814766	3	0	3	3
GO:0100022 regulation of iron ion import by transcription from RNA polymerase II promoter	3	0.0814766	0.028	1	Biological Process	GO:0100022	regulation of iron ion import by transcription from RNA polymerase II promoter	0.00593833	0.0814766	3	0	3	3
GO:1900390 regulation of iron ion import	3	0.0814766	0.028	1	Biological Process	GO:1900390	regulation of iron ion import	0.00593833	0.0814766	3	0	3	3
GO:1900393 regulation of iron ion transport by regulation of transcription from RNA polymerase II promoter	3	0.0814766	0.028	1	Biological Process	GO:1900393	regulation of iron ion transport by regulation of transcription from RNA polymerase II promoter	0.00593833	0.0814766	3	0	3	3
GO:1900400 regulation of iron ion import by regulation of transcription from RNA polymerase II promoter	3	0.0814766	0.028	1	Biological Process	GO:1900400	regulation of iron ion import by regulation of transcription from RNA polymerase II promoter	0.00593833	0.0814766	3	0	3	3
GO:1902265 abscisic acid homeostasis	3	0.0814766	0.028	1	Biological Process	GO:1902265	abscisic acid homeostasis	0.00593833	0.0814766	0	3	3	3
GO:1902479 positive regulation of defense response to bacterium, incompatible interaction	3	0.0814766	0.028	1	Biological Process	GO:1902479	positive regulation of defense response to bacterium, incompatible interaction	0.00593833	0.0814766	0	3	3	3
GO:1902659 regulation of glucose mediated signaling pathway	3	0.0814766	0.028	1	Biological Process	GO:1902659	regulation of glucose mediated signaling pathway	0.00593833	0.0814766	3	0	3	3
GO:1902661 positive regulation of glucose mediated signaling pathway	3	0.0814766	0.028	1	Biological Process	GO:1902661	positive regulation of glucose mediated signaling pathway	0.00593833	0.0814766	3	0	3	3
GO:1903224 regulation of endodermal cell differentiation	3	0.0814766	0.028	1	Biological Process	GO:1903224	regulation of endodermal cell differentiation	0.00593833	0.0814766	0	3	3	3
GO:2000033 regulation of seed dormancy process	3	0.0814766	0.028	1	Biological Process	GO:2000033	regulation of seed dormancy process	0.00593833	0.0814766	0	3	3	3
GO:2000167 regulation of planar cell polarity pathway involved in neural tube closure	3	0.0814766	0.028	1	Biological Process	GO:2000167	regulation of planar cell polarity pathway involved in neural tube closure	0.00593833	0.0814766	0	3	3	3
GO:0009799 specification of symmetry	34	0.081923	0.317	0.276	Biological Process	GO:0009799	specification of symmetry	0.00598443	0.081923	7	27	34	123
GO:0004312 fatty acid synthase activity	126	0.0822062	1.121	0.212	Molecular Function	GO:0004312	fatty acid synthase activity	0.00962874	0.0822062	37	89	126	595
GO:0044712 single-organism catabolic process	771	0.0831235	7.19	0.196	Biological Process	GO:0044712	single-organism catabolic process	0.0060859	0.0831235	227	544	771	3929
GO:0030337 DNA polymerase processivity factor activity	6	0.0833431	0.053	0.5	Molecular Function	GO:0030337	DNA polymerase processivity factor activity	0.0098086	0.0833431	0	6	6	12
GO:0008374 O-acyltransferase activity	71	0.0833431	0.631	0.227	Molecular Function	GO:0008374	O-acyltransferase activity	0.0098353	0.0833431	25	46	71	313
GO:0034311 diol metabolic process	10	0.0843236	0.093	0.417	Biological Process	GO:0034311	diol metabolic process	0.00618774	0.0843236	0	10	10	24
GO:0044877 macromolecular complex binding	438	0.0844128	3.895	0.193	Molecular Function	GO:0044877	macromolecular complex binding	0.0099987	0.0844128	85	353	438	2275
GO:0000221 vacuolar proton-transporting V-type ATPase, V1 domain	27	0.0845236	0.367	0.281	Cellular Component	GO:0000221	vacuolar proton-transporting V-type ATPase, V1 domain	0.00878053	0.0845236	11	16	27	96
GO:0015215 nucleotide transmembrane transporter activity	34	0.0847692	0.302	0.258	Molecular Function	GO:0015215	nucleotide transmembrane transporter activity	0.0100782	0.0847692	8	26	34	132
GO:0033219 urea binding	4	0.0850471	0.036	0.667	Molecular Function	GO:0033219	urea binding	0.0101862	0.0850471	0	4	4	6
GO:0048529 magnesium-protoporphyrin IX monomethyl ester (oxidative) cyclase activity	4	0.0850471	0.036	0.667	Molecular Function	GO:0048529	magnesium-protoporphyrin IX monomethyl ester (oxidative) cyclase activity	0.0101862	0.0850471	0	4	4	6
GO:0015301 anion:anion antiporter activity	24	0.0862532	0.213	0.279	Molecular Function	GO:0015301	anion:anion antiporter activity	0.0103686	0.0862532	8	16	24	86
GO:0046292 formaldehyde metabolic process	35	0.0873963	0.326	0.273	Biological Process	GO:0046292	formaldehyde metabolic process	0.00642769	0.0873963	5	30	35	128
GO:0006793 phosphorus metabolic process	2137	0.0875037	19.929	0.189	Biological Process	GO:0006793	phosphorus metabolic process	0.00645008	0.0875037	435	1702	2137	11290
GO:0047746 chlorophyllase activity	16	0.0882239	0.142	0.314	Molecular Function	GO:0047746	chlorophyllase activity	0.0106444	0.0882239	4	12	16	51
GO:0045226 extracellular polysaccharide biosynthetic process	7	0.0886014	0.065	0.5	Biological Process	GO:0045226	extracellular polysaccharide biosynthetic process	0.00662957	0.0886014	0	7	7	14
GO:0046379 extracellular polysaccharide metabolic process	7	0.0886014	0.065	0.5	Biological Process	GO:0046379	extracellular polysaccharide metabolic process	0.00662957	0.0886014	0	7	7	14
GO:0051552 flavone metabolic process	7	0.0886014	0.065	0.5	Biological Process	GO:0051552	flavone metabolic process	0.00662957	0.0886014	0	7	7	14
GO:0051553 flavone biosynthetic process	7	0.0886014	0.065	0.5	Biological Process	GO:0051553	flavone biosynthetic process	0.00662957	0.0886014	0	7	7	14
GO:1902358 sulfate transmembrane transport	7	0.0886014	0.065	0.5	Biological Process	GO:1902358	sulfate transmembrane transport	0.00662957	0.0886014	1	6	7	14
GO:0010090 trichome morphogenesis	16	0.0886014	0.149	0.34	Biological Process	GO:0010090	trichome morphogenesis	0.00665332	0.0886014	5	11	16	47
GO:0006277 DNA amplification	5	0.0886014	0.047	0.625	Biological Process	GO:0006277	DNA amplification	0.00669244	0.0886014	2	3	5	8
GO:0010375 stomatal complex patterning	5	0.0886014	0.047	0.625	Biological Process	GO:0010375	stomatal complex patterning	0.00669244	0.0886014	0	5	5	8
GO:0010395 rhamnogalacturonan I metabolic process	5	0.0886014	0.047	0.625	Biological Process	GO:0010395	rhamnogalacturonan I metabolic process	0.00669244	0.0886014	0	5	5	8
GO:0061333 renal tubule morphogenesis	5	0.0886014	0.047	0.625	Biological Process	GO:0061333	renal tubule morphogenesis	0.00669244	0.0886014	3	2	5	8
GO:0090480 purine nucleotide-sugar transmembrane transport	5	0.0886014	0.047	0.625	Biological Process	GO:0090480	purine nucleotide-sugar transmembrane transport	0.00669244	0.0886014	2	3	5	8
GO:0003855 3-dehydroquinate dehydratase activity	5	0.088671	0.044	0.556	Molecular Function	GO:0003855	3-dehydroquinate dehydratase activity	0.0107764	0.088671	0	5	5	9
GO:0052691 UDP-arabinopyranose mutase activity	5	0.088671	0.044	0.556	Molecular Function	GO:0052691	UDP-arabinopyranose mutase activity	0.0107764	0.088671	0	5	5	9
GO:0009337 sulfite reductase complex (NADPH)	14	0.0888221	0.19	0.341	Cellular Component	GO:0009337	sulfite reductase complex (NADPH)	0.00932026	0.0888221	0	14	14	41
GO:0044283 small molecule biosynthetic process	1214	0.0889933	11.321	0.193	Biological Process	GO:0044283	small molecule biosynthetic process	0.00673678	0.0889933	315	899	1214	6304
GO:0006020 inositol metabolic process	40	0.0894014	0.373	0.265	Biological Process	GO:0006020	inositol metabolic process	0.00678248	0.0894014	11	29	40	151
GO:0005705 polytene chromosome interband	7	0.0921267	0.095	0.467	Cellular Component	GO:0005705	polytene chromosome interband	0.00976369	0.0921267	7	0	7	15
GO:0098656 anion transmembrane transport	89	0.0924286	0.83	0.232	Biological Process	GO:0098656	anion transmembrane transport	0.00705347	0.0924286	17	72	89	384
GO:0014068 positive regulation of phosphatidylinositol 3-kinase signaling	6	0.0924286	0.056	0.545	Biological Process	GO:0014068	positive regulation of phosphatidylinositol 3-kinase signaling	0.00705807	0.0924286	0	6	6	11
GO:0015791 polyol transport	6	0.0924286	0.056	0.545	Biological Process	GO:0015791	polyol transport	0.00705807	0.0924286	6	0	6	11
GO:0009617 response to bacterium	172	0.0930146	1.604	0.216	Biological Process	GO:0009617	response to bacterium	0.00711823	0.0930146	52	120	172	798
GO:0072686 mitotic spindle	25	0.0931367	0.34	0.284	Cellular Component	GO:0072686	mitotic spindle	0.00996846	0.0931367	0	25	25	88
GO:0004557 alpha-galactosidase activity	9	0.0932344	0.08	0.391	Molecular Function	GO:0004557	alpha-galactosidase activity	0.0113721	0.0932344	8	1	9	23
GO:0008378 galactosyltransferase activity	28	0.0934704	0.249	0.267	Molecular Function	GO:0008378	galactosyltransferase activity	0.011442	0.0934704	4	24	28	105
GO:0004856 xylulokinase activity	18	0.093532	0.16	0.3	Molecular Function	GO:0004856	xylulokinase activity	0.0114907	0.093532	14	4	18	60
GO:0016787 hydrolase activity	2796	0.0936026	24.867	0.18	Molecular Function	GO:0016787	hydrolase activity	0.0115406	0.0936026	768	2028	2796	15531
GO:0042044 fluid transport	53	0.0970797	0.494	0.25	Biological Process	GO:0042044	fluid transport	0.00744631	0.0970797	13	40	53	212
GO:0009944 polarity specification of adaxial/abaxial axis	9	0.0970797	0.084	0.429	Biological Process	GO:0009944	polarity specification of adaxial/abaxial axis	0.00747756	0.0970797	0	9	9	21
GO:0031048 chromatin silencing by small RNA	9	0.0970797	0.084	0.429	Biological Process	GO:0031048	chromatin silencing by small RNA	0.00747756	0.0970797	9	0	9	21
GO:0006633 fatty acid biosynthetic process	222	0.0972484	2.07	0.211	Biological Process	GO:0006633	fatty acid biosynthetic process	0.00750667	0.0972484	49	173	222	1054
GO:0008238 exopeptidase activity	105	0.0976013	0.934	0.214	Molecular Function	GO:0008238	exopeptidase activity	0.0120766	0.0976013	15	90	105	490
GO:0004022 alcohol dehydrogenase (NAD) activity	42	0.0981071	0.374	0.244	Molecular Function	GO:0004022	alcohol dehydrogenase (NAD) activity	0.0121824	0.0981071	6	36	42	172
GO:0006750 glutathione biosynthetic process	12	0.0985136	0.112	0.375	Biological Process	GO:0006750	glutathione biosynthetic process	0.00762064	0.0985136	3	9	12	32
GO:1990204 oxidoreductase complex	148	0.0988198	2.011	0.213	Cellular Component	GO:1990204	oxidoreductase complex	0.0106804	0.0988198	35	113	148	694
GO:0002178 palmitoyltransferase complex	4	0.0992776	0.054	0.667	Cellular Component	GO:0002178	palmitoyltransferase complex	0.0112508	0.0992776	1	3	4	6
GO:0005818 aster	4	0.0992776	0.054	0.667	Cellular Component	GO:0005818	aster	0.0112508	0.0992776	0	4	4	6
GO:0017059 serine C-palmitoyltransferase complex	4	0.0992776	0.054	0.667	Cellular Component	GO:0017059	serine C-palmitoyltransferase complex	0.0112508	0.0992776	1	3	4	6
GO:0031211 endoplasmic reticulum palmitoyltransferase complex	4	0.0992776	0.054	0.667	Cellular Component	GO:0031211	endoplasmic reticulum palmitoyltransferase complex	0.0112508	0.0992776	1	3	4	6
GO:0035339 SPOTS complex	4	0.0992776	0.054	0.667	Cellular Component	GO:0035339	SPOTS complex	0.0112508	0.0992776	1	3	4	6
GO:0010016 shoot system morphogenesis	51	0.0995959	0.476	0.251	Biological Process	GO:0010016	shoot system morphogenesis	0.00772087	0.0995959	11	40	51	203
GO:0052689 carboxylic ester hydrolase activity	137	0.101744	1.218	0.208	Molecular Function	GO:0052689	carboxylic ester hydrolase activity	0.0126788	0.101744	34	103	137	658
GO:0044255 cellular lipid metabolic process	852	0.102064	7.946	0.195	Biological Process	GO:0044255	cellular lipid metabolic process	0.00792914	0.102064	215	637	852	4373
GO:0008252 nucleotidase activity	19	0.102372	0.169	0.292	Molecular Function	GO:0008252	nucleotidase activity	0.0128022	0.102372	0	19	19	65
GO:0048229 gametophyte development	137	0.103698	1.278	0.22	Biological Process	GO:0048229	gametophyte development	0.00807322	0.103698	40	97	137	624
GO:0042537 benzene-containing compound metabolic process	126	0.103823	1.175	0.221	Biological Process	GO:0042537	benzene-containing compound metabolic process	0.00810016	0.103823	26	100	126	569
GO:0009690 cytokinin metabolic process	23	0.103964	0.214	0.299	Biological Process	GO:0009690	cytokinin metabolic process	0.00813492	0.103964	3	20	23	77
GO:0005985 sucrose metabolic process	39	0.103964	0.364	0.264	Biological Process	GO:0005985	sucrose metabolic process	0.00814557	0.103964	12	27	39	148
GO:0071162 CMG complex	5	0.105906	0.068	0.556	Cellular Component	GO:0071162	CMG complex	0.012113	0.105906	0	5	5	9
GO:0090575 RNA polymerase II transcription factor complex	61	0.106787	0.829	0.236	Cellular Component	GO:0090575	RNA polymerase II transcription factor complex	0.0123259	0.106787	17	44	61	259
GO:0071310 cellular response to organic substance	470	0.108391	4.383	0.2	Biological Process	GO:0071310	cellular response to organic substance	0.00851041	0.108391	160	310	470	2349
GO:0043173 nucleotide salvage	10	0.110097	0.093	0.4	Biological Process	GO:0043173	nucleotide salvage	0.00866257	0.110097	1	9	10	25
GO:0003333 amino acid transmembrane transport	43	0.110896	0.401	0.257	Biological Process	GO:0003333	amino acid transmembrane transport	0.00874382	0.110896	14	29	43	167
GO:0009262 deoxyribonucleotide metabolic process	34	0.112016	0.317	0.27	Biological Process	GO:0009262	deoxyribonucleotide metabolic process	0.00885071	0.112016	2	32	34	126
GO:0010102 lateral root morphogenesis	24	0.115302	0.224	0.293	Biological Process	GO:0010102	lateral root morphogenesis	0.0091294	0.115302	3	21	24	82
GO:0050415 formimidoylglutamase activity	8	0.115474	0.071	0.4	Molecular Function	GO:0050415	formimidoylglutamase activity	0.0144914	0.115474	0	8	8	20
GO:0050145 nucleoside phosphate kinase activity	17	0.116333	0.151	0.298	Molecular Function	GO:0050145	nucleoside phosphate kinase activity	0.0146505	0.116333	0	17	17	57
GO:0005667 transcription factor complex	84	0.117557	1.142	0.225	Cellular Component	GO:0005667	transcription factor complex	0.0136924	0.117557	21	63	84	374
GO:0009411 response to UV	90	0.118158	0.839	0.229	Biological Process	GO:0009411	response to UV	0.00938581	0.118158	21	69	90	393
GO:0071395 cellular response to jasmonic acid stimulus	35	0.118158	0.326	0.267	Biological Process	GO:0071395	cellular response to jasmonic acid stimulus	0.00939474	0.118158	14	21	35	131
GO:0043473 pigmentation	33	0.118434	0.308	0.27	Biological Process	GO:0043473	pigmentation	0.0094363	0.118434	6	27	33	122
GO:0009825 multidimensional cell growth	11	0.118919	0.103	0.379	Biological Process	GO:0009825	multidimensional cell growth	0.00949463	0.118919	3	8	11	29
GO:0043891 glyceraldehyde-3-phosphate dehydrogenase (NAD(P)+) (phosphorylating) activity	6	0.122313	0.053	0.462	Molecular Function	GO:0043891	glyceraldehyde-3-phosphate dehydrogenase (NAD(P)+) (phosphorylating) activity	0.0155651	0.122313	1	5	6	13
GO:0050242 pyruvate, phosphate dikinase activity	6	0.122313	0.053	0.462	Molecular Function	GO:0050242	pyruvate, phosphate dikinase activity	0.0155651	0.122313	3	3	6	13
GO:0050734 hydroxycinnamoyltransferase activity	6	0.122313	0.053	0.462	Molecular Function	GO:0050734	hydroxycinnamoyltransferase activity	0.0155651	0.122313	0	6	6	13
GO:0004044 amidophosphoribosyltransferase activity	11	0.1234	0.098	0.344	Molecular Function	GO:0004044	amidophosphoribosyltransferase activity	0.0157578	0.1234	6	5	11	32
GO:0016748 succinyltransferase activity	24	0.124175	0.213	0.27	Molecular Function	GO:0016748	succinyltransferase activity	0.0159114	0.124175	5	19	24	89
GO:0031261 DNA replication preinitiation complex	7	0.125216	0.095	0.438	Cellular Component	GO:0031261	DNA replication preinitiation complex	0.0147158	0.125216	0	7	7	16
GO:1902969 mitotic DNA replication	22	0.125831	0.205	0.297	Biological Process	GO:1902969	mitotic DNA replication	0.0100769	0.125831	0	22	22	74
GO:0009965 leaf morphogenesis	25	0.125831	0.233	0.287	Biological Process	GO:0009965	leaf morphogenesis	0.0101158	0.125831	7	18	25	87
GO:0042335 cuticle development	17	0.125831	0.159	0.321	Biological Process	GO:0042335	cuticle development	0.0101299	0.125831	4	13	17	53
GO:1901002 positive regulation of response to salt stress	17	0.125831	0.159	0.321	Biological Process	GO:1901002	positive regulation of response to salt stress	0.0101299	0.125831	5	12	17	53
GO:0004427 inorganic diphosphatase activity	18	0.126383	0.16	0.29	Molecular Function	GO:0004427	inorganic diphosphatase activity	0.0162501	0.126383	2	16	18	62
GO:0044699 single-organism process	7158	0.128232	66.754	0.184	Biological Process	GO:0044699	single-organism process	0.0103444	0.128232	1863	5295	7158	38955
GO:0009631 cold acclimation	14	0.129447	0.131	0.341	Biological Process	GO:0009631	cold acclimation	0.0104696	0.129447	11	3	14	41
GO:0006798 polyphosphate catabolic process	7	0.129447	0.065	0.467	Biological Process	GO:0006798	polyphosphate catabolic process	0.0105067	0.129447	0	7	7	15
GO:0044780 bacterial-type flagellum assembly	7	0.129447	0.065	0.467	Biological Process	GO:0044780	bacterial-type flagellum assembly	0.0105067	0.129447	1	6	7	15
GO:0045149 acetoin metabolic process	9	0.130676	0.084	0.409	Biological Process	GO:0045149	acetoin metabolic process	0.0106498	0.130676	6	3	9	22
GO:0045151 acetoin biosynthetic process	9	0.130676	0.084	0.409	Biological Process	GO:0045151	acetoin biosynthetic process	0.0106498	0.130676	6	3	9	22
GO:0016646 oxidoreductase activity, acting on the CH-NH group of donors, NAD or NADP as acceptor	47	0.131033	0.418	0.235	Molecular Function	GO:0016646	oxidoreductase activity, acting on the CH-NH group of donors, NAD or NADP as acceptor	0.0169056	0.131033	15	32	47	200
GO:0044769 ATPase activity, coupled to transmembrane movement of ions, rotational mechanism	49	0.131676	0.436	0.233	Molecular Function	GO:0044769	ATPase activity, coupled to transmembrane movement of ions, rotational mechanism	0.0170465	0.131676	16	33	49	210
GO:0004066 asparagine synthase (glutamine-hydrolyzing) activity	17	0.133244	0.151	0.293	Molecular Function	GO:0004066	asparagine synthase (glutamine-hydrolyzing) activity	0.0174462	0.133244	9	8	17	58
GO:0000254 C-4 methylsterol oxidase activity	3	0.133244	0.027	0.75	Molecular Function	GO:0000254	C-4 methylsterol oxidase activity	0.0183056	0.133244	0	3	3	4
GO:0004047 aminomethyltransferase activity	3	0.133244	0.027	0.75	Molecular Function	GO:0004047	aminomethyltransferase activity	0.0183056	0.133244	0	3	3	4
GO:0004174 electron-transferring-flavoprotein dehydrogenase activity	3	0.133244	0.027	0.75	Molecular Function	GO:0004174	electron-transferring-flavoprotein dehydrogenase activity	0.0183056	0.133244	3	0	3	4
GO:0004411 homogentisate 1,2-dioxygenase activity	3	0.133244	0.027	0.75	Molecular Function	GO:0004411	homogentisate 1,2-dioxygenase activity	0.0183056	0.133244	3	0	3	4
GO:0005095 GTPase inhibitor activity	3	0.133244	0.027	0.75	Molecular Function	GO:0005095	GTPase inhibitor activity	0.0183056	0.133244	0	3	3	4
GO:0005129 granulocyte macrophage colony-stimulating factor receptor binding	3	0.133244	0.027	0.75	Molecular Function	GO:0005129	granulocyte macrophage colony-stimulating factor receptor binding	0.0183056	0.133244	0	3	3	4
GO:0008650 rRNA (uridine-2'-O-)-methyltransferase activity	3	0.133244	0.027	0.75	Molecular Function	GO:0008650	rRNA (uridine-2'-O-)-methyltransferase activity	0.0183056	0.133244	3	0	3	4
GO:0008720 D-lactate dehydrogenase activity	3	0.133244	0.027	0.75	Molecular Function	GO:0008720	D-lactate dehydrogenase activity	0.0183056	0.133244	3	0	3	4
GO:0008914 leucyltransferase activity	3	0.133244	0.027	0.75	Molecular Function	GO:0008914	leucyltransferase activity	0.0183056	0.133244	0	3	3	4
GO:0009040 ureidoglycolate dehydrogenase activity	3	0.133244	0.027	0.75	Molecular Function	GO:0009040	ureidoglycolate dehydrogenase activity	0.0183056	0.133244	0	3	3	4
GO:0009703 nitrate reductase (NADH) activity	3	0.133244	0.027	0.75	Molecular Function	GO:0009703	nitrate reductase (NADH) activity	0.0183056	0.133244	0	3	3	4
GO:0016664 oxidoreductase activity, acting on other nitrogenous compounds as donors, iron-sulfur protein as acceptor	3	0.133244	0.027	0.75	Molecular Function	GO:0016664	oxidoreductase activity, acting on other nitrogenous compounds as donors, iron-sulfur protein as acceptor	0.0183056	0.133244	0	3	3	4
GO:0019154 glycolate dehydrogenase activity	3	0.133244	0.027	0.75	Molecular Function	GO:0019154	glycolate dehydrogenase activity	0.0183056	0.133244	3	0	3	4
GO:0031405 lipoic acid binding	3	0.133244	0.027	0.75	Molecular Function	GO:0031405	lipoic acid binding	0.0183056	0.133244	0	3	3	4
GO:0043783 oxidoreductase activity, oxidizing metal ions with flavin as acceptor	3	0.133244	0.027	0.75	Molecular Function	GO:0043783	oxidoreductase activity, oxidizing metal ions with flavin as acceptor	0.0183056	0.133244	3	0	3	4
GO:0050464 nitrate reductase (NADPH) activity	3	0.133244	0.027	0.75	Molecular Function	GO:0050464	nitrate reductase (NADPH) activity	0.0183056	0.133244	0	3	3	4
GO:1901611 phosphatidylglycerol binding	3	0.133244	0.027	0.75	Molecular Function	GO:1901611	phosphatidylglycerol binding	0.0183056	0.133244	3	0	3	4
GO:0004478 methionine adenosyltransferase activity	5	0.134177	0.044	0.5	Molecular Function	GO:0004478	methionine adenosyltransferase activity	0.0184929	0.134177	1	4	5	10
GO:0046982 protein heterodimerization activity	55	0.134347	0.489	0.228	Molecular Function	GO:0046982	protein heterodimerization activity	0.0185755	0.134347	12	43	55	241
GO:0016002 sulfite reductase activity	16	0.134784	0.142	0.296	Molecular Function	GO:0016002	sulfite reductase activity	0.0186952	0.134784	0	16	16	54
GO:0009605 response to external stimulus	608	0.135412	5.67	0.197	Biological Process	GO:0009605	response to external stimulus	0.0110582	0.135412	200	408	608	3089
GO:0006541 glutamine metabolic process	28	0.13817	0.261	0.277	Biological Process	GO:0006541	glutamine metabolic process	0.0113258	0.13817	10	18	28	101
GO:0006527 arginine catabolic process	34	0.13817	0.317	0.266	Biological Process	GO:0006527	arginine catabolic process	0.0113291	0.13817	17	17	34	128
GO:0042025 host cell nucleus	8	0.143138	0.109	0.4	Cellular Component	GO:0042025	host cell nucleus	0.0169723	0.143138	6	2	8	20
GO:0033274 response to vitamin B2	4	0.143148	0.037	0.667	Biological Process	GO:0033274	response to vitamin B2	0.0118085	0.143148	0	4	4	6
GO:0072356 chromosome passenger complex localization to kinetochore	4	0.143148	0.037	0.667	Biological Process	GO:0072356	chromosome passenger complex localization to kinetochore	0.0118085	0.143148	0	4	4	6
GO:1903461 Okazaki fragment processing involved in mitotic DNA replication	4	0.143148	0.037	0.667	Biological Process	GO:1903461	Okazaki fragment processing involved in mitotic DNA replication	0.0118085	0.143148	0	4	4	6
GO:0009624 response to nematode	22	0.143359	0.205	0.293	Biological Process	GO:0009624	response to nematode	0.0118733	0.143359	1	21	22	75
GO:0010200 response to chitin	22	0.143359	0.205	0.293	Biological Process	GO:0010200	response to chitin	0.0118733	0.143359	3	19	22	75
GO:0010115 regulation of abscisic acid biosynthetic process	6	0.143669	0.056	0.5	Biological Process	GO:0010115	regulation of abscisic acid biosynthetic process	0.0119705	0.143669	5	1	6	12
GO:0010440 stomatal lineage progression	6	0.143669	0.056	0.5	Biological Process	GO:0010440	stomatal lineage progression	0.0119705	0.143669	0	6	6	12
GO:0019632 shikimate metabolic process	6	0.143669	0.056	0.5	Biological Process	GO:0019632	shikimate metabolic process	0.0119705	0.143669	0	6	6	12
GO:0016125 sterol metabolic process	43	0.143691	0.401	0.253	Biological Process	GO:0016125	sterol metabolic process	0.0119961	0.143691	10	33	43	170
GO:0003999 adenine phosphoribosyltransferase activity	11	0.143734	0.098	0.333	Molecular Function	GO:0003999	adenine phosphoribosyltransferase activity	0.0200049	0.143734	0	11	11	33
GO:0010329 auxin efflux transmembrane transporter activity	10	0.143734	0.089	0.345	Molecular Function	GO:0010329	auxin efflux transmembrane transporter activity	0.0204369	0.143734	0	10	10	29
GO:0004618 phosphoglycerate kinase activity	9	0.143734	0.08	0.36	Molecular Function	GO:0004618	phosphoglycerate kinase activity	0.0204749	0.143734	4	5	9	25
GO:0009028 tartronate-semialdehyde synthase activity	9	0.143734	0.08	0.36	Molecular Function	GO:0009028	tartronate-semialdehyde synthase activity	0.0204749	0.143734	6	3	9	25
GO:0004030 aldehyde dehydrogenase [NAD(P)+] activity	4	0.143734	0.036	0.571	Molecular Function	GO:0004030	aldehyde dehydrogenase [NAD(P)+] activity	0.0205063	0.143734	0	4	4	7
GO:0042134 rRNA primary transcript binding	4	0.143734	0.036	0.571	Molecular Function	GO:0042134	rRNA primary transcript binding	0.0205063	0.143734	4	0	4	7
GO:0047763 caffeate O-methyltransferase activity	4	0.143734	0.036	0.571	Molecular Function	GO:0047763	caffeate O-methyltransferase activity	0.0205063	0.143734	0	4	4	7
GO:0050269 coniferyl-aldehyde dehydrogenase activity	4	0.143734	0.036	0.571	Molecular Function	GO:0050269	coniferyl-aldehyde dehydrogenase activity	0.0205063	0.143734	0	4	4	7
GO:0070012 oligopeptidase activity	4	0.143734	0.036	0.571	Molecular Function	GO:0070012	oligopeptidase activity	0.0205063	0.143734	2	2	4	7
GO:0031984 organelle subcompartment	515	0.145554	6.999	0.194	Cellular Component	GO:0031984	organelle subcompartment	0.0176257	0.145554	64	451	515	2652
GO:0009346 citrate lyase complex	6	0.145554	0.082	0.462	Cellular Component	GO:0009346	citrate lyase complex	0.017717	0.145554	0	6	6	13
GO:0009504 cell plate	6	0.145554	0.082	0.462	Cellular Component	GO:0009504	cell plate	0.017717	0.145554	0	6	6	13
GO:0006779 porphyrin-containing compound biosynthetic process	252	0.1458	2.35	0.206	Biological Process	GO:0006779	porphyrin-containing compound biosynthetic process	0.0121963	0.1458	56	196	252	1221
GO:0031407 oxylipin metabolic process	17	0.146957	0.159	0.315	Biological Process	GO:0031407	oxylipin metabolic process	0.0123418	0.146957	0	17	17	54
GO:0031408 oxylipin biosynthetic process	17	0.146957	0.159	0.315	Biological Process	GO:0031408	oxylipin biosynthetic process	0.0123418	0.146957	0	17	17	54
GO:0009955 adaxial/abaxial pattern specification	26	0.148288	0.242	0.28	Biological Process	GO:0009955	adaxial/abaxial pattern specification	0.0127981	0.148288	0	26	26	93
GO:0014902 myotube differentiation	5	0.148288	0.047	0.556	Biological Process	GO:0014902	myotube differentiation	0.012822	0.148288	0	5	5	9
GO:0033316 meiotic spindle assembly checkpoint	5	0.148288	0.047	0.556	Biological Process	GO:0033316	meiotic spindle assembly checkpoint	0.012822	0.148288	0	5	5	9
GO:0043481 anthocyanin accumulation in tissues in response to UV light	5	0.148288	0.047	0.556	Biological Process	GO:0043481	anthocyanin accumulation in tissues in response to UV light	0.012822	0.148288	0	5	5	9
GO:0044779 meiotic spindle checkpoint	5	0.148288	0.047	0.556	Biological Process	GO:0044779	meiotic spindle checkpoint	0.012822	0.148288	0	5	5	9
GO:0044785 metaphase/anaphase transition of meiotic cell cycle	5	0.148288	0.047	0.556	Biological Process	GO:0044785	metaphase/anaphase transition of meiotic cell cycle	0.012822	0.148288	0	5	5	9
GO:0046710 GDP metabolic process	5	0.148288	0.047	0.556	Biological Process	GO:0046710	GDP metabolic process	0.012822	0.148288	0	5	5	9
GO:0070829 heterochromatin maintenance	5	0.148288	0.047	0.556	Biological Process	GO:0070829	heterochromatin maintenance	0.012822	0.148288	0	5	5	9
GO:1901993 regulation of meiotic cell cycle phase transition	5	0.148288	0.047	0.556	Biological Process	GO:1901993	regulation of meiotic cell cycle phase transition	0.012822	0.148288	0	5	5	9
GO:1901994 negative regulation of meiotic cell cycle phase transition	5	0.148288	0.047	0.556	Biological Process	GO:1901994	negative regulation of meiotic cell cycle phase transition	0.012822	0.148288	0	5	5	9
GO:1902102 regulation of metaphase/anaphase transition of meiotic cell cycle	5	0.148288	0.047	0.556	Biological Process	GO:1902102	regulation of metaphase/anaphase transition of meiotic cell cycle	0.012822	0.148288	0	5	5	9
GO:1902103 negative regulation of metaphase/anaphase transition of meiotic cell cycle	5	0.148288	0.047	0.556	Biological Process	GO:1902103	negative regulation of metaphase/anaphase transition of meiotic cell cycle	0.012822	0.148288	0	5	5	9
GO:1902932 positive regulation of alcohol biosynthetic process	5	0.148288	0.047	0.556	Biological Process	GO:1902932	positive regulation of alcohol biosynthetic process	0.012822	0.148288	5	0	5	9
GO:1903341 regulation of meiotic DNA double-strand break formation	5	0.148288	0.047	0.556	Biological Process	GO:1903341	regulation of meiotic DNA double-strand break formation	0.012822	0.148288	0	5	5	9
GO:1903342 negative regulation of meiotic DNA double-strand break formation	5	0.148288	0.047	0.556	Biological Process	GO:1903342	negative regulation of meiotic DNA double-strand break formation	0.012822	0.148288	0	5	5	9
GO:0035250 UDP-galactosyltransferase activity	14	0.148659	0.125	0.304	Molecular Function	GO:0035250	UDP-galactosyltransferase activity	0.0213016	0.148659	1	13	14	46
GO:0045340 mercury ion binding	33	0.148659	0.293	0.246	Molecular Function	GO:0045340	mercury ion binding	0.0213399	0.148659	9	24	33	134
GO:0010315 auxin efflux	12	0.148948	0.112	0.353	Biological Process	GO:0010315	auxin efflux	0.013002	0.148948	0	12	12	34
GO:0002495 antigen processing and presentation of peptide antigen via MHC class II	8	0.148948	0.075	0.421	Biological Process	GO:0002495	antigen processing and presentation of peptide antigen via MHC class II	0.0130271	0.148948	0	8	8	19
GO:0002504 antigen processing and presentation of peptide or polysaccharide antigen via MHC class II	8	0.148948	0.075	0.421	Biological Process	GO:0002504	antigen processing and presentation of peptide or polysaccharide antigen via MHC class II	0.0130271	0.148948	0	8	8	19
GO:0006021 inositol biosynthetic process	8	0.148948	0.075	0.421	Biological Process	GO:0006021	inositol biosynthetic process	0.0130271	0.148948	4	4	8	19
GO:0010091 trichome branching	8	0.148948	0.075	0.421	Biological Process	GO:0010091	trichome branching	0.0130271	0.148948	5	3	8	19
GO:0048829 root cap development	8	0.148948	0.075	0.421	Biological Process	GO:0048829	root cap development	0.0130271	0.148948	0	8	8	19
GO:0000229 cytoplasmic chromosome	9	0.148985	0.122	0.375	Cellular Component	GO:0000229	cytoplasmic chromosome	0.0182909	0.148985	1	8	9	24
GO:0006376 mRNA splice site selection	14	0.149418	0.131	0.333	Biological Process	GO:0006376	mRNA splice site selection	0.0131401	0.149418	13	1	14	42
GO:0046854 phosphatidylinositol phosphorylation	14	0.149418	0.131	0.333	Biological Process	GO:0046854	phosphatidylinositol phosphorylation	0.0131401	0.149418	3	11	14	42
GO:0016132 brassinosteroid biosynthetic process	13	0.149418	0.121	0.342	Biological Process	GO:0016132	brassinosteroid biosynthetic process	0.0131672	0.149418	1	12	13	38
GO:0042538 hyperosmotic salinity response	13	0.149418	0.121	0.342	Biological Process	GO:0042538	hyperosmotic salinity response	0.0131672	0.149418	6	7	13	38
GO:0016628 oxidoreductase activity, acting on the CH-CH group of donors, NAD or NADP as acceptor	148	0.150557	1.316	0.203	Molecular Function	GO:0016628	oxidoreductase activity, acting on the CH-CH group of donors, NAD or NADP as acceptor	0.0216787	0.150557	47	101	148	728
GO:0000818 nuclear MIS12/MIND complex	3	0.151961	0.041	0.75	Cellular Component	GO:0000818	nuclear MIS12/MIND complex	0.0197725	0.151961	0	3	3	4
GO:0001405 presequence translocase-associated import motor	3	0.151961	0.041	0.75	Cellular Component	GO:0001405	presequence translocase-associated import motor	0.0197725	0.151961	0	3	3	4
GO:0010005 cortical microtubule, transverse to long axis	3	0.151961	0.041	0.75	Cellular Component	GO:0010005	cortical microtubule, transverse to long axis	0.0197725	0.151961	0	3	3	4
GO:0017133 mitochondrial electron transfer flavoprotein complex	3	0.151961	0.041	0.75	Cellular Component	GO:0017133	mitochondrial electron transfer flavoprotein complex	0.0197725	0.151961	3	0	3	4
GO:0043626 PCNA complex	3	0.151961	0.041	0.75	Cellular Component	GO:0043626	PCNA complex	0.0197725	0.151961	0	3	3	4
GO:0044796 DNA polymerase processivity factor complex	3	0.151961	0.041	0.75	Cellular Component	GO:0044796	DNA polymerase processivity factor complex	0.0197725	0.151961	0	3	3	4
GO:0045251 electron transfer flavoprotein complex	3	0.151961	0.041	0.75	Cellular Component	GO:0045251	electron transfer flavoprotein complex	0.0197725	0.151961	3	0	3	4
GO:0006547 histidine metabolic process	88	0.156604	0.821	0.226	Biological Process	GO:0006547	histidine metabolic process	0.0138264	0.156604	12	76	88	389
GO:0009312 oligosaccharide biosynthetic process	146	0.156747	1.362	0.215	Biological Process	GO:0009312	oligosaccharide biosynthetic process	0.0138879	0.156747	49	97	146	680
GO:0048532 anatomical structure arrangement	52	0.156747	0.485	0.243	Biological Process	GO:0048532	anatomical structure arrangement	0.0139093	0.156747	13	39	52	214
GO:0010026 trichome differentiation	22	0.156747	0.205	0.289	Biological Process	GO:0010026	trichome differentiation	0.0139169	0.156747	5	17	22	76
GO:0033186 CAF-1 complex	5	0.15778	0.068	0.5	Cellular Component	GO:0033186	CAF-1 complex	0.0206952	0.15778	0	5	5	10
GO:0006342 chromatin silencing	79	0.158908	0.737	0.229	Biological Process	GO:0006342	chromatin silencing	0.0141351	0.158908	21	58	79	345
GO:0031224 intrinsic component of membrane	1826	0.160242	24.817	0.186	Cellular Component	GO:0031224	intrinsic component of membrane	0.0211862	0.160242	424	1402	1826	9836
GO:0046037 GMP metabolic process	18	0.160696	0.168	0.305	Biological Process	GO:0046037	GMP metabolic process	0.0143336	0.160696	1	17	18	59
GO:0044273 sulfur compound catabolic process	34	0.160696	0.317	0.262	Biological Process	GO:0044273	sulfur compound catabolic process	0.0143474	0.160696	15	19	34	130
GO:0051186 cofactor metabolic process	1029	0.16107	9.596	0.192	Biological Process	GO:0051186	cofactor metabolic process	0.0144075	0.16107	285	744	1029	5353
GO:0008986 pyruvate, water dikinase activity	6	0.161274	0.053	0.429	Molecular Function	GO:0008986	pyruvate, water dikinase activity	0.0232927	0.161274	3	3	6	14
GO:0016831 carboxy-lyase activity	126	0.161765	1.121	0.206	Molecular Function	GO:0016831	carboxy-lyase activity	0.0234349	0.161765	35	91	126	613
GO:0005913 cell-cell adherens junction	4	0.162823	0.054	0.571	Cellular Component	GO:0005913	cell-cell adherens junction	0.0225526	0.162823	0	4	4	7
GO:0005947 mitochondrial alpha-ketoglutarate dehydrogenase complex	4	0.162823	0.054	0.571	Cellular Component	GO:0005947	mitochondrial alpha-ketoglutarate dehydrogenase complex	0.0225526	0.162823	4	0	4	7
GO:0033645 host cell endomembrane system	4	0.162823	0.054	0.571	Cellular Component	GO:0033645	host cell endomembrane system	0.0225526	0.162823	2	2	4	7
GO:0044165 host cell endoplasmic reticulum	4	0.162823	0.054	0.571	Cellular Component	GO:0044165	host cell endoplasmic reticulum	0.0225526	0.162823	2	2	4	7
GO:0044167 host cell endoplasmic reticulum membrane	4	0.162823	0.054	0.571	Cellular Component	GO:0044167	host cell endoplasmic reticulum membrane	0.0225526	0.162823	2	2	4	7
GO:0044385 integral to membrane of host cell	4	0.162823	0.054	0.571	Cellular Component	GO:0044385	integral to membrane of host cell	0.0225526	0.162823	2	2	4	7
GO:0042866 pyruvate biosynthetic process	40	0.163859	0.373	0.253	Biological Process	GO:0042866	pyruvate biosynthetic process	0.0147288	0.163859	14	26	40	158
GO:0034312 diol biosynthetic process	9	0.163859	0.084	0.391	Biological Process	GO:0034312	diol biosynthetic process	0.0147324	0.163859	0	9	9	23
GO:0097305 response to alcohol	182	0.163859	1.697	0.21	Biological Process	GO:0097305	response to alcohol	0.0147383	0.163859	73	109	182	865
GO:0009933 meristem structural organization	51	0.164623	0.476	0.243	Biological Process	GO:0009933	meristem structural organization	0.0148831	0.164623	12	39	51	210
GO:0009692 ethylene metabolic process	17	0.164623	0.159	0.309	Biological Process	GO:0009692	ethylene metabolic process	0.0149162	0.164623	2	15	17	55
GO:0043449 cellular alkene metabolic process	17	0.164623	0.159	0.309	Biological Process	GO:0043449	cellular alkene metabolic process	0.0149162	0.164623	2	15	17	55
GO:1900673 olefin metabolic process	17	0.164623	0.159	0.309	Biological Process	GO:1900673	olefin metabolic process	0.0149162	0.164623	2	15	17	55
GO:0050896 response to stimulus	3176	0.166577	29.619	0.187	Biological Process	GO:0050896	response to stimulus	0.0151208	0.166577	997	2179	3176	17026
GO:0006529 asparagine biosynthetic process	20	0.170231	0.187	0.294	Biological Process	GO:0006529	asparagine biosynthetic process	0.0154807	0.170231	12	8	20	68
GO:0030245 cellulose catabolic process	25	0.171593	0.233	0.278	Biological Process	GO:0030245	cellulose catabolic process	0.0156614	0.171593	0	25	25	90
GO:0051275 beta-glucan catabolic process	25	0.171593	0.233	0.278	Biological Process	GO:0051275	beta-glucan catabolic process	0.0156614	0.171593	0	25	25	90
GO:0033646 host intracellular part	11	0.171623	0.149	0.333	Cellular Component	GO:0033646	host intracellular part	0.0241317	0.171623	6	5	11	33
GO:0043656 intracellular region of host	11	0.171623	0.149	0.333	Cellular Component	GO:0043656	intracellular region of host	0.0241317	0.171623	6	5	11	33
GO:0009097 isoleucine biosynthetic process	42	0.171879	0.392	0.25	Biological Process	GO:0009097	isoleucine biosynthetic process	0.015716	0.171879	11	31	42	168
GO:0009094 L-phenylalanine biosynthetic process	10	0.172135	0.093	0.37	Biological Process	GO:0009094	L-phenylalanine biosynthetic process	0.0157964	0.172135	1	9	10	27
GO:1902223 erythrose 4-phosphate/phosphoenolpyruvate family amino acid biosynthetic process	10	0.172135	0.093	0.37	Biological Process	GO:1902223	erythrose 4-phosphate/phosphoenolpyruvate family amino acid biosynthetic process	0.0157964	0.172135	1	9	10	27
GO:0006112 energy reserve metabolic process	76	0.17317	0.709	0.229	Biological Process	GO:0006112	energy reserve metabolic process	0.0159201	0.17317	19	57	76	332
GO:0000217 DNA secondary structure binding	20	0.174789	0.178	0.27	Molecular Function	GO:0000217	DNA secondary structure binding	0.0255093	0.174789	2	18	20	74
GO:0031490 chromatin DNA binding	14	0.174789	0.125	0.298	Molecular Function	GO:0031490	chromatin DNA binding	0.02561	0.174789	6	8	14	47
GO:0004664 prephenate dehydratase activity	7	0.174789	0.062	0.389	Molecular Function	GO:0004664	prephenate dehydratase activity	0.0257066	0.174789	1	6	7	18
GO:0008863 formate dehydrogenase (NAD+) activity	7	0.174789	0.062	0.389	Molecular Function	GO:0008863	formate dehydrogenase (NAD+) activity	0.0257066	0.174789	3	4	7	18
GO:0043814 phospholactate guanylyltransferase activity	7	0.174789	0.062	0.389	Molecular Function	GO:0043814	phospholactate guanylyltransferase activity	0.0257066	0.174789	7	0	7	18
GO:1903509 liposaccharide metabolic process	173	0.174952	1.613	0.211	Biological Process	GO:1903509	liposaccharide metabolic process	0.016136	0.174952	46	127	173	821
GO:0009152 purine ribonucleotide biosynthetic process	208	0.174952	1.94	0.208	Biological Process	GO:0009152	purine ribonucleotide biosynthetic process	0.0161418	0.174952	61	147	208	1001
GO:0009845 seed germination	43	0.175075	0.401	0.249	Biological Process	GO:0009845	seed germination	0.0161822	0.175075	21	22	43	173
GO:0004588 orotate phosphoribosyltransferase activity	10	0.176208	0.089	0.333	Molecular Function	GO:0004588	orotate phosphoribosyltransferase activity	0.0259928	0.176208	0	10	10	30
GO:0008839 4-hydroxy-tetrahydrodipicolinate reductase	16	0.177196	0.142	0.286	Molecular Function	GO:0008839	4-hydroxy-tetrahydrodipicolinate reductase	0.0262166	0.177196	3	13	16	56
GO:0065001 specification of axis polarity	12	0.179205	0.112	0.343	Biological Process	GO:0065001	specification of axis polarity	0.0165936	0.179205	0	12	12	35
GO:0009637 response to blue light	24	0.179317	0.224	0.279	Biological Process	GO:0009637	response to blue light	0.0166634	0.179317	0	24	24	86
GO:0010101 post-embryonic root morphogenesis	24	0.179317	0.224	0.279	Biological Process	GO:0010101	post-embryonic root morphogenesis	0.0166634	0.179317	3	21	24	86
GO:0005524 ATP binding	1812	0.182061	16.115	0.181	Molecular Function	GO:0005524	ATP binding	0.0270165	0.182061	406	1406	1812	10026
GO:0007165 signal transduction	879	0.183272	8.197	0.193	Biological Process	GO:0007165	signal transduction	0.0170628	0.183272	232	647	879	4557
GO:0005997 xylulose metabolic process	18	0.183272	0.168	0.3	Biological Process	GO:0005997	xylulose metabolic process	0.0170917	0.183272	14	4	18	60
GO:0004575 sucrose alpha-glucosidase activity	13	0.183482	0.116	0.302	Molecular Function	GO:0004575	sucrose alpha-glucosidase activity	0.027389	0.183482	0	13	13	43
GO:0004749 ribose phosphate diphosphokinase activity	13	0.183482	0.116	0.302	Molecular Function	GO:0004749	ribose phosphate diphosphokinase activity	0.027389	0.183482	1	12	13	43
GO:0004020 adenylylsulfate kinase activity	30	0.184804	0.267	0.246	Molecular Function	GO:0004020	adenylylsulfate kinase activity	0.0276677	0.184804	0	30	30	122
GO:0009863 salicylic acid mediated signaling pathway	42	0.185565	0.392	0.249	Biological Process	GO:0009863	salicylic acid mediated signaling pathway	0.0173362	0.185565	11	31	42	169
GO:0010319 stromule	17	0.185697	0.231	0.288	Cellular Component	GO:0010319	stromule	0.0263055	0.185697	3	14	17	59
GO:0015937 coenzyme A biosynthetic process	50	0.18581	0.466	0.242	Biological Process	GO:0015937	coenzyme A biosynthetic process	0.0173899	0.18581	8	42	50	207
GO:0010928 regulation of auxin mediated signaling pathway	23	0.189012	0.214	0.28	Biological Process	GO:0010928	regulation of auxin mediated signaling pathway	0.0177209	0.189012	6	17	23	82
GO:0009085 lysine biosynthetic process	111	0.189528	1.035	0.219	Biological Process	GO:0009085	lysine biosynthetic process	0.0178006	0.189528	24	87	111	508
GO:0010242 oxygen evolving activity	5	0.190881	0.044	0.455	Molecular Function	GO:0010242	oxygen evolving activity	0.0291171	0.190881	0	5	5	11
GO:0016413 O-acetyltransferase activity	28	0.190881	0.249	0.248	Molecular Function	GO:0016413	O-acetyltransferase activity	0.0296448	0.190881	6	22	28	113
GO:0030599 pectinesterase activity	24	0.190881	0.213	0.255	Molecular Function	GO:0030599	pectinesterase activity	0.0300793	0.190881	3	21	24	94
GO:0008948 oxaloacetate decarboxylase activity	18	0.190881	0.16	0.273	Molecular Function	GO:0008948	oxaloacetate decarboxylase activity	0.0302147	0.190881	3	15	18	66
GO:0008443 phosphofructokinase activity	42	0.190881	0.374	0.231	Molecular Function	GO:0008443	phosphofructokinase activity	0.0302156	0.190881	8	34	42	182
GO:0000249 C-22 sterol desaturase activity	2	0.190881	0.018	1	Molecular Function	GO:0000249	C-22 sterol desaturase activity	0.0302585	0.190881	0	2	2	2
GO:0000827 inositol-1,3,4,5,6-pentakisphosphate kinase activity	2	0.190881	0.018	1	Molecular Function	GO:0000827	inositol-1,3,4,5,6-pentakisphosphate kinase activity	0.0302585	0.190881	0	2	2	2
GO:0000828 inositol hexakisphosphate kinase activity	2	0.190881	0.018	1	Molecular Function	GO:0000828	inositol hexakisphosphate kinase activity	0.0302585	0.190881	0	2	2	2
GO:0000829 inositol heptakisphosphate kinase activity	2	0.190881	0.018	1	Molecular Function	GO:0000829	inositol heptakisphosphate kinase activity	0.0302585	0.190881	0	2	2	2
GO:0000832 inositol hexakisphosphate 5-kinase activity	2	0.190881	0.018	1	Molecular Function	GO:0000832	inositol hexakisphosphate 5-kinase activity	0.0302585	0.190881	0	2	2	2
GO:0004038 allantoinase activity	2	0.190881	0.018	1	Molecular Function	GO:0004038	allantoinase activity	0.0302585	0.190881	0	2	2	2
GO:0005522 profilin binding	2	0.190881	0.018	1	Molecular Function	GO:0005522	profilin binding	0.0302585	0.190881	0	2	2	2
GO:0009905 ent-copalyl diphosphate synthase activity	2	0.190881	0.018	1	Molecular Function	GO:0009905	ent-copalyl diphosphate synthase activity	0.0302585	0.190881	0	2	2	2
GO:0033857 diphosphoinositol-pentakisphosphate kinase activity	2	0.190881	0.018	1	Molecular Function	GO:0033857	diphosphoinositol-pentakisphosphate kinase activity	0.0302585	0.190881	0	2	2	2
GO:0047243 flavanone 7-O-beta-glucosyltransferase activity	2	0.190881	0.018	1	Molecular Function	GO:0047243	flavanone 7-O-beta-glucosyltransferase activity	0.0302585	0.190881	0	2	2	2
GO:0047792 cyanohydrin beta-glucosyltransferase activity	2	0.190881	0.018	1	Molecular Function	GO:0047792	cyanohydrin beta-glucosyltransferase activity	0.0302585	0.190881	0	2	2	2
GO:0051777 ent-kaurenoate oxidase activity	2	0.190881	0.018	1	Molecular Function	GO:0051777	ent-kaurenoate oxidase activity	0.0302585	0.190881	0	2	2	2
GO:0052723 inositol hexakisphosphate 1-kinase activity	2	0.190881	0.018	1	Molecular Function	GO:0052723	inositol hexakisphosphate 1-kinase activity	0.0302585	0.190881	0	2	2	2
GO:0052724 inositol hexakisphosphate 3-kinase activity	2	0.190881	0.018	1	Molecular Function	GO:0052724	inositol hexakisphosphate 3-kinase activity	0.0302585	0.190881	0	2	2	2
GO:1904931 MCM complex binding	2	0.190881	0.018	1	Molecular Function	GO:1904931	MCM complex binding	0.0302585	0.190881	0	2	2	2
GO:0016418 S-acetyltransferase activity	16	0.193319	0.142	0.281	Molecular Function	GO:0016418	S-acetyltransferase activity	0.0307302	0.193319	4	12	16	57
GO:0007097 nuclear migration	8	0.194087	0.075	0.4	Biological Process	GO:0007097	nuclear migration	0.0183253	0.194087	0	8	8	20
GO:0019464 glycine decarboxylation via glycine cleavage system	8	0.194087	0.075	0.4	Biological Process	GO:0019464	glycine decarboxylation via glycine cleavage system	0.0183253	0.194087	0	8	8	20
GO:0040023 establishment of nucleus localization	8	0.194087	0.075	0.4	Biological Process	GO:0040023	establishment of nucleus localization	0.0183253	0.194087	0	8	8	20
GO:0045814 negative regulation of gene expression, epigenetic	80	0.195973	0.746	0.226	Biological Process	GO:0045814	negative regulation of gene expression, epigenetic	0.0185487	0.195973	21	59	80	354
GO:0006732 coenzyme metabolic process	729	0.195973	6.798	0.194	Biological Process	GO:0006732	coenzyme metabolic process	0.0185682	0.195973	200	529	729	3758
GO:0031012 extracellular matrix	11	0.196933	0.149	0.324	Cellular Component	GO:0031012	extracellular matrix	0.0300647	0.196933	0	11	11	34
GO:0043036 starch grain	8	0.196933	0.109	0.364	Cellular Component	GO:0043036	starch grain	0.0308924	0.196933	3	5	8	22
GO:0000928 gamma-tubulin small complex, spindle pole body	2	0.196933	0.027	1	Cellular Component	GO:0000928	gamma-tubulin small complex, spindle pole body	0.0319428	0.196933	0	2	2	2
GO:0005822 inner plaque of spindle pole body	2	0.196933	0.027	1	Cellular Component	GO:0005822	inner plaque of spindle pole body	0.0319428	0.196933	0	2	2	2
GO:0005825 half bridge of spindle pole body	2	0.196933	0.027	1	Cellular Component	GO:0005825	half bridge of spindle pole body	0.0319428	0.196933	0	2	2	2
GO:0005827 polar microtubule	2	0.196933	0.027	1	Cellular Component	GO:0005827	polar microtubule	0.0319428	0.196933	0	2	2	2
GO:0030056 hemidesmosome	2	0.196933	0.027	1	Cellular Component	GO:0030056	hemidesmosome	0.0319428	0.196933	0	2	2	2
GO:0030875 rDNA protrusion	2	0.196933	0.027	1	Cellular Component	GO:0030875	rDNA protrusion	0.0319428	0.196933	0	2	2	2
GO:0031021 interphase microtubule organizing center	2	0.196933	0.027	1	Cellular Component	GO:0031021	interphase microtubule organizing center	0.0319428	0.196933	0	2	2	2
GO:0031592 centrosomal corona	2	0.196933	0.027	1	Cellular Component	GO:0031592	centrosomal corona	0.0319428	0.196933	0	2	2	2
GO:0033101 cellular bud membrane	2	0.196933	0.027	1	Cellular Component	GO:0033101	cellular bud membrane	0.0319428	0.196933	0	2	2	2
GO:0034693 U11/U12 snRNP	2	0.196933	0.027	1	Cellular Component	GO:0034693	U11/U12 snRNP	0.0319428	0.196933	2	0	2	2
GO:0039623 T=25 icosahedral viral capsid	2	0.196933	0.027	1	Cellular Component	GO:0039623	T=25 icosahedral viral capsid	0.0319428	0.196933	0	2	2	2
GO:0048225 suberin network	2	0.196933	0.027	1	Cellular Component	GO:0048225	suberin network	0.0319428	0.196933	0	2	2	2
GO:0061496 half bridge of mitotic spindle pole body	2	0.196933	0.027	1	Cellular Component	GO:0061496	half bridge of mitotic spindle pole body	0.0319428	0.196933	0	2	2	2
GO:0061497 inner plaque of mitotic spindle pole body	2	0.196933	0.027	1	Cellular Component	GO:0061497	inner plaque of mitotic spindle pole body	0.0319428	0.196933	0	2	2	2
GO:0061499 outer plaque of mitotic spindle pole body	2	0.196933	0.027	1	Cellular Component	GO:0061499	outer plaque of mitotic spindle pole body	0.0319428	0.196933	0	2	2	2
GO:0071957 old mitotic spindle pole body	2	0.196933	0.027	1	Cellular Component	GO:0071957	old mitotic spindle pole body	0.0319428	0.196933	0	2	2	2
GO:0097373 MCM core complex	2	0.196933	0.027	1	Cellular Component	GO:0097373	MCM core complex	0.0319428	0.196933	0	2	2	2
GO:0030892 mitotic cohesin complex	5	0.196933	0.068	0.455	Cellular Component	GO:0030892	mitotic cohesin complex	0.0324433	0.196933	0	5	5	11
GO:0034990 nuclear mitotic cohesin complex	5	0.196933	0.068	0.455	Cellular Component	GO:0034990	nuclear mitotic cohesin complex	0.0324433	0.196933	0	5	5	11
GO:0071008 U2-type post-mRNA release spliceosomal complex	5	0.196933	0.068	0.455	Cellular Component	GO:0071008	U2-type post-mRNA release spliceosomal complex	0.0324433	0.196933	3	2	5	11
GO:0015748 organophosphate ester transport	152	0.197599	1.418	0.212	Biological Process	GO:0015748	organophosphate ester transport	0.018755	0.197599	46	106	152	717
GO:0009696 salicylic acid metabolic process	30	0.197745	0.28	0.263	Biological Process	GO:0009696	salicylic acid metabolic process	0.0188282	0.197745	4	26	30	114
GO:0061326 renal tubule development	6	0.197745	0.056	0.462	Biological Process	GO:0061326	renal tubule development	0.0188672	0.197745	4	2	6	13
GO:0070813 hydrogen sulfide metabolic process	6	0.197745	0.056	0.462	Biological Process	GO:0070813	hydrogen sulfide metabolic process	0.0188672	0.197745	0	6	6	13
GO:0000030 mannosyltransferase activity	26	0.198862	0.231	0.25	Molecular Function	GO:0000030	mannosyltransferase activity	0.0316988	0.198862	1	25	26	104
GO:0015780 nucleotide-sugar transport	19	0.200881	0.177	0.292	Biological Process	GO:0015780	nucleotide-sugar transport	0.0191997	0.200881	3	16	19	65
GO:0033865 nucleoside bisphosphate metabolic process	74	0.200921	0.69	0.228	Biological Process	GO:0033865	nucleoside bisphosphate metabolic process	0.0193119	0.200921	16	58	74	325
GO:0033875 ribonucleoside bisphosphate metabolic process	74	0.200921	0.69	0.228	Biological Process	GO:0033875	ribonucleoside bisphosphate metabolic process	0.0193119	0.200921	16	58	74	325
GO:0034032 purine nucleoside bisphosphate metabolic process	74	0.200921	0.69	0.228	Biological Process	GO:0034032	purine nucleoside bisphosphate metabolic process	0.0193119	0.200921	16	58	74	325
GO:0006862 nucleotide transport	39	0.200921	0.364	0.25	Biological Process	GO:0006862	nucleotide transport	0.0193366	0.200921	10	29	39	156
GO:0006305 DNA alkylation	66	0.201506	0.615	0.231	Biological Process	GO:0006305	DNA alkylation	0.019683	0.201506	19	47	66	286
GO:0034501 protein localization to kinetochore	9	0.201506	0.084	0.375	Biological Process	GO:0034501	protein localization to kinetochore	0.0198592	0.201506	0	9	9	24
GO:0055083 monovalent inorganic anion homeostasis	9	0.201506	0.084	0.375	Biological Process	GO:0055083	monovalent inorganic anion homeostasis	0.0198592	0.201506	7	2	9	24
GO:0042446 hormone biosynthetic process	59	0.201506	0.55	0.234	Biological Process	GO:0042446	hormone biosynthetic process	0.0198626	0.201506	15	44	59	252
GO:0010215 cellulose microfibril organization	14	0.201506	0.131	0.318	Biological Process	GO:0010215	cellulose microfibril organization	0.0200263	0.201506	0	14	14	44
GO:0071668 plant-type cell wall assembly	14	0.201506	0.131	0.318	Biological Process	GO:0071668	plant-type cell wall assembly	0.0200263	0.201506	0	14	14	44
GO:0032506 cytokinetic process	99	0.201506	0.923	0.22	Biological Process	GO:0032506	cytokinetic process	0.0201608	0.201506	21	78	99	450
GO:0001755 neural crest cell migration	3	0.201506	0.028	0.75	Biological Process	GO:0001755	neural crest cell migration	0.0205277	0.201506	0	3	3	4
GO:0007217 tachykinin receptor signaling pathway	3	0.201506	0.028	0.75	Biological Process	GO:0007217	tachykinin receptor signaling pathway	0.0205277	0.201506	0	3	3	4
GO:0007229 integrin-mediated signaling pathway	3	0.201506	0.028	0.75	Biological Process	GO:0007229	integrin-mediated signaling pathway	0.0205277	0.201506	0	3	3	4
GO:0010454 negative regulation of cell fate commitment	3	0.201506	0.028	0.75	Biological Process	GO:0010454	negative regulation of cell fate commitment	0.0205277	0.201506	0	3	3	4
GO:0010762 regulation of fibroblast migration	3	0.201506	0.028	0.75	Biological Process	GO:0010762	regulation of fibroblast migration	0.0205277	0.201506	0	3	3	4
GO:0010862 positive regulation of pathway-restricted SMAD protein phosphorylation	3	0.201506	0.028	0.75	Biological Process	GO:0010862	positive regulation of pathway-restricted SMAD protein phosphorylation	0.0205277	0.201506	0	3	3	4
GO:0031101 fin regeneration	3	0.201506	0.028	0.75	Biological Process	GO:0031101	fin regeneration	0.0205277	0.201506	0	3	3	4
GO:0031529 ruffle organization	3	0.201506	0.028	0.75	Biological Process	GO:0031529	ruffle organization	0.0205277	0.201506	0	3	3	4
GO:0032288 myelin assembly	3	0.201506	0.028	0.75	Biological Process	GO:0032288	myelin assembly	0.0205277	0.201506	3	0	3	4
GO:0032289 central nervous system myelin formation	3	0.201506	0.028	0.75	Biological Process	GO:0032289	central nervous system myelin formation	0.0205277	0.201506	3	0	3	4
GO:0034463 90S preribosome assembly	3	0.201506	0.028	0.75	Biological Process	GO:0034463	90S preribosome assembly	0.0205277	0.201506	3	0	3	4
GO:0036070 light-independent bacteriochlorophyll biosynthetic process	3	0.201506	0.028	0.75	Biological Process	GO:0036070	light-independent bacteriochlorophyll biosynthetic process	0.0205277	0.201506	0	3	3	4
GO:0045951 positive regulation of mitotic recombination	3	0.201506	0.028	0.75	Biological Process	GO:0045951	positive regulation of mitotic recombination	0.0205277	0.201506	3	0	3	4
GO:0051987 positive regulation of attachment of spindle microtubules to kinetochore	3	0.201506	0.028	0.75	Biological Process	GO:0051987	positive regulation of attachment of spindle microtubules to kinetochore	0.0205277	0.201506	0	3	3	4
GO:0051988 regulation of attachment of spindle microtubules to kinetochore	3	0.201506	0.028	0.75	Biological Process	GO:0051988	regulation of attachment of spindle microtubules to kinetochore	0.0205277	0.201506	0	3	3	4
GO:0060389 pathway-restricted SMAD protein phosphorylation	3	0.201506	0.028	0.75	Biological Process	GO:0060389	pathway-restricted SMAD protein phosphorylation	0.0205277	0.201506	0	3	3	4
GO:0060393 regulation of pathway-restricted SMAD protein phosphorylation	3	0.201506	0.028	0.75	Biological Process	GO:0060393	regulation of pathway-restricted SMAD protein phosphorylation	0.0205277	0.201506	0	3	3	4
GO:0071515 genetic imprinting at mating-type locus	3	0.201506	0.028	0.75	Biological Process	GO:0071515	genetic imprinting at mating-type locus	0.0205277	0.201506	0	3	3	4
GO:0080065 4-alpha-methyl-delta7-sterol oxidation	3	0.201506	0.028	0.75	Biological Process	GO:0080065	4-alpha-methyl-delta7-sterol oxidation	0.0205277	0.201506	0	3	3	4
GO:0090308 regulation of methylation-dependent chromatin silencing	3	0.201506	0.028	0.75	Biological Process	GO:0090308	regulation of methylation-dependent chromatin silencing	0.0205277	0.201506	0	3	3	4
GO:0097178 ruffle assembly	3	0.201506	0.028	0.75	Biological Process	GO:0097178	ruffle assembly	0.0205277	0.201506	0	3	3	4
GO:0098725 symmetric cell division	3	0.201506	0.028	0.75	Biological Process	GO:0098725	symmetric cell division	0.0205277	0.201506	0	3	3	4
GO:1900027 regulation of ruffle assembly	3	0.201506	0.028	0.75	Biological Process	GO:1900027	regulation of ruffle assembly	0.0205277	0.201506	0	3	3	4
GO:1903096 protein localization to meiotic spindle midzone	3	0.201506	0.028	0.75	Biological Process	GO:1903096	protein localization to meiotic spindle midzone	0.0205277	0.201506	0	3	3	4
GO:1903469 removal of RNA primer involved in mitotic DNA replication	3	0.201506	0.028	0.75	Biological Process	GO:1903469	removal of RNA primer involved in mitotic DNA replication	0.0205277	0.201506	0	3	3	4
GO:1904750 negative regulation of protein localization to nucleolus	3	0.201506	0.028	0.75	Biological Process	GO:1904750	negative regulation of protein localization to nucleolus	0.0205277	0.201506	3	0	3	4
GO:2000037 regulation of stomatal complex patterning	3	0.201506	0.028	0.75	Biological Process	GO:2000037	regulation of stomatal complex patterning	0.0205277	0.201506	0	3	3	4
GO:0006970 response to osmotic stress	247	0.202076	2.303	0.204	Biological Process	GO:0006970	response to osmotic stress	0.0206419	0.202076	97	150	247	1210
GO:0042542 response to hydrogen peroxide	32	0.202076	0.298	0.258	Biological Process	GO:0042542	response to hydrogen peroxide	0.0206527	0.202076	18	14	32	124
GO:1901701 cellular response to oxygen-containing compound	256	0.202368	2.387	0.204	Biological Process	GO:1901701	cellular response to oxygen-containing compound	0.0207161	0.202368	96	160	256	1257
GO:0009653 anatomical structure morphogenesis	504	0.202954	4.7	0.197	Biological Process	GO:0009653	anatomical structure morphogenesis	0.0208097	0.202954	138	366	504	2564
GO:0009135 purine nucleoside diphosphate metabolic process	125	0.204413	1.166	0.215	Biological Process	GO:0009135	purine nucleoside diphosphate metabolic process	0.0210609	0.204413	31	94	125	582
GO:0009179 purine ribonucleoside diphosphate metabolic process	125	0.204413	1.166	0.215	Biological Process	GO:0009179	purine ribonucleoside diphosphate metabolic process	0.0210609	0.204413	31	94	125	582
GO:0009185 ribonucleoside diphosphate metabolic process	125	0.204413	1.166	0.215	Biological Process	GO:0009185	ribonucleoside diphosphate metabolic process	0.0210609	0.204413	31	94	125	582
GO:0006284 base-excision repair	30	0.205154	0.28	0.261	Biological Process	GO:0006284	base-excision repair	0.0211713	0.205154	4	26	30	115
GO:0015166 polyol transmembrane transporter activity	13	0.205172	0.116	0.295	Molecular Function	GO:0015166	polyol transmembrane transporter activity	0.0328612	0.205172	11	2	13	44
GO:0019134 glucosamine-1-phosphate N-acetyltransferase activity	17	0.205172	0.151	0.274	Molecular Function	GO:0019134	glucosamine-1-phosphate N-acetyltransferase activity	0.0328854	0.205172	7	10	17	62
GO:0009403 toxin biosynthetic process	20	0.205363	0.187	0.286	Biological Process	GO:0009403	toxin biosynthetic process	0.0212268	0.205363	3	17	20	70
GO:0046940 nucleoside monophosphate phosphorylation	17	0.205733	0.159	0.298	Biological Process	GO:0046940	nucleoside monophosphate phosphorylation	0.0212991	0.205733	0	17	17	57
GO:0009787 regulation of abscisic acid-activated signaling pathway	43	0.20714	0.401	0.244	Biological Process	GO:0009787	regulation of abscisic acid-activated signaling pathway	0.0214792	0.20714	17	26	43	176
GO:2000026 regulation of multicellular organismal development	276	0.209786	2.574	0.202	Biological Process	GO:2000026	regulation of multicellular organismal development	0.0218013	0.209786	92	184	276	1363
GO:0006556 S-adenosylmethionine biosynthetic process	5	0.209786	0.047	0.5	Biological Process	GO:0006556	S-adenosylmethionine biosynthetic process	0.0218578	0.209786	1	4	5	10
GO:0009269 response to desiccation	5	0.209786	0.047	0.5	Biological Process	GO:0009269	response to desiccation	0.0218578	0.209786	5	0	5	10
GO:0009683 indoleacetic acid metabolic process	24	0.210192	0.224	0.273	Biological Process	GO:0009683	indoleacetic acid metabolic process	0.0219349	0.210192	11	13	24	88
GO:0009072 aromatic amino acid family metabolic process	154	0.211865	1.436	0.211	Biological Process	GO:0009072	aromatic amino acid family metabolic process	0.0221445	0.211865	46	108	154	731
GO:0098661 inorganic anion transmembrane transport	16	0.213501	0.149	0.302	Biological Process	GO:0098661	inorganic anion transmembrane transport	0.0223509	0.213501	2	14	16	53
GO:1901677 phosphate transmembrane transporter activity	147	0.214101	1.307	0.2	Molecular Function	GO:1901677	phosphate transmembrane transporter activity	0.0344108	0.214101	48	99	147	734
GO:0016645 oxidoreductase activity, acting on the CH-NH group of donors	93	0.214353	0.827	0.208	Molecular Function	GO:0016645	oxidoreductase activity, acting on the CH-NH group of donors	0.0346473	0.214353	29	64	93	447
GO:0004737 pyruvate decarboxylase activity	7	0.214353	0.062	0.368	Molecular Function	GO:0004737	pyruvate decarboxylase activity	0.0347345	0.214353	4	3	7	19
GO:0047475 phenylacetate-CoA ligase activity	7	0.214353	0.062	0.368	Molecular Function	GO:0047475	phenylacetate-CoA ligase activity	0.0347345	0.214353	1	6	7	19
GO:0006022 aminoglycan metabolic process	81	0.214613	0.755	0.224	Biological Process	GO:0006022	aminoglycan metabolic process	0.0225029	0.214613	31	50	81	362
GO:0030493 bacteriochlorophyll metabolic process	90	0.215669	0.839	0.221	Biological Process	GO:0030493	bacteriochlorophyll metabolic process	0.0226851	0.215669	14	76	90	407
GO:0030494 bacteriochlorophyll biosynthetic process	90	0.215669	0.839	0.221	Biological Process	GO:0030494	bacteriochlorophyll biosynthetic process	0.0226851	0.215669	14	76	90	407
GO:0042286 glutamate-1-semialdehyde 2,1-aminomutase activity	12	0.215687	0.107	0.3	Molecular Function	GO:0042286	glutamate-1-semialdehyde 2,1-aminomutase activity	0.0352803	0.215687	9	3	12	40
GO:0005089 Rho guanyl-nucleotide exchange factor activity	4	0.215687	0.036	0.5	Molecular Function	GO:0005089	Rho guanyl-nucleotide exchange factor activity	0.0354255	0.215687	0	4	4	8
GO:0015141 succinate transmembrane transporter activity	4	0.215687	0.036	0.5	Molecular Function	GO:0015141	succinate transmembrane transporter activity	0.0354255	0.215687	0	4	4	8
GO:0050373 UDP-arabinose 4-epimerase activity	4	0.215687	0.036	0.5	Molecular Function	GO:0050373	UDP-arabinose 4-epimerase activity	0.0354255	0.215687	0	4	4	8
GO:0070529 L-tryptophan aminotransferase activity	4	0.215687	0.036	0.5	Molecular Function	GO:0070529	L-tryptophan aminotransferase activity	0.0354255	0.215687	0	4	4	8
GO:0014065 phosphatidylinositol 3-kinase signaling	7	0.215789	0.065	0.412	Biological Process	GO:0014065	phosphatidylinositol 3-kinase signaling	0.0227335	0.215789	0	7	7	17
GO:0009914 hormone transport	46	0.216375	0.429	0.241	Biological Process	GO:0009914	hormone transport	0.0228407	0.216375	11	35	46	191
GO:0006796 phosphate-containing compound metabolic process	2002	0.216375	18.67	0.188	Biological Process	GO:0006796	phosphate-containing compound metabolic process	0.0229677	0.216375	397	1605	2002	10654
GO:0071446 cellular response to salicylic acid stimulus	42	0.216375	0.392	0.244	Biological Process	GO:0071446	cellular response to salicylic acid stimulus	0.0230177	0.216375	11	31	42	172
GO:0015694 mercury ion transport	35	0.216375	0.326	0.252	Biological Process	GO:0015694	mercury ion transport	0.0230982	0.216375	9	26	35	139
GO:0050787 detoxification of mercury ion	35	0.216375	0.326	0.252	Biological Process	GO:0050787	detoxification of mercury ion	0.0230982	0.216375	9	26	35	139
GO:0040020 regulation of meiotic nuclear division	21	0.216375	0.196	0.28	Biological Process	GO:0040020	regulation of meiotic nuclear division	0.0231651	0.216375	0	21	21	75
GO:0051188 cofactor biosynthetic process	744	0.216375	6.938	0.193	Biological Process	GO:0051188	cofactor biosynthetic process	0.023265	0.216375	200	544	744	3850
GO:0002220 innate immune response activating cell surface receptor signaling pathway	4	0.216375	0.037	0.571	Biological Process	GO:0002220	innate immune response activating cell surface receptor signaling pathway	0.0236195	0.216375	0	4	4	7
GO:0006005 L-fucose biosynthetic process	4	0.216375	0.037	0.571	Biological Process	GO:0006005	L-fucose biosynthetic process	0.0236195	0.216375	1	3	4	7
GO:0010148 transpiration	4	0.216375	0.037	0.571	Biological Process	GO:0010148	transpiration	0.0236195	0.216375	0	4	4	7
GO:0010213 non-photoreactive DNA repair	4	0.216375	0.037	0.571	Biological Process	GO:0010213	non-photoreactive DNA repair	0.0236195	0.216375	4	0	4	7
GO:0010400 rhamnogalacturonan I side chain metabolic process	4	0.216375	0.037	0.571	Biological Process	GO:0010400	rhamnogalacturonan I side chain metabolic process	0.0236195	0.216375	0	4	4	7
GO:0018081 peptide cross-linking via lanthionine or 3-methyl-lanthionine	4	0.216375	0.037	0.571	Biological Process	GO:0018081	peptide cross-linking via lanthionine or 3-methyl-lanthionine	0.0236195	0.216375	3	1	4	7
GO:0030186 melatonin metabolic process	4	0.216375	0.037	0.571	Biological Process	GO:0030186	melatonin metabolic process	0.0236195	0.216375	0	4	4	7
GO:0030187 melatonin biosynthetic process	4	0.216375	0.037	0.571	Biological Process	GO:0030187	melatonin biosynthetic process	0.0236195	0.216375	0	4	4	7
GO:0032264 IMP salvage	4	0.216375	0.037	0.571	Biological Process	GO:0032264	IMP salvage	0.0236195	0.216375	1	3	4	7
GO:0033385 geranylgeranyl diphosphate metabolic process	4	0.216375	0.037	0.571	Biological Process	GO:0033385	geranylgeranyl diphosphate metabolic process	0.0236195	0.216375	0	4	4	7
GO:0033519 phytyl diphosphate metabolic process	4	0.216375	0.037	0.571	Biological Process	GO:0033519	phytyl diphosphate metabolic process	0.0236195	0.216375	0	4	4	7
GO:0033521 phytyl diphosphate biosynthetic process	4	0.216375	0.037	0.571	Biological Process	GO:0033521	phytyl diphosphate biosynthetic process	0.0236195	0.216375	0	4	4	7
GO:0045857 negative regulation of molecular function, epigenetic	4	0.216375	0.037	0.571	Biological Process	GO:0045857	negative regulation of molecular function, epigenetic	0.0236195	0.216375	0	4	4	7
GO:0060771 phyllotactic patterning	4	0.216375	0.037	0.571	Biological Process	GO:0060771	phyllotactic patterning	0.0236195	0.216375	2	2	4	7
GO:0060772 leaf phyllotactic patterning	4	0.216375	0.037	0.571	Biological Process	GO:0060772	leaf phyllotactic patterning	0.0236195	0.216375	2	2	4	7
GO:2000067 regulation of root morphogenesis	4	0.216375	0.037	0.571	Biological Process	GO:2000067	regulation of root morphogenesis	0.0236195	0.216375	0	4	4	7
GO:0008767 UDP-galactopyranose mutase activity	27	0.218313	0.24	0.245	Molecular Function	GO:0008767	UDP-galactopyranose mutase activity	0.0360018	0.218313	4	23	27	110
GO:0003682 chromatin binding	101	0.218313	0.898	0.206	Molecular Function	GO:0003682	chromatin binding	0.036049	0.218313	25	76	101	490
GO:0019321 pentose metabolic process	56	0.22137	0.522	0.233	Biological Process	GO:0019321	pentose metabolic process	0.0242015	0.22137	23	33	56	240
GO:0071792 bacillithiol metabolic process	28	0.221753	0.261	0.262	Biological Process	GO:0071792	bacillithiol metabolic process	0.0243168	0.221753	9	19	28	107
GO:0071793 bacillithiol biosynthetic process	28	0.221753	0.261	0.262	Biological Process	GO:0071793	bacillithiol biosynthetic process	0.0243168	0.221753	9	19	28	107
GO:0009514 glyoxysome	11	0.222981	0.149	0.314	Cellular Component	GO:0009514	glyoxysome	0.0369686	0.222981	9	2	11	35
GO:0000112 nucleotide-excision repair factor 3 complex	6	0.223255	0.082	0.4	Cellular Component	GO:0000112	nucleotide-excision repair factor 3 complex	0.0374825	0.223255	6	0	6	15
GO:0030874 nucleolar chromatin	6	0.223255	0.082	0.4	Cellular Component	GO:0030874	nucleolar chromatin	0.0374825	0.223255	4	2	6	15
GO:0022616 DNA strand elongation	20	0.224152	0.187	0.282	Biological Process	GO:0022616	DNA strand elongation	0.0246541	0.224152	0	20	20	71
GO:0031122 cytoplasmic microtubule organization	20	0.224152	0.187	0.282	Biological Process	GO:0031122	cytoplasmic microtubule organization	0.0246541	0.224152	3	17	20	71
GO:0004642 phosphoribosylformylglycinamidine synthase activity	11	0.225708	0.098	0.306	Molecular Function	GO:0004642	phosphoribosylformylglycinamidine synthase activity	0.0377447	0.225708	7	4	11	36
GO:0033612 receptor serine/threonine kinase binding	13	0.225708	0.116	0.289	Molecular Function	GO:0033612	receptor serine/threonine kinase binding	0.0390772	0.225708	0	13	13	45
GO:0005200 structural constituent of cytoskeleton	26	0.225708	0.231	0.245	Molecular Function	GO:0005200	structural constituent of cytoskeleton	0.0393412	0.225708	2	24	26	106
GO:0016832 aldehyde-lyase activity	26	0.225708	0.231	0.245	Molecular Function	GO:0016832	aldehyde-lyase activity	0.0393412	0.225708	0	26	26	106
GO:0015333 peptide:proton symporter activity	51	0.225708	0.454	0.221	Molecular Function	GO:0015333	peptide:proton symporter activity	0.0394296	0.225708	6	45	51	231
GO:0022897 proton-dependent peptide secondary active transmembrane transporter activity	51	0.225708	0.454	0.221	Molecular Function	GO:0022897	proton-dependent peptide secondary active transmembrane transporter activity	0.0394296	0.225708	6	45	51	231
GO:0046983 protein dimerization activity	360	0.225708	3.202	0.189	Molecular Function	GO:0046983	protein dimerization activity	0.0394974	0.225708	86	274	360	1901
GO:0016651 oxidoreductase activity, acting on NAD(P)H	213	0.225708	1.894	0.195	Molecular Function	GO:0016651	oxidoreductase activity, acting on NAD(P)H	0.0397643	0.225708	42	171	213	1095
GO:0003878 ATP citrate synthase activity	3	0.225708	0.027	0.6	Molecular Function	GO:0003878	ATP citrate synthase activity	0.0398542	0.225708	0	3	3	5
GO:0004067 asparaginase activity	3	0.225708	0.027	0.6	Molecular Function	GO:0004067	asparaginase activity	0.0398542	0.225708	0	3	3	5
GO:0004161 dimethylallyltranstransferase activity	3	0.225708	0.027	0.6	Molecular Function	GO:0004161	dimethylallyltranstransferase activity	0.0398542	0.225708	0	3	3	5
GO:0004489 methylenetetrahydrofolate reductase (NAD(P)H) activity	3	0.225708	0.027	0.6	Molecular Function	GO:0004489	methylenetetrahydrofolate reductase (NAD(P)H) activity	0.0398542	0.225708	0	3	3	5
GO:0008886 glyceraldehyde-3-phosphate dehydrogenase (NADP+) (non-phosphorylating) activity	3	0.225708	0.027	0.6	Molecular Function	GO:0008886	glyceraldehyde-3-phosphate dehydrogenase (NADP+) (non-phosphorylating) activity	0.0398542	0.225708	0	3	3	5
GO:0010428 methyl-CpNpG binding	3	0.225708	0.027	0.6	Molecular Function	GO:0010428	methyl-CpNpG binding	0.0398542	0.225708	0	3	3	5
GO:0010429 methyl-CpNpN binding	3	0.225708	0.027	0.6	Molecular Function	GO:0010429	methyl-CpNpN binding	0.0398542	0.225708	0	3	3	5
GO:0016303 1-phosphatidylinositol-3-kinase activity	3	0.225708	0.027	0.6	Molecular Function	GO:0016303	1-phosphatidylinositol-3-kinase activity	0.0398542	0.225708	3	0	3	5
GO:0018662 phenol 2-monooxygenase activity	3	0.225708	0.027	0.6	Molecular Function	GO:0018662	phenol 2-monooxygenase activity	0.0398542	0.225708	2	1	3	5
GO:0030623 U5 snRNA binding	3	0.225708	0.027	0.6	Molecular Function	GO:0030623	U5 snRNA binding	0.0398542	0.225708	3	0	3	5
GO:0031403 lithium ion binding	3	0.225708	0.027	0.6	Molecular Function	GO:0031403	lithium ion binding	0.0398542	0.225708	0	3	3	5
GO:0034338 short-chain carboxylesterase activity	3	0.225708	0.027	0.6	Molecular Function	GO:0034338	short-chain carboxylesterase activity	0.0398542	0.225708	0	3	3	5
GO:0034639 L-amino acid efflux transmembrane transporter activity	3	0.225708	0.027	0.6	Molecular Function	GO:0034639	L-amino acid efflux transmembrane transporter activity	0.0398542	0.225708	3	0	3	5
GO:0035004 phosphatidylinositol 3-kinase activity	3	0.225708	0.027	0.6	Molecular Function	GO:0035004	phosphatidylinositol 3-kinase activity	0.0398542	0.225708	3	0	3	5
GO:0047213 anthocyanidin 3-O-glucosyltransferase activity	3	0.225708	0.027	0.6	Molecular Function	GO:0047213	anthocyanidin 3-O-glucosyltransferase activity	0.0398542	0.225708	0	3	3	5
GO:0048365 Rac GTPase binding	3	0.225708	0.027	0.6	Molecular Function	GO:0048365	Rac GTPase binding	0.0398542	0.225708	0	3	3	5
GO:0050017 L-3-cyanoalanine synthase activity	3	0.225708	0.027	0.6	Molecular Function	GO:0050017	L-3-cyanoalanine synthase activity	0.0398542	0.225708	0	3	3	5
GO:2001080 chitosan binding	3	0.225708	0.027	0.6	Molecular Function	GO:2001080	chitosan binding	0.0398542	0.225708	0	3	3	5
GO:0030497 fatty acid elongation	8	0.225943	0.075	0.381	Biological Process	GO:0030497	fatty acid elongation	0.0250008	0.225943	3	5	8	21
GO:0044781 bacterial-type flagellum organization	8	0.225943	0.075	0.381	Biological Process	GO:0044781	bacterial-type flagellum organization	0.0250008	0.225943	1	7	8	21
GO:0048002 antigen processing and presentation of peptide antigen	8	0.225943	0.075	0.381	Biological Process	GO:0048002	antigen processing and presentation of peptide antigen	0.0250008	0.225943	0	8	8	21
GO:1900150 regulation of defense response to fungus	8	0.225943	0.075	0.381	Biological Process	GO:1900150	regulation of defense response to fungus	0.0250008	0.225943	6	2	8	21
GO:0016662 oxidoreductase activity, acting on other nitrogenous compounds as donors, cytochrome as acceptor	10	0.226999	0.089	0.312	Molecular Function	GO:0016662	oxidoreductase activity, acting on other nitrogenous compounds as donors, cytochrome as acceptor	0.0401822	0.226999	0	10	10	32
GO:0070823 HDA1 complex	10	0.227732	0.136	0.323	Cellular Component	GO:0070823	HDA1 complex	0.038473	0.227732	3	7	10	31
GO:0033655 host cell cytoplasm part	4	0.228233	0.054	0.5	Cellular Component	GO:0033655	host cell cytoplasm part	0.0387972	0.228233	2	2	4	8
GO:0072330 monocarboxylic acid biosynthetic process	411	0.228267	3.833	0.198	Biological Process	GO:0072330	monocarboxylic acid biosynthetic process	0.0252958	0.228267	118	293	411	2079
GO:0004564 beta-fructofuranosidase activity	19	0.234076	0.169	0.26	Molecular Function	GO:0004564	beta-fructofuranosidase activity	0.0415379	0.234076	0	19	19	73
GO:0070403 NAD+ binding	41	0.234583	0.365	0.227	Molecular Function	GO:0070403	NAD+ binding	0.0417313	0.234583	5	36	41	181
GO:0000408 EKC/KEOPS complex	8	0.234734	0.109	0.348	Cellular Component	GO:0000408	EKC/KEOPS complex	0.0401486	0.234734	0	8	8	23
GO:0008514 organic anion transmembrane transporter activity	250	0.235377	2.223	0.192	Molecular Function	GO:0008514	organic anion transmembrane transporter activity	0.0422526	0.235377	90	160	250	1299
GO:0015179 L-amino acid transmembrane transporter activity	14	0.235377	0.125	0.28	Molecular Function	GO:0015179	L-amino acid transmembrane transporter activity	0.042373	0.235377	5	9	14	50
GO:0008949 oxalyl-CoA decarboxylase activity	9	0.235377	0.08	0.321	Molecular Function	GO:0008949	oxalyl-CoA decarboxylase activity	0.042471	0.235377	6	3	9	28
GO:0047434 indolepyruvate decarboxylase activity	9	0.235377	0.08	0.321	Molecular Function	GO:0047434	indolepyruvate decarboxylase activity	0.042471	0.235377	6	3	9	28
GO:0010314 phosphatidylinositol-5-phosphate binding	5	0.235377	0.044	0.417	Molecular Function	GO:0010314	phosphatidylinositol-5-phosphate binding	0.0429089	0.235377	3	2	5	12
GO:0015121 phosphoenolpyruvate:phosphate antiporter activity	5	0.235377	0.044	0.417	Molecular Function	GO:0015121	phosphoenolpyruvate:phosphate antiporter activity	0.0429089	0.235377	0	5	5	12
GO:0015355 secondary active monocarboxylate transmembrane transporter activity	5	0.235377	0.044	0.417	Molecular Function	GO:0015355	secondary active monocarboxylate transmembrane transporter activity	0.0429089	0.235377	0	5	5	12
GO:0045430 chalcone isomerase activity	5	0.235377	0.044	0.417	Molecular Function	GO:0045430	chalcone isomerase activity	0.0429089	0.235377	0	5	5	12
GO:0052722 fatty acid in-chain hydroxylase activity	5	0.235377	0.044	0.417	Molecular Function	GO:0052722	fatty acid in-chain hydroxylase activity	0.0429089	0.235377	1	4	5	12
GO:0089721 phosphoenolpyruvate transmembrane transporter activity	5	0.235377	0.044	0.417	Molecular Function	GO:0089721	phosphoenolpyruvate transmembrane transporter activity	0.0429089	0.235377	0	5	5	12
GO:0006542 glutamine biosynthetic process	9	0.235688	0.084	0.36	Biological Process	GO:0006542	glutamine biosynthetic process	0.0261572	0.235688	2	7	9	25
GO:0009941 chloroplast envelope	184	0.236362	2.501	0.201	Cellular Component	GO:0009941	chloroplast envelope	0.0408809	0.236362	21	163	184	914
GO:0032993 protein-DNA complex	68	0.236362	0.924	0.219	Cellular Component	GO:0032993	protein-DNA complex	0.0409231	0.236362	16	52	68	311
GO:0032508 DNA duplex unwinding	100	0.237466	0.933	0.217	Biological Process	GO:0032508	DNA duplex unwinding	0.0264876	0.237466	41	59	100	460
GO:0052126 movement in host environment	25	0.237466	0.233	0.266	Biological Process	GO:0052126	movement in host environment	0.0265231	0.237466	6	19	25	94
GO:0052192 movement in environment of other organism involved in symbiotic interaction	25	0.237466	0.233	0.266	Biological Process	GO:0052192	movement in environment of other organism involved in symbiotic interaction	0.0265231	0.237466	6	19	25	94
GO:0010218 response to far red light	10	0.237466	0.093	0.345	Biological Process	GO:0010218	response to far red light	0.0265512	0.237466	5	5	10	29
GO:0033313 meiotic cell cycle checkpoint	10	0.237466	0.093	0.345	Biological Process	GO:0033313	meiotic cell cycle checkpoint	0.0265512	0.237466	0	10	10	29
GO:0045995 regulation of embryonic development	21	0.238409	0.196	0.276	Biological Process	GO:0045995	regulation of embryonic development	0.0266962	0.238409	13	8	21	76
GO:0015605 organophosphate ester transmembrane transporter activity	138	0.240454	1.227	0.199	Molecular Function	GO:0015605	organophosphate ester transmembrane transporter activity	0.0439402	0.240454	41	97	138	692
GO:0006164 purine nucleotide biosynthetic process	208	0.241797	1.94	0.205	Biological Process	GO:0006164	purine nucleotide biosynthetic process	0.0271155	0.241797	61	147	208	1015
GO:0008970 phosphatidylcholine 1-acylhydrolase activity	8	0.241837	0.071	0.333	Molecular Function	GO:0008970	phosphatidylcholine 1-acylhydrolase activity	0.0444061	0.241837	6	2	8	24
GO:0033817 beta-ketoacyl-acyl-carrier-protein synthase II activity	8	0.241837	0.071	0.333	Molecular Function	GO:0033817	beta-ketoacyl-acyl-carrier-protein synthase II activity	0.0444061	0.241837	2	6	8	24
GO:0005915 zonula adherens	3	0.243215	0.041	0.6	Cellular Component	GO:0005915	zonula adherens	0.0428753	0.243215	0	3	3	5
GO:0010330 cellulose synthase complex	3	0.243215	0.041	0.6	Cellular Component	GO:0010330	cellulose synthase complex	0.0428753	0.243215	0	3	3	5
GO:0032299 ribonuclease H2 complex	3	0.243215	0.041	0.6	Cellular Component	GO:0032299	ribonuclease H2 complex	0.0428753	0.243215	0	3	3	5
GO:0004457 lactate dehydrogenase activity	15	0.244523	0.133	0.273	Molecular Function	GO:0004457	lactate dehydrogenase activity	0.0452221	0.244523	7	8	15	55
GO:0005338 nucleotide-sugar transmembrane transporter activity	15	0.244523	0.133	0.273	Molecular Function	GO:0005338	nucleotide-sugar transmembrane transporter activity	0.0452221	0.244523	2	13	15	55
GO:0005346 purine ribonucleotide transmembrane transporter activity	15	0.244523	0.133	0.273	Molecular Function	GO:0005346	purine ribonucleotide transmembrane transporter activity	0.0452221	0.244523	6	9	15	55
GO:0070887 cellular response to chemical stimulus	663	0.244759	6.183	0.194	Biological Process	GO:0070887	cellular response to chemical stimulus	0.0274883	0.244759	215	448	663	3425
GO:0003680 AT DNA binding	6	0.245593	0.053	0.375	Molecular Function	GO:0003680	AT DNA binding	0.0455282	0.245593	1	5	6	16
GO:0006544 glycine metabolic process	55	0.247865	0.513	0.232	Biological Process	GO:0006544	glycine metabolic process	0.0278781	0.247865	14	41	55	237
GO:0090307 mitotic spindle assembly	15	0.248193	0.14	0.3	Biological Process	GO:0090307	mitotic spindle assembly	0.0279562	0.248193	2	13	15	50
GO:0044798 nuclear transcription factor complex	64	0.248841	0.87	0.219	Cellular Component	GO:0044798	nuclear transcription factor complex	0.0441281	0.248841	20	44	64	292
GO:0048588 developmental cell growth	57	0.251293	0.532	0.231	Biological Process	GO:0048588	developmental cell growth	0.028347	0.251293	11	46	57	247
GO:1901616 organic hydroxy compound catabolic process	75	0.252795	0.699	0.223	Biological Process	GO:1901616	organic hydroxy compound catabolic process	0.0285582	0.252795	19	56	75	336
GO:0007129 synapsis	22	0.253028	0.205	0.272	Biological Process	GO:0007129	synapsis	0.0286265	0.253028	4	18	22	81
GO:0019900 kinase binding	59	0.254902	0.525	0.215	Molecular Function	GO:0019900	kinase binding	0.0473663	0.254902	10	49	59	275
GO:0042451 purine nucleoside biosynthetic process	149	0.259142	1.39	0.209	Biological Process	GO:0042451	purine nucleoside biosynthetic process	0.029404	0.259142	29	120	149	712
GO:0046129 purine ribonucleoside biosynthetic process	149	0.259142	1.39	0.209	Biological Process	GO:0046129	purine ribonucleoside biosynthetic process	0.029404	0.259142	29	120	149	712
GO:0010389 regulation of G2/M transition of mitotic cell cycle	30	0.260418	0.28	0.254	Biological Process	GO:0010389	regulation of G2/M transition of mitotic cell cycle	0.029592	0.260418	6	24	30	118
GO:0019203 carbohydrate phosphatase activity	41	0.261061	0.365	0.224	Molecular Function	GO:0019203	carbohydrate phosphatase activity	0.0486256	0.261061	10	31	41	183
GO:0046556 alpha-L-arabinofuranosidase activity	10	0.262209	0.089	0.303	Molecular Function	GO:0046556	alpha-L-arabinofuranosidase activity	0.0489549	0.262209	2	8	10	33
GO:0050662 coenzyme binding	436	0.264047	3.878	0.187	Molecular Function	GO:0050662	coenzyme binding	0.0494143	0.264047	106	330	436	2332
GO:0003977 UDP-N-acetylglucosamine diphosphorylase activity	17	0.264776	0.151	0.262	Molecular Function	GO:0003977	UDP-N-acetylglucosamine diphosphorylase activity	0.0497839	0.264776	7	10	17	65
GO:0004017 adenylate kinase activity	17	0.264776	0.151	0.262	Molecular Function	GO:0004017	adenylate kinase activity	0.0497839	0.264776	0	17	17	65
GO:0044700 single organism signaling	885	0.264892	8.253	0.191	Biological Process	GO:0044700	single organism signaling	0.0301442	0.264892	233	652	885	4622
GO:0000794 condensed nuclear chromosome	40	0.265314	0.544	0.231	Cellular Component	GO:0000794	condensed nuclear chromosome	0.0473446	0.265314	9	31	40	173
GO:0032797 SMN complex	5	0.265314	0.068	0.417	Cellular Component	GO:0032797	SMN complex	0.0476063	0.265314	2	3	5	12
GO:0022622 root system development	136	0.265952	1.268	0.211	Biological Process	GO:0022622	root system development	0.030353	0.265952	25	111	136	646
GO:0048364 root development	136	0.265952	1.268	0.211	Biological Process	GO:0048364	root development	0.030353	0.265952	25	111	136	646
GO:0051445 regulation of meiotic cell cycle	23	0.266381	0.214	0.267	Biological Process	GO:0051445	regulation of meiotic cell cycle	0.030446	0.266381	1	22	23	86
GO:0019072 viral genome packaging	13	0.267689	0.121	0.31	Biological Process	GO:0019072	viral genome packaging	0.0306399	0.267689	3	10	13	42
GO:0038023 signaling receptor activity	105	0.271759	0.934	0.202	Molecular Function	GO:0038023	signaling receptor activity	0.0512165	0.271759	8	97	105	519
GO:0009638 phototropism	7	0.273459	0.065	0.389	Biological Process	GO:0009638	phototropism	0.0315103	0.273459	0	7	7	18
GO:0070981 L-asparagine biosynthetic process	7	0.273459	0.065	0.389	Biological Process	GO:0070981	L-asparagine biosynthetic process	0.0315103	0.273459	7	0	7	18
GO:0070982 L-asparagine metabolic process	7	0.273459	0.065	0.389	Biological Process	GO:0070982	L-asparagine metabolic process	0.0315103	0.273459	7	0	7	18
GO:0009394 2'-deoxyribonucleotide metabolic process	29	0.273459	0.27	0.254	Biological Process	GO:0009394	2'-deoxyribonucleotide metabolic process	0.0317764	0.273459	2	27	29	114
GO:0019692 deoxyribose phosphate metabolic process	29	0.273459	0.27	0.254	Biological Process	GO:0019692	deoxyribose phosphate metabolic process	0.0317764	0.273459	2	27	29	114
GO:0006273 lagging strand elongation	12	0.273459	0.112	0.316	Biological Process	GO:0006273	lagging strand elongation	0.0318386	0.273459	0	12	12	38
GO:0072524 pyridine-containing compound metabolic process	239	0.273459	2.229	0.202	Biological Process	GO:0072524	pyridine-containing compound metabolic process	0.0324193	0.273459	58	181	239	1182
GO:0000024 maltose biosynthetic process	2	0.273459	0.019	1	Biological Process	GO:0000024	maltose biosynthetic process	0.0327951	0.273459	0	2	2	2
GO:0000354 cis assembly of pre-catalytic spliceosome	2	0.273459	0.019	1	Biological Process	GO:0000354	cis assembly of pre-catalytic spliceosome	0.0327951	0.273459	2	0	2	2
GO:0000388 spliceosome conformational change to release U4 (or U4atac) and U1 (or U11)	2	0.273459	0.019	1	Biological Process	GO:0000388	spliceosome conformational change to release U4 (or U4atac) and U1 (or U11)	0.0327951	0.273459	2	0	2	2
GO:0002128 tRNA nucleoside ribose methylation	2	0.273459	0.019	1	Biological Process	GO:0002128	tRNA nucleoside ribose methylation	0.0327951	0.273459	0	2	2	2
GO:0007231 osmosensory signaling pathway	2	0.273459	0.019	1	Biological Process	GO:0007231	osmosensory signaling pathway	0.0327951	0.273459	0	2	2	2
GO:0009780 photosynthetic NADP+ reduction	2	0.273459	0.019	1	Biological Process	GO:0009780	photosynthetic NADP+ reduction	0.0327951	0.273459	0	2	2	2
GO:0010198 synergid death	2	0.273459	0.019	1	Biological Process	GO:0010198	synergid death	0.0327951	0.273459	2	0	2	2
GO:0016048 detection of temperature stimulus	2	0.273459	0.019	1	Biological Process	GO:0016048	detection of temperature stimulus	0.0327951	0.273459	0	2	2	2
GO:0016545 male courtship behavior, veined wing vibration	2	0.273459	0.019	1	Biological Process	GO:0016545	male courtship behavior, veined wing vibration	0.0327951	0.273459	0	2	2	2
GO:0018973 trinitrotoluene metabolic process	2	0.273459	0.019	1	Biological Process	GO:0018973	trinitrotoluene metabolic process	0.0327951	0.273459	2	0	2	2
GO:0018974 2,4,6-trinitrotoluene metabolic process	2	0.273459	0.019	1	Biological Process	GO:0018974	2,4,6-trinitrotoluene metabolic process	0.0327951	0.273459	2	0	2	2
GO:0019326 nitrotoluene metabolic process	2	0.273459	0.019	1	Biological Process	GO:0019326	nitrotoluene metabolic process	0.0327951	0.273459	2	0	2	2
GO:0044209 AMP salvage	2	0.273459	0.019	1	Biological Process	GO:0044209	AMP salvage	0.0327951	0.273459	0	2	2	2
GO:0045433 male courtship behavior, veined wing generated song production	2	0.273459	0.019	1	Biological Process	GO:0045433	male courtship behavior, veined wing generated song production	0.0327951	0.273459	0	2	2	2
GO:0048065 male courtship behavior, veined wing extension	2	0.273459	0.019	1	Biological Process	GO:0048065	male courtship behavior, veined wing extension	0.0327951	0.273459	0	2	2	2
GO:0048149 behavioral response to ethanol	2	0.273459	0.019	1	Biological Process	GO:0048149	behavioral response to ethanol	0.0327951	0.273459	0	2	2	2
GO:0051256 mitotic spindle midzone assembly	2	0.273459	0.019	1	Biological Process	GO:0051256	mitotic spindle midzone assembly	0.0327951	0.273459	0	2	2	2
GO:0051417 microtubule nucleation by spindle pole body	2	0.273459	0.019	1	Biological Process	GO:0051417	microtubule nucleation by spindle pole body	0.0327951	0.273459	0	2	2	2
GO:0051790 short-chain fatty acid biosynthetic process	2	0.273459	0.019	1	Biological Process	GO:0051790	short-chain fatty acid biosynthetic process	0.0327951	0.273459	2	0	2	2
GO:0060304 regulation of phosphatidylinositol dephosphorylation	2	0.273459	0.019	1	Biological Process	GO:0060304	regulation of phosphatidylinositol dephosphorylation	0.0327951	0.273459	0	2	2	2
GO:0072490 toluene-containing compound metabolic process	2	0.273459	0.019	1	Biological Process	GO:0072490	toluene-containing compound metabolic process	0.0327951	0.273459	2	0	2	2
GO:0090158 endoplasmic reticulum membrane organization	2	0.273459	0.019	1	Biological Process	GO:0090158	endoplasmic reticulum membrane organization	0.0327951	0.273459	0	2	2	2
GO:1902449 regulation of ATP-dependent DNA helicase activity	2	0.273459	0.019	1	Biological Process	GO:1902449	regulation of ATP-dependent DNA helicase activity	0.0327951	0.273459	0	2	2	2
GO:1902450 negative regulation of ATP-dependent DNA helicase activity	2	0.273459	0.019	1	Biological Process	GO:1902450	negative regulation of ATP-dependent DNA helicase activity	0.0327951	0.273459	0	2	2	2
GO:1903932 regulation of DNA primase activity	2	0.273459	0.019	1	Biological Process	GO:1903932	regulation of DNA primase activity	0.0327951	0.273459	0	2	2	2
GO:1903934 positive regulation of DNA primase activity	2	0.273459	0.019	1	Biological Process	GO:1903934	positive regulation of DNA primase activity	0.0327951	0.273459	0	2	2	2
GO:1901570 fatty acid derivative biosynthetic process	11	0.273481	0.103	0.324	Biological Process	GO:1901570	fatty acid derivative biosynthetic process	0.0328431	0.273481	0	11	11	34
GO:0000295 adenine nucleotide transmembrane transporter activity	15	0.274919	0.133	0.268	Molecular Function	GO:0000295	adenine nucleotide transmembrane transporter activity	0.0521754	0.274919	6	9	15	56
GO:0004414 homoserine O-acetyltransferase activity	15	0.274919	0.133	0.268	Molecular Function	GO:0004414	homoserine O-acetyltransferase activity	0.0521754	0.274919	2	13	15	56
GO:0015216 purine nucleotide transmembrane transporter activity	15	0.274919	0.133	0.268	Molecular Function	GO:0015216	purine nucleotide transmembrane transporter activity	0.0521754	0.274919	6	9	15	56
GO:0046513 ceramide biosynthetic process	8	0.276083	0.075	0.364	Biological Process	GO:0046513	ceramide biosynthetic process	0.0332013	0.276083	1	7	8	22
GO:1901419 regulation of response to alcohol	50	0.277287	0.466	0.233	Biological Process	GO:1901419	regulation of response to alcohol	0.033392	0.277287	22	28	50	215
GO:0004702 receptor signaling protein serine/threonine kinase activity	27	0.281222	0.24	0.237	Molecular Function	GO:0004702	receptor signaling protein serine/threonine kinase activity	0.0536192	0.281222	4	23	27	114
GO:0070615 nucleosome-dependent ATPase activity	27	0.281222	0.24	0.237	Molecular Function	GO:0070615	nucleosome-dependent ATPase activity	0.0536192	0.281222	14	13	27	114
GO:0033260 nuclear DNA replication	28	0.281981	0.261	0.255	Biological Process	GO:0033260	nuclear DNA replication	0.0341331	0.281981	0	28	28	110
GO:0009590 detection of gravity	5	0.281981	0.047	0.455	Biological Process	GO:0009590	detection of gravity	0.0341908	0.281981	3	2	5	11
GO:0010199 organ boundary specification between lateral organs and the meristem	5	0.281981	0.047	0.455	Biological Process	GO:0010199	organ boundary specification between lateral organs and the meristem	0.0341908	0.281981	5	0	5	11
GO:0019385 methanogenesis, from acetate	5	0.281981	0.047	0.455	Biological Process	GO:0019385	methanogenesis, from acetate	0.0341908	0.281981	2	3	5	11
GO:0071323 cellular response to chitin	5	0.281981	0.047	0.455	Biological Process	GO:0071323	cellular response to chitin	0.0341908	0.281981	0	5	5	11
GO:0005982 starch metabolic process	76	0.282253	0.709	0.221	Biological Process	GO:0005982	starch metabolic process	0.0342705	0.282253	19	57	76	344
GO:0008483 transaminase activity	70	0.284622	0.623	0.209	Molecular Function	GO:0008483	transaminase activity	0.0548803	0.284622	33	37	70	335
GO:0003876 AMP deaminase activity	4	0.284622	0.036	0.444	Molecular Function	GO:0003876	AMP deaminase activity	0.0551448	0.284622	1	3	4	9
GO:0003935 GTP cyclohydrolase II activity	4	0.284622	0.036	0.444	Molecular Function	GO:0003935	GTP cyclohydrolase II activity	0.0551448	0.284622	1	3	4	9
GO:0004014 adenosylmethionine decarboxylase activity	4	0.284622	0.036	0.444	Molecular Function	GO:0004014	adenosylmethionine decarboxylase activity	0.0551448	0.284622	2	2	4	9
GO:0004512 inositol-3-phosphate synthase activity	4	0.284622	0.036	0.444	Molecular Function	GO:0004512	inositol-3-phosphate synthase activity	0.0551448	0.284622	4	0	4	9
GO:0008736 L-fucose isomerase activity	4	0.284622	0.036	0.444	Molecular Function	GO:0008736	L-fucose isomerase activity	0.0551448	0.284622	1	3	4	9
GO:0009670 triose-phosphate:phosphate antiporter activity	4	0.284622	0.036	0.444	Molecular Function	GO:0009670	triose-phosphate:phosphate antiporter activity	0.0551448	0.284622	0	4	4	9
GO:0004073 aspartate-semialdehyde dehydrogenase activity	8	0.286022	0.071	0.32	Molecular Function	GO:0004073	aspartate-semialdehyde dehydrogenase activity	0.0556678	0.286022	0	8	8	25
GO:0008864 formyltetrahydrofolate deformylase activity	8	0.286022	0.071	0.32	Molecular Function	GO:0008864	formyltetrahydrofolate deformylase activity	0.0556678	0.286022	0	8	8	25
GO:0006812 cation transport	675	0.287173	6.295	0.193	Biological Process	GO:0006812	cation transport	0.0349272	0.287173	192	483	675	3502
GO:0007064 mitotic sister chromatid cohesion	21	0.287173	0.196	0.269	Biological Process	GO:0007064	mitotic sister chromatid cohesion	0.0349637	0.287173	5	16	21	78
GO:0046834 lipid phosphorylation	14	0.287173	0.131	0.298	Biological Process	GO:0046834	lipid phosphorylation	0.0350107	0.287173	3	11	14	47
GO:0016769 transferase activity, transferring nitrogenous groups	72	0.288554	0.64	0.208	Molecular Function	GO:0016769	transferase activity, transferring nitrogenous groups	0.0562966	0.288554	35	37	72	346
GO:0016886 ligase activity, forming phosphoric ester bonds	22	0.288554	0.196	0.244	Molecular Function	GO:0016886	ligase activity, forming phosphoric ester bonds	0.0564147	0.288554	8	14	22	90
GO:0009751 response to salicylic acid	59	0.290323	0.55	0.227	Biological Process	GO:0009751	response to salicylic acid	0.0354428	0.290323	15	44	59	260
GO:0072522 purine-containing compound biosynthetic process	221	0.293277	2.061	0.203	Biological Process	GO:0072522	purine-containing compound biosynthetic process	0.0358522	0.293277	63	158	221	1091
GO:0043093 FtsZ-dependent cytokinesis	33	0.293277	0.308	0.246	Biological Process	GO:0043093	FtsZ-dependent cytokinesis	0.0359005	0.293277	16	17	33	134
GO:0000041 transition metal ion transport	258	0.293522	2.406	0.201	Biological Process	GO:0000041	transition metal ion transport	0.0360042	0.293522	75	183	258	1285
GO:1901990 regulation of mitotic cell cycle phase transition	83	0.293522	0.774	0.218	Biological Process	GO:1901990	regulation of mitotic cell cycle phase transition	0.0360278	0.293522	15	68	83	380
GO:0004798 thymidylate kinase activity	18	0.297376	0.16	0.254	Molecular Function	GO:0004798	thymidylate kinase activity	0.0582705	0.297376	6	12	18	71
GO:0047570 3-oxoadipate enol-lactonase activity	56	0.299117	0.498	0.213	Molecular Function	GO:0047570	3-oxoadipate enol-lactonase activity	0.0587435	0.299117	13	43	56	263
GO:0046915 transition metal ion transmembrane transporter activity	206	0.299847	1.832	0.193	Molecular Function	GO:0046915	transition metal ion transmembrane transporter activity	0.0590187	0.299847	61	145	206	1070
GO:0019695 choline metabolic process	22	0.301263	0.205	0.265	Biological Process	GO:0019695	choline metabolic process	0.0370278	0.301263	6	16	22	83
GO:0023052 signaling	888	0.301568	8.281	0.191	Biological Process	GO:0023052	signaling	0.0371153	0.301568	236	652	888	4651
GO:0004563 beta-N-acetylhexosaminidase activity	5	0.303037	0.044	0.385	Molecular Function	GO:0004563	beta-N-acetylhexosaminidase activity	0.0599987	0.303037	0	5	5	13
GO:0004714 transmembrane receptor protein tyrosine kinase activity	5	0.303037	0.044	0.385	Molecular Function	GO:0004714	transmembrane receptor protein tyrosine kinase activity	0.0599987	0.303037	0	5	5	13
GO:0015928 fucosidase activity	6	0.303037	0.053	0.353	Molecular Function	GO:0015928	fucosidase activity	0.0603139	0.303037	0	6	6	17
GO:0031559 oxidosqualene cyclase activity	6	0.303037	0.053	0.353	Molecular Function	GO:0031559	oxidosqualene cyclase activity	0.0603139	0.303037	3	3	6	17
GO:0043548 phosphatidylinositol 3-kinase binding	6	0.303037	0.053	0.353	Molecular Function	GO:0043548	phosphatidylinositol 3-kinase binding	0.0603139	0.303037	0	6	6	17
GO:0042742 defense response to bacterium	103	0.304163	0.961	0.214	Biological Process	GO:0042742	defense response to bacterium	0.0374851	0.304163	34	69	103	482
GO:0000278 mitotic cell cycle	260	0.304977	2.425	0.2	Biological Process	GO:0000278	mitotic cell cycle	0.0376359	0.304977	44	216	260	1297
GO:0006778 porphyrin-containing compound metabolic process	279	0.305062	2.602	0.2	Biological Process	GO:0006778	porphyrin-containing compound metabolic process	0.037697	0.305062	66	213	279	1397
GO:0009814 defense response, incompatible interaction	77	0.310943	0.718	0.219	Biological Process	GO:0009814	defense response, incompatible interaction	0.0384752	0.310943	27	50	77	351
GO:1901421 positive regulation of response to alcohol	12	0.311817	0.112	0.308	Biological Process	GO:1901421	positive regulation of response to alcohol	0.0386349	0.311817	4	8	12	39
GO:0009069 serine family amino acid metabolic process	138	0.311909	1.287	0.208	Biological Process	GO:0009069	serine family amino acid metabolic process	0.038698	0.311909	31	107	138	662
GO:0005675 holo TFIIH complex	21	0.313712	0.285	0.253	Cellular Component	GO:0005675	holo TFIIH complex	0.0566196	0.313712	9	12	21	83
GO:0005986 sucrose biosynthetic process	15	0.314278	0.14	0.288	Biological Process	GO:0005986	sucrose biosynthetic process	0.039044	0.314278	5	10	15	52
GO:0016822 hydrolase activity, acting on acid carbon-carbon bonds	9	0.317232	0.08	0.3	Molecular Function	GO:0016822	hydrolase activity, acting on acid carbon-carbon bonds	0.0636978	0.317232	6	3	9	30
GO:0016823 hydrolase activity, acting on acid carbon-carbon bonds, in ketonic substances	9	0.317232	0.08	0.3	Molecular Function	GO:0016823	hydrolase activity, acting on acid carbon-carbon bonds, in ketonic substances	0.0636978	0.317232	6	3	9	30
GO:0045330 aspartyl esterase activity	9	0.317232	0.08	0.3	Molecular Function	GO:0045330	aspartyl esterase activity	0.0636978	0.317232	0	9	9	30
GO:0050487 sulfoacetaldehyde acetyltransferase activity	9	0.317232	0.08	0.3	Molecular Function	GO:0050487	sulfoacetaldehyde acetyltransferase activity	0.0636978	0.317232	6	3	9	30
GO:0006558 L-phenylalanine metabolic process	89	0.317354	0.83	0.216	Biological Process	GO:0006558	L-phenylalanine metabolic process	0.0395312	0.317354	29	60	89	412
GO:1902221 erythrose 4-phosphate/phosphoenolpyruvate family amino acid metabolic process	89	0.317354	0.83	0.216	Biological Process	GO:1902221	erythrose 4-phosphate/phosphoenolpyruvate family amino acid metabolic process	0.0395312	0.317354	29	60	89	412
GO:0015211 purine nucleoside transmembrane transporter activity	17	0.31767	0.151	0.254	Molecular Function	GO:0015211	purine nucleoside transmembrane transporter activity	0.0639769	0.31767	6	11	17	67
GO:0016615 malate dehydrogenase activity	25	0.31767	0.222	0.236	Molecular Function	GO:0016615	malate dehydrogenase activity	0.0640656	0.31767	6	19	25	106
GO:0006949 syncytium formation	6	0.317744	0.056	0.4	Biological Process	GO:0006949	syncytium formation	0.0397378	0.317744	1	5	6	15
GO:0014066 regulation of phosphatidylinositol 3-kinase signaling	6	0.317744	0.056	0.4	Biological Process	GO:0014066	regulation of phosphatidylinositol 3-kinase signaling	0.0397378	0.317744	0	6	6	15
GO:0080092 regulation of pollen tube growth	6	0.317744	0.056	0.4	Biological Process	GO:0080092	regulation of pollen tube growth	0.0397378	0.317744	2	4	6	15
GO:0009646 response to absence of light	19	0.31813	0.177	0.271	Biological Process	GO:0009646	response to absence of light	0.0401624	0.31813	13	6	19	70
GO:0009558 embryo sac cellularization	4	0.31813	0.037	0.5	Biological Process	GO:0009558	embryo sac cellularization	0.0405466	0.31813	2	2	4	8
GO:0010540 basipetal auxin transport	4	0.31813	0.037	0.5	Biological Process	GO:0010540	basipetal auxin transport	0.0405466	0.31813	3	1	4	8
GO:0015744 succinate transport	4	0.31813	0.037	0.5	Biological Process	GO:0015744	succinate transport	0.0405466	0.31813	0	4	4	8
GO:0033358 UDP-L-arabinose biosynthetic process	4	0.31813	0.037	0.5	Biological Process	GO:0033358	UDP-L-arabinose biosynthetic process	0.0405466	0.31813	0	4	4	8
GO:0040030 regulation of molecular function, epigenetic	4	0.31813	0.037	0.5	Biological Process	GO:0040030	regulation of molecular function, epigenetic	0.0405466	0.31813	0	4	4	8
GO:0045227 capsule polysaccharide biosynthetic process	4	0.31813	0.037	0.5	Biological Process	GO:0045227	capsule polysaccharide biosynthetic process	0.0405466	0.31813	0	4	4	8
GO:0045230 capsule organization	4	0.31813	0.037	0.5	Biological Process	GO:0045230	capsule organization	0.0405466	0.31813	0	4	4	8
GO:0046928 regulation of neurotransmitter secretion	4	0.31813	0.037	0.5	Biological Process	GO:0046928	regulation of neurotransmitter secretion	0.0405466	0.31813	1	3	4	8
GO:0051588 regulation of neurotransmitter transport	4	0.31813	0.037	0.5	Biological Process	GO:0051588	regulation of neurotransmitter transport	0.0405466	0.31813	1	3	4	8
GO:0060218 hematopoietic stem cell differentiation	4	0.31813	0.037	0.5	Biological Process	GO:0060218	hematopoietic stem cell differentiation	0.0405466	0.31813	4	0	4	8
GO:0071422 succinate transmembrane transport	4	0.31813	0.037	0.5	Biological Process	GO:0071422	succinate transmembrane transport	0.0405466	0.31813	0	4	4	8
GO:0097286 iron ion import	4	0.31813	0.037	0.5	Biological Process	GO:0097286	iron ion import	0.0405466	0.31813	4	0	4	8
GO:0007059 chromosome segregation	319	0.31813	2.975	0.198	Biological Process	GO:0007059	chromosome segregation	0.0408103	0.31813	68	251	319	1611
GO:0006293 nucleotide-excision repair, preincision complex stabilization	7	0.31813	0.065	0.368	Biological Process	GO:0006293	nucleotide-excision repair, preincision complex stabilization	0.0422923	0.31813	7	0	7	19
GO:0009902 chloroplast relocation	7	0.31813	0.065	0.368	Biological Process	GO:0009902	chloroplast relocation	0.0422923	0.31813	0	7	7	19
GO:0019295 coenzyme M biosynthetic process	7	0.31813	0.065	0.368	Biological Process	GO:0019295	coenzyme M biosynthetic process	0.0422923	0.31813	3	4	7	19
GO:0019296 coenzyme M metabolic process	7	0.31813	0.065	0.368	Biological Process	GO:0019296	coenzyme M metabolic process	0.0422923	0.31813	3	4	7	19
GO:0019750 chloroplast localization	7	0.31813	0.065	0.368	Biological Process	GO:0019750	chloroplast localization	0.0422923	0.31813	0	7	7	19
GO:0051644 plastid localization	7	0.31813	0.065	0.368	Biological Process	GO:0051644	plastid localization	0.0422923	0.31813	0	7	7	19
GO:0051667 establishment of plastid localization	7	0.31813	0.065	0.368	Biological Process	GO:0051667	establishment of plastid localization	0.0422923	0.31813	0	7	7	19
GO:0060236 regulation of mitotic spindle organization	7	0.31813	0.065	0.368	Biological Process	GO:0060236	regulation of mitotic spindle organization	0.0422923	0.31813	0	7	7	19
GO:0090224 regulation of spindle organization	7	0.31813	0.065	0.368	Biological Process	GO:0090224	regulation of spindle organization	0.0422923	0.31813	0	7	7	19
GO:2000001 regulation of DNA damage checkpoint	7	0.31813	0.065	0.368	Biological Process	GO:2000001	regulation of DNA damage checkpoint	0.0422923	0.31813	2	5	7	19
GO:0009691 cytokinin biosynthetic process	8	0.31813	0.075	0.348	Biological Process	GO:0009691	cytokinin biosynthetic process	0.0430515	0.31813	1	7	8	23
GO:0034332 adherens junction organization	8	0.31813	0.075	0.348	Biological Process	GO:0034332	adherens junction organization	0.0430515	0.31813	1	7	8	23
GO:0051647 nucleus localization	8	0.31813	0.075	0.348	Biological Process	GO:0051647	nucleus localization	0.0430515	0.31813	0	8	8	23
GO:0006950 response to stress	1896	0.31813	17.682	0.187	Biological Process	GO:0006950	response to stress	0.0433687	0.31813	678	1218	1896	10132
GO:0018212 peptidyl-tyrosine modification	23	0.31813	0.214	0.258	Biological Process	GO:0018212	peptidyl-tyrosine modification	0.0438062	0.31813	1	22	23	89
GO:0044772 mitotic cell cycle phase transition	98	0.31813	0.914	0.213	Biological Process	GO:0044772	mitotic cell cycle phase transition	0.0443557	0.31813	15	83	98	460
GO:0000390 spliceosomal complex disassembly	3	0.31813	0.028	0.6	Biological Process	GO:0000390	spliceosomal complex disassembly	0.0444234	0.31813	1	2	3	5
GO:0002752 cell surface pattern recognition receptor signaling pathway	3	0.31813	0.028	0.6	Biological Process	GO:0002752	cell surface pattern recognition receptor signaling pathway	0.0444234	0.31813	0	3	3	5
GO:0003205 cardiac chamber development	3	0.31813	0.028	0.6	Biological Process	GO:0003205	cardiac chamber development	0.0444234	0.31813	0	3	3	5
GO:0003373 dynamin polymerization involved in membrane fission	3	0.31813	0.028	0.6	Biological Process	GO:0003373	dynamin polymerization involved in membrane fission	0.0444234	0.31813	0	3	3	5
GO:0003374 dynamin polymerization involved in mitochondrial fission	3	0.31813	0.028	0.6	Biological Process	GO:0003374	dynamin polymerization involved in mitochondrial fission	0.0444234	0.31813	0	3	3	5
GO:0006343 establishment of chromatin silencing	3	0.31813	0.028	0.6	Biological Process	GO:0006343	establishment of chromatin silencing	0.0444234	0.31813	0	3	3	5
GO:0006667 sphinganine metabolic process	3	0.31813	0.028	0.6	Biological Process	GO:0006667	sphinganine metabolic process	0.0444234	0.31813	0	3	3	5
GO:0006684 sphingomyelin metabolic process	3	0.31813	0.028	0.6	Biological Process	GO:0006684	sphingomyelin metabolic process	0.0444234	0.31813	0	3	3	5
GO:0006686 sphingomyelin biosynthetic process	3	0.31813	0.028	0.6	Biological Process	GO:0006686	sphingomyelin biosynthetic process	0.0444234	0.31813	0	3	3	5
GO:0006697 ecdysone biosynthetic process	3	0.31813	0.028	0.6	Biological Process	GO:0006697	ecdysone biosynthetic process	0.0444234	0.31813	3	0	3	5
GO:0006723 cuticle hydrocarbon biosynthetic process	3	0.31813	0.028	0.6	Biological Process	GO:0006723	cuticle hydrocarbon biosynthetic process	0.0444234	0.31813	0	3	3	5
GO:0007390 germ-band shortening	3	0.31813	0.028	0.6	Biological Process	GO:0007390	germ-band shortening	0.0444234	0.31813	3	0	3	5
GO:0007442 hindgut morphogenesis	3	0.31813	0.028	0.6	Biological Process	GO:0007442	hindgut morphogenesis	0.0444234	0.31813	3	0	3	5
GO:0007443 Malpighian tubule morphogenesis	3	0.31813	0.028	0.6	Biological Process	GO:0007443	Malpighian tubule morphogenesis	0.0444234	0.31813	3	0	3	5
GO:0007458 progression of morphogenetic furrow involved in compound eye morphogenesis	3	0.31813	0.028	0.6	Biological Process	GO:0007458	progression of morphogenetic furrow involved in compound eye morphogenesis	0.0444234	0.31813	3	0	3	5
GO:0008205 ecdysone metabolic process	3	0.31813	0.028	0.6	Biological Process	GO:0008205	ecdysone metabolic process	0.0444234	0.31813	3	0	3	5
GO:0010133 proline catabolic process to glutamate	3	0.31813	0.028	0.6	Biological Process	GO:0010133	proline catabolic process to glutamate	0.0444234	0.31813	2	1	3	5
GO:0010830 regulation of myotube differentiation	3	0.31813	0.028	0.6	Biological Process	GO:0010830	regulation of myotube differentiation	0.0444234	0.31813	0	3	3	5
GO:0010938 cytoplasmic microtubule depolymerization	3	0.31813	0.028	0.6	Biological Process	GO:0010938	cytoplasmic microtubule depolymerization	0.0444234	0.31813	0	3	3	5
GO:0019499 cyanide metabolic process	3	0.31813	0.028	0.6	Biological Process	GO:0019499	cyanide metabolic process	0.0444234	0.31813	0	3	3	5
GO:0019500 cyanide catabolic process	3	0.31813	0.028	0.6	Biological Process	GO:0019500	cyanide catabolic process	0.0444234	0.31813	0	3	3	5
GO:0022010 central nervous system myelination	3	0.31813	0.028	0.6	Biological Process	GO:0022010	central nervous system myelination	0.0444234	0.31813	3	0	3	5
GO:0030723 ovarian fusome organization	3	0.31813	0.028	0.6	Biological Process	GO:0030723	ovarian fusome organization	0.0444234	0.31813	2	1	3	5
GO:0031022 nuclear migration along microfilament	3	0.31813	0.028	0.6	Biological Process	GO:0031022	nuclear migration along microfilament	0.0444234	0.31813	0	3	3	5
GO:0031937 positive regulation of chromatin silencing	3	0.31813	0.028	0.6	Biological Process	GO:0031937	positive regulation of chromatin silencing	0.0444234	0.31813	0	3	3	5
GO:0031939 negative regulation of chromatin silencing at telomere	3	0.31813	0.028	0.6	Biological Process	GO:0031939	negative regulation of chromatin silencing at telomere	0.0444234	0.31813	0	3	3	5
GO:0032291 axon ensheathment in central nervous system	3	0.31813	0.028	0.6	Biological Process	GO:0032291	axon ensheathment in central nervous system	0.0444234	0.31813	3	0	3	5
GO:0032490 detection of molecule of bacterial origin	3	0.31813	0.028	0.6	Biological Process	GO:0032490	detection of molecule of bacterial origin	0.0444234	0.31813	0	3	3	5
GO:0032491 detection of molecule of fungal origin	3	0.31813	0.028	0.6	Biological Process	GO:0032491	detection of molecule of fungal origin	0.0444234	0.31813	0	3	3	5
GO:0032494 response to peptidoglycan	3	0.31813	0.028	0.6	Biological Process	GO:0032494	response to peptidoglycan	0.0444234	0.31813	0	3	3	5
GO:0032499 detection of peptidoglycan	3	0.31813	0.028	0.6	Biological Process	GO:0032499	detection of peptidoglycan	0.0444234	0.31813	0	3	3	5
GO:0033319 UDP-D-xylose metabolic process	3	0.31813	0.028	0.6	Biological Process	GO:0033319	UDP-D-xylose metabolic process	0.0444234	0.31813	0	3	3	5
GO:0033320 UDP-D-xylose biosynthetic process	3	0.31813	0.028	0.6	Biological Process	GO:0033320	UDP-D-xylose biosynthetic process	0.0444234	0.31813	0	3	3	5
GO:0033383 geranyl diphosphate metabolic process	3	0.31813	0.028	0.6	Biological Process	GO:0033383	geranyl diphosphate metabolic process	0.0444234	0.31813	0	3	3	5
GO:0033384 geranyl diphosphate biosynthetic process	3	0.31813	0.028	0.6	Biological Process	GO:0033384	geranyl diphosphate biosynthetic process	0.0444234	0.31813	0	3	3	5
GO:0034331 cell junction maintenance	3	0.31813	0.028	0.6	Biological Process	GO:0034331	cell junction maintenance	0.0444234	0.31813	0	3	3	5
GO:0034334 adherens junction maintenance	3	0.31813	0.028	0.6	Biological Process	GO:0034334	adherens junction maintenance	0.0444234	0.31813	0	3	3	5
GO:0042249 establishment of planar polarity of embryonic epithelium	3	0.31813	0.028	0.6	Biological Process	GO:0042249	establishment of planar polarity of embryonic epithelium	0.0444234	0.31813	0	3	3	5
GO:0045217 cell-cell junction maintenance	3	0.31813	0.028	0.6	Biological Process	GO:0045217	cell-cell junction maintenance	0.0444234	0.31813	0	3	3	5
GO:0045218 zonula adherens maintenance	3	0.31813	0.028	0.6	Biological Process	GO:0045218	zonula adherens maintenance	0.0444234	0.31813	0	3	3	5
GO:0045478 fusome organization	3	0.31813	0.028	0.6	Biological Process	GO:0045478	fusome organization	0.0444234	0.31813	2	1	3	5
GO:0046511 sphinganine biosynthetic process	3	0.31813	0.028	0.6	Biological Process	GO:0046511	sphinganine biosynthetic process	0.0444234	0.31813	0	3	3	5
GO:0048619 embryonic hindgut morphogenesis	3	0.31813	0.028	0.6	Biological Process	GO:0048619	embryonic hindgut morphogenesis	0.0444234	0.31813	3	0	3	5
GO:0051410 detoxification of nitrogen compound	3	0.31813	0.028	0.6	Biological Process	GO:0051410	detoxification of nitrogen compound	0.0444234	0.31813	0	3	3	5
GO:0060404 axonemal microtubule depolymerization	3	0.31813	0.028	0.6	Biological Process	GO:0060404	axonemal microtubule depolymerization	0.0444234	0.31813	0	3	3	5
GO:0061523 cilium disassembly	3	0.31813	0.028	0.6	Biological Process	GO:0061523	cilium disassembly	0.0444234	0.31813	0	3	3	5
GO:0061525 hindgut development	3	0.31813	0.028	0.6	Biological Process	GO:0061525	hindgut development	0.0444234	0.31813	3	0	3	5
GO:0061724 lipophagy	3	0.31813	0.028	0.6	Biological Process	GO:0061724	lipophagy	0.0444234	0.31813	0	3	3	5
GO:0070462 plus-end specific microtubule depolymerization	3	0.31813	0.028	0.6	Biological Process	GO:0070462	plus-end specific microtubule depolymerization	0.0444234	0.31813	0	3	3	5
GO:0090136 epithelial cell-cell adhesion	3	0.31813	0.028	0.6	Biological Process	GO:0090136	epithelial cell-cell adhesion	0.0444234	0.31813	0	3	3	5
GO:0097066 response to thyroid hormone	3	0.31813	0.028	0.6	Biological Process	GO:0097066	response to thyroid hormone	0.0444234	0.31813	0	3	3	5
GO:0099515 actin filament-based transport	3	0.31813	0.028	0.6	Biological Process	GO:0099515	actin filament-based transport	0.0444234	0.31813	0	3	3	5
GO:1903218 regulation of malate dehydrogenase (decarboxylating) (NADP+) activity	3	0.31813	0.028	0.6	Biological Process	GO:1903218	regulation of malate dehydrogenase (decarboxylating) (NADP+) activity	0.0444234	0.31813	3	0	3	5
GO:1903220 positive regulation of malate dehydrogenase (decarboxylating) (NADP+) activity	3	0.31813	0.028	0.6	Biological Process	GO:1903220	positive regulation of malate dehydrogenase (decarboxylating) (NADP+) activity	0.0444234	0.31813	3	0	3	5
GO:1904502 regulation of lipophagy	3	0.31813	0.028	0.6	Biological Process	GO:1904502	regulation of lipophagy	0.0444234	0.31813	0	3	3	5
GO:1904504 positive regulation of lipophagy	3	0.31813	0.028	0.6	Biological Process	GO:1904504	positive regulation of lipophagy	0.0444234	0.31813	0	3	3	5
GO:2000034 regulation of seed maturation	3	0.31813	0.028	0.6	Biological Process	GO:2000034	regulation of seed maturation	0.0444234	0.31813	0	3	3	5
GO:2000095 regulation of Wnt signaling pathway, planar cell polarity pathway	3	0.31813	0.028	0.6	Biological Process	GO:2000095	regulation of Wnt signaling pathway, planar cell polarity pathway	0.0444234	0.31813	0	3	3	5
GO:0016799 hydrolase activity, hydrolyzing N-glycosyl compounds	29	0.318997	0.258	0.23	Molecular Function	GO:0016799	hydrolase activity, hydrolyzing N-glycosyl compounds	0.0644735	0.318997	2	27	29	126
GO:0009860 pollen tube growth	21	0.3211	0.196	0.263	Biological Process	GO:0009860	pollen tube growth	0.0449919	0.3211	9	12	21	80
GO:0002831 regulation of response to biotic stimulus	35	0.3211	0.326	0.24	Biological Process	GO:0002831	regulation of response to biotic stimulus	0.0450199	0.3211	16	19	35	146
GO:0006096 glycolytic process	120	0.3211	1.119	0.209	Biological Process	GO:0006096	glycolytic process	0.0451041	0.3211	31	89	120	573
GO:0006757 ATP generation from ADP	120	0.3211	1.119	0.209	Biological Process	GO:0006757	ATP generation from ADP	0.0451041	0.3211	31	89	120	573
GO:0046031 ADP metabolic process	120	0.3211	1.119	0.209	Biological Process	GO:0046031	ADP metabolic process	0.0451041	0.3211	31	89	120	573
GO:0015116 sulfate transmembrane transporter activity	94	0.323868	0.836	0.202	Molecular Function	GO:0015116	sulfate transmembrane transporter activity	0.0656007	0.323868	28	66	94	466
GO:1901000 regulation of response to salt stress	19	0.325877	0.177	0.268	Biological Process	GO:1901000	regulation of response to salt stress	0.0458289	0.325877	7	12	19	71
GO:0000939 condensed chromosome inner kinetochore	4	0.32753	0.054	0.444	Cellular Component	GO:0000939	condensed chromosome inner kinetochore	0.0601445	0.32753	0	4	4	9
GO:0030055 cell-substrate junction	4	0.32753	0.054	0.444	Cellular Component	GO:0030055	cell-substrate junction	0.0601445	0.32753	1	3	4	9
GO:0031511 Mis6-Sim4 complex	4	0.32753	0.054	0.444	Cellular Component	GO:0031511	Mis6-Sim4 complex	0.0601445	0.32753	0	4	4	9
GO:0000911 cytokinesis by cell plate formation	17	0.327661	0.159	0.274	Biological Process	GO:0000911	cytokinesis by cell plate formation	0.0461342	0.327661	0	17	17	62
GO:0009067 aspartate family amino acid biosynthetic process	208	0.328688	1.94	0.202	Biological Process	GO:0009067	aspartate family amino acid biosynthetic process	0.0463855	0.328688	45	163	208	1031
GO:0009095 aromatic amino acid family biosynthetic process, prephenate pathway	12	0.328688	0.112	0.3	Biological Process	GO:0009095	aromatic amino acid family biosynthetic process, prephenate pathway	0.0463876	0.328688	1	11	12	40
GO:1902554 serine/threonine protein kinase complex	30	0.330297	0.408	0.236	Cellular Component	GO:1902554	serine/threonine protein kinase complex	0.0609992	0.330297	13	17	30	127
GO:0019932 second-messenger-mediated signaling	22	0.333529	0.205	0.259	Biological Process	GO:0019932	second-messenger-mediated signaling	0.0471261	0.333529	7	15	22	85
GO:0050308 sugar-phosphatase activity	20	0.333795	0.178	0.244	Molecular Function	GO:0050308	sugar-phosphatase activity	0.0678324	0.333795	3	17	20	82
GO:0018826 methionine gamma-lyase activity	8	0.333795	0.071	0.308	Molecular Function	GO:0018826	methionine gamma-lyase activity	0.068589	0.333795	0	8	8	26
GO:0016623 oxidoreductase activity, acting on the aldehyde or oxo group of donors, oxygen as acceptor	12	0.333795	0.107	0.273	Molecular Function	GO:0016623	oxidoreductase activity, acting on the aldehyde or oxo group of donors, oxygen as acceptor	0.0686082	0.333795	8	4	12	44
GO:0000293 ferric-chelate reductase activity	3	0.333795	0.027	0.5	Molecular Function	GO:0000293	ferric-chelate reductase activity	0.0695223	0.333795	0	3	3	6
GO:0004365 glyceraldehyde-3-phosphate dehydrogenase (NAD+) (phosphorylating) activity	3	0.333795	0.027	0.5	Molecular Function	GO:0004365	glyceraldehyde-3-phosphate dehydrogenase (NAD+) (phosphorylating) activity	0.0695223	0.333795	0	3	3	6
GO:0004604 phosphoadenylyl-sulfate reductase (thioredoxin) activity	3	0.333795	0.027	0.5	Molecular Function	GO:0004604	phosphoadenylyl-sulfate reductase (thioredoxin) activity	0.0695223	0.333795	0	3	3	6
GO:0008899 homoserine O-succinyltransferase activity	3	0.333795	0.027	0.5	Molecular Function	GO:0008899	homoserine O-succinyltransferase activity	0.0695223	0.333795	0	3	3	6
GO:0016750 O-succinyltransferase activity	3	0.333795	0.027	0.5	Molecular Function	GO:0016750	O-succinyltransferase activity	0.0695223	0.333795	0	3	3	6
GO:0033840 NDP-glucose-starch glucosyltransferase activity	3	0.333795	0.027	0.5	Molecular Function	GO:0033840	NDP-glucose-starch glucosyltransferase activity	0.0695223	0.333795	1	2	3	6
GO:0034512 box C/D snoRNA binding	3	0.333795	0.027	0.5	Molecular Function	GO:0034512	box C/D snoRNA binding	0.0695223	0.333795	3	0	3	6
GO:0034513 box H/ACA snoRNA binding	3	0.333795	0.027	0.5	Molecular Function	GO:0034513	box H/ACA snoRNA binding	0.0695223	0.333795	3	0	3	6
GO:0048040 UDP-glucuronate decarboxylase activity	3	0.333795	0.027	0.5	Molecular Function	GO:0048040	UDP-glucuronate decarboxylase activity	0.0695223	0.333795	0	3	3	6
GO:0070704 sterol desaturase activity	3	0.333795	0.027	0.5	Molecular Function	GO:0070704	sterol desaturase activity	0.0695223	0.333795	0	3	3	6
GO:0016417 S-acyltransferase activity	24	0.335787	0.213	0.235	Molecular Function	GO:0016417	S-acyltransferase activity	0.0700851	0.335787	4	20	24	102
GO:0010053 root epidermal cell differentiation	40	0.340723	0.373	0.234	Biological Process	GO:0010053	root epidermal cell differentiation	0.0481989	0.340723	6	34	40	171
GO:0052803 imidazole-containing compound metabolic process	89	0.342584	0.83	0.214	Biological Process	GO:0052803	imidazole-containing compound metabolic process	0.048519	0.342584	13	76	89	416
GO:0016407 acetyltransferase activity	107	0.343971	0.952	0.199	Molecular Function	GO:0016407	acetyltransferase activity	0.0719447	0.343971	29	78	107	538
GO:0009718 anthocyanin-containing compound biosynthetic process	11	0.344362	0.103	0.306	Biological Process	GO:0009718	anthocyanin-containing compound biosynthetic process	0.04883	0.344362	5	6	11	36
GO:0046164 alcohol catabolic process	70	0.344362	0.653	0.219	Biological Process	GO:0046164	alcohol catabolic process	0.0488849	0.344362	16	54	70	320
GO:0061687 detoxification of inorganic compound	35	0.345587	0.326	0.238	Biological Process	GO:0061687	detoxification of inorganic compound	0.0491161	0.345587	9	26	35	147
GO:0060560 developmental growth involved in morphogenesis	64	0.345734	0.597	0.221	Biological Process	GO:0060560	developmental growth involved in morphogenesis	0.0492252	0.345734	13	51	64	290
GO:0000725 recombinational repair	62	0.345734	0.578	0.221	Biological Process	GO:0000725	recombinational repair	0.0492515	0.345734	16	46	62	280
GO:0009311 oligosaccharide metabolic process	207	0.347787	1.93	0.201	Biological Process	GO:0009311	oligosaccharide metabolic process	0.0497823	0.347787	65	142	207	1028
GO:0009448 gamma-aminobutyric acid metabolic process	36	0.347787	0.336	0.237	Biological Process	GO:0009448	gamma-aminobutyric acid metabolic process	0.0498318	0.347787	21	15	36	152
GO:0009450 gamma-aminobutyric acid catabolic process	36	0.347787	0.336	0.237	Biological Process	GO:0009450	gamma-aminobutyric acid catabolic process	0.0498318	0.347787	21	15	36	152
GO:0000304 response to singlet oxygen	5	0.347787	0.047	0.417	Biological Process	GO:0000304	response to singlet oxygen	0.0500625	0.347787	5	0	5	12
GO:0016572 histone phosphorylation	5	0.347787	0.047	0.417	Biological Process	GO:0016572	histone phosphorylation	0.0500625	0.347787	0	5	5	12
GO:0019049 evasion or tolerance of host defenses by virus	5	0.347787	0.047	0.417	Biological Process	GO:0019049	evasion or tolerance of host defenses by virus	0.0500625	0.347787	2	3	5	12
GO:0036092 phosphatidylinositol-3-phosphate biosynthetic process	5	0.347787	0.047	0.417	Biological Process	GO:0036092	phosphatidylinositol-3-phosphate biosynthetic process	0.0500625	0.347787	5	0	5	12
GO:0048496 maintenance of organ identity	5	0.347787	0.047	0.417	Biological Process	GO:0048496	maintenance of organ identity	0.0500625	0.347787	0	5	5	12
GO:0089722 phosphoenolpyruvate transmembrane transport	5	0.347787	0.047	0.417	Biological Process	GO:0089722	phosphoenolpyruvate transmembrane transport	0.0500625	0.347787	0	5	5	12
GO:0003847 1-alkyl-2-acetylglycerophosphocholine esterase activity	7	0.350075	0.062	0.318	Molecular Function	GO:0003847	1-alkyl-2-acetylglycerophosphocholine esterase activity	0.0733755	0.350075	0	7	7	22
GO:0009569 chloroplast starch grain	7	0.352914	0.095	0.333	Cellular Component	GO:0009569	chloroplast starch grain	0.0662167	0.352914	2	5	7	21
GO:0009531 secondary cell wall	5	0.352914	0.068	0.385	Cellular Component	GO:0009531	secondary cell wall	0.0662871	0.352914	0	5	5	13
GO:0048226 Casparian strip	5	0.352914	0.068	0.385	Cellular Component	GO:0048226	Casparian strip	0.0662871	0.352914	0	5	5	13
GO:2000280 regulation of root development	24	0.353162	0.224	0.253	Biological Process	GO:2000280	regulation of root development	0.0508946	0.353162	2	22	24	95
GO:0048645 organ formation	10	0.354439	0.093	0.312	Biological Process	GO:0048645	organ formation	0.0511374	0.354439	7	3	10	32
GO:0016661 oxidoreductase activity, acting on other nitrogenous compounds as donors	14	0.357222	0.125	0.259	Molecular Function	GO:0016661	oxidoreductase activity, acting on other nitrogenous compounds as donors	0.0750307	0.357222	0	14	14	54
GO:0004471 malate dehydrogenase (decarboxylating) (NAD+) activity	9	0.357276	0.08	0.29	Molecular Function	GO:0004471	malate dehydrogenase (decarboxylating) (NAD+) activity	0.0764403	0.357276	3	6	9	31
GO:0015932 nucleobase-containing compound transmembrane transporter activity	37	0.357276	0.329	0.219	Molecular Function	GO:0015932	nucleobase-containing compound transmembrane transporter activity	0.0774439	0.357276	8	29	37	169
GO:0005213 structural constituent of chorion	6	0.357276	0.053	0.333	Molecular Function	GO:0005213	structural constituent of chorion	0.0776175	0.357276	0	6	6	18
GO:0033201 alpha-1,4-glucan synthase activity	6	0.357276	0.053	0.333	Molecular Function	GO:0033201	alpha-1,4-glucan synthase activity	0.0776175	0.357276	2	4	6	18
GO:1901681 sulfur compound binding	36	0.357276	0.32	0.22	Molecular Function	GO:1901681	sulfur compound binding	0.0781816	0.357276	14	22	36	164
GO:0043138 3'-5' DNA helicase activity	12	0.357276	0.107	0.267	Molecular Function	GO:0043138	3'-5' DNA helicase activity	0.0793467	0.357276	1	11	12	45
GO:0008373 sialyltransferase activity	4	0.357276	0.036	0.4	Molecular Function	GO:0008373	sialyltransferase activity	0.0795794	0.357276	0	4	4	10
GO:0008934 inositol monophosphate 1-phosphatase activity	4	0.357276	0.036	0.4	Molecular Function	GO:0008934	inositol monophosphate 1-phosphatase activity	0.0795794	0.357276	0	4	4	10
GO:0030628 pre-mRNA 3'-splice site binding	4	0.357276	0.036	0.4	Molecular Function	GO:0030628	pre-mRNA 3'-splice site binding	0.0795794	0.357276	4	0	4	10
GO:0052832 inositol monophosphate 3-phosphatase activity	4	0.357276	0.036	0.4	Molecular Function	GO:0052832	inositol monophosphate 3-phosphatase activity	0.0795794	0.357276	0	4	4	10
GO:0052833 inositol monophosphate 4-phosphatase activity	4	0.357276	0.036	0.4	Molecular Function	GO:0052833	inositol monophosphate 4-phosphatase activity	0.0795794	0.357276	0	4	4	10
GO:0001665 alpha-N-acetylgalactosaminide alpha-2,6-sialyltransferase activity	2	0.357276	0.018	0.667	Molecular Function	GO:0001665	alpha-N-acetylgalactosaminide alpha-2,6-sialyltransferase activity	0.0802497	0.357276	0	2	2	3
GO:0004408 holocytochrome-c synthase activity	2	0.357276	0.018	0.667	Molecular Function	GO:0004408	holocytochrome-c synthase activity	0.0802497	0.357276	0	2	2	3
GO:0004833 tryptophan 2,3-dioxygenase activity	2	0.357276	0.018	0.667	Molecular Function	GO:0004833	tryptophan 2,3-dioxygenase activity	0.0802497	0.357276	0	2	2	3
GO:0005221 intracellular cyclic nucleotide activated cation channel activity	2	0.357276	0.018	0.667	Molecular Function	GO:0005221	intracellular cyclic nucleotide activated cation channel activity	0.0802497	0.357276	2	0	2	3
GO:0016994 precorrin-6A reductase activity	2	0.357276	0.018	0.667	Molecular Function	GO:0016994	precorrin-6A reductase activity	0.0802497	0.357276	0	2	2	3
GO:0019785 ISG15-specific protease activity	2	0.357276	0.018	0.667	Molecular Function	GO:0019785	ISG15-specific protease activity	0.0802497	0.357276	2	0	2	3
GO:0031704 apelin receptor binding	2	0.357276	0.018	0.667	Molecular Function	GO:0031704	apelin receptor binding	0.0802497	0.357276	1	1	2	3
GO:0033728 divinyl chlorophyllide a 8-vinyl-reductase activity	2	0.357276	0.018	0.667	Molecular Function	GO:0033728	divinyl chlorophyllide a 8-vinyl-reductase activity	0.0802497	0.357276	0	2	2	3
GO:0043855 cyclic nucleotide-gated ion channel activity	2	0.357276	0.018	0.667	Molecular Function	GO:0043855	cyclic nucleotide-gated ion channel activity	0.0802497	0.357276	2	0	2	3
GO:0046935 1-phosphatidylinositol-3-kinase regulator activity	2	0.357276	0.018	0.667	Molecular Function	GO:0046935	1-phosphatidylinositol-3-kinase regulator activity	0.0802497	0.357276	0	2	2	3
GO:0047961 glycine N-acyltransferase activity	2	0.357276	0.018	0.667	Molecular Function	GO:0047961	glycine N-acyltransferase activity	0.0802497	0.357276	0	2	2	3
GO:0048307 ferredoxin-nitrite reductase activity	2	0.357276	0.018	0.667	Molecular Function	GO:0048307	ferredoxin-nitrite reductase activity	0.0802497	0.357276	0	2	2	3
GO:0050421 nitrite reductase (NO-forming) activity	2	0.357276	0.018	0.667	Molecular Function	GO:0050421	nitrite reductase (NO-forming) activity	0.0802497	0.357276	0	2	2	3
GO:0050692 DBD domain binding	2	0.357276	0.018	0.667	Molecular Function	GO:0050692	DBD domain binding	0.0802497	0.357276	0	2	2	3
GO:0051744 3,8-divinyl protochlorophyllide a 8-vinyl reductase activity	2	0.357276	0.018	0.667	Molecular Function	GO:0051744	3,8-divinyl protochlorophyllide a 8-vinyl reductase activity	0.0802497	0.357276	0	2	2	3
GO:0052793 pectin acetylesterase activity	2	0.357276	0.018	0.667	Molecular Function	GO:0052793	pectin acetylesterase activity	0.0802497	0.357276	0	2	2	3
GO:0052880 oxidoreductase activity, acting on diphenols and related substances as donors, with copper protein as acceptor	2	0.357276	0.018	0.667	Molecular Function	GO:0052880	oxidoreductase activity, acting on diphenols and related substances as donors, with copper protein as acceptor	0.0802497	0.357276	0	2	2	3
GO:0061666 UFM1 ligase activity	2	0.357276	0.018	0.667	Molecular Function	GO:0061666	UFM1 ligase activity	0.0802497	0.357276	2	0	2	3
GO:0070917 inositol phosphoceramide synthase regulator activity	2	0.357276	0.018	0.667	Molecular Function	GO:0070917	inositol phosphoceramide synthase regulator activity	0.0802497	0.357276	0	2	2	3
GO:1990889 H4K20me3 modified histone binding	2	0.357276	0.018	0.667	Molecular Function	GO:1990889	H4K20me3 modified histone binding	0.0802497	0.357276	2	0	2	3
GO:0004560 alpha-L-fucosidase activity	5	0.357276	0.044	0.357	Molecular Function	GO:0004560	alpha-L-fucosidase activity	0.080391	0.357276	0	5	5	14
GO:0016454 C-palmitoyltransferase activity	5	0.357276	0.044	0.357	Molecular Function	GO:0016454	C-palmitoyltransferase activity	0.080391	0.357276	0	5	5	14
GO:0071917 triose-phosphate transmembrane transporter activity	5	0.357276	0.044	0.357	Molecular Function	GO:0071917	triose-phosphate transmembrane transporter activity	0.080391	0.357276	0	5	5	14
GO:0015936 coenzyme A metabolic process	51	0.358069	0.476	0.226	Biological Process	GO:0015936	coenzyme A metabolic process	0.0517205	0.358069	9	42	51	226
GO:0042732 D-xylose metabolic process	19	0.35991	0.177	0.264	Biological Process	GO:0042732	D-xylose metabolic process	0.052046	0.35991	15	4	19	72
GO:0016999 antibiotic metabolic process	60	0.361751	0.56	0.221	Biological Process	GO:0016999	antibiotic metabolic process	0.0523721	0.361751	23	37	60	271
GO:0016161 beta-amylase activity	10	0.363606	0.089	0.278	Molecular Function	GO:0016161	beta-amylase activity	0.0825658	0.363606	2	8	10	36
GO:0033094 butane-1,4-diamine:2-oxoglutarate aminotransferase activity	10	0.363606	0.089	0.278	Molecular Function	GO:0033094	butane-1,4-diamine:2-oxoglutarate aminotransferase activity	0.0825658	0.363606	9	1	10	36
GO:0004707 MAP kinase activity	13	0.363606	0.116	0.26	Molecular Function	GO:0004707	MAP kinase activity	0.0826159	0.363606	1	12	13	50
GO:0004847 urea carboxylase activity	13	0.363606	0.116	0.26	Molecular Function	GO:0004847	urea carboxylase activity	0.0826159	0.363606	3	10	13	50
GO:0015165 pyrimidine nucleotide-sugar transmembrane transporter activity	13	0.363606	0.116	0.26	Molecular Function	GO:0015165	pyrimidine nucleotide-sugar transmembrane transporter activity	0.0826159	0.363606	0	13	13	50
GO:0051233 spindle midzone	10	0.363789	0.136	0.294	Cellular Component	GO:0051233	spindle midzone	0.0687114	0.363789	0	10	10	34
GO:0004765 shikimate kinase activity	8	0.364745	0.071	0.296	Molecular Function	GO:0004765	shikimate kinase activity	0.0831959	0.364745	1	7	8	27
GO:0070204 2-succinyl-5-enolpyruvyl-6-hydroxy-3-cyclohexene-1-carboxylic-acid synthase activity	8	0.364745	0.071	0.296	Molecular Function	GO:0070204	2-succinyl-5-enolpyruvyl-6-hydroxy-3-cyclohexene-1-carboxylic-acid synthase activity	0.0831959	0.364745	6	2	8	27
GO:0010971 positive regulation of G2/M transition of mitotic cell cycle	9	0.365509	0.084	0.321	Biological Process	GO:0010971	positive regulation of G2/M transition of mitotic cell cycle	0.0531583	0.365509	1	8	9	28
GO:0019556 histidine catabolic process to glutamate and formamide	9	0.365509	0.084	0.321	Biological Process	GO:0019556	histidine catabolic process to glutamate and formamide	0.0531583	0.365509	0	9	9	28
GO:0043606 formamide metabolic process	9	0.365509	0.084	0.321	Biological Process	GO:0043606	formamide metabolic process	0.0531583	0.365509	0	9	9	28
GO:0043622 cortical microtubule organization	9	0.365509	0.084	0.321	Biological Process	GO:0043622	cortical microtubule organization	0.0531583	0.365509	0	9	9	28
GO:0030198 extracellular matrix organization	74	0.369049	0.69	0.216	Biological Process	GO:0030198	extracellular matrix organization	0.0540967	0.369049	13	61	74	342
GO:0043062 extracellular structure organization	74	0.369049	0.69	0.216	Biological Process	GO:0043062	extracellular structure organization	0.0540967	0.369049	13	61	74	342
GO:0001109 promoter clearance during DNA-templated transcription	6	0.369049	0.056	0.375	Biological Process	GO:0001109	promoter clearance during DNA-templated transcription	0.0541011	0.369049	6	0	6	16
GO:0001111 promoter clearance from RNA polymerase II promoter	6	0.369049	0.056	0.375	Biological Process	GO:0001111	promoter clearance from RNA polymerase II promoter	0.0541011	0.369049	6	0	6	16
GO:0015714 phosphoenolpyruvate transport	6	0.369049	0.056	0.375	Biological Process	GO:0015714	phosphoenolpyruvate transport	0.0541011	0.369049	0	6	6	16
GO:0040019 positive regulation of embryonic development	6	0.369049	0.056	0.375	Biological Process	GO:0040019	positive regulation of embryonic development	0.0541011	0.369049	6	0	6	16
GO:0044406 adhesion of symbiont to host	6	0.369049	0.056	0.375	Biological Process	GO:0044406	adhesion of symbiont to host	0.0541011	0.369049	2	4	6	16
GO:0032806 carboxy-terminal domain protein kinase complex	21	0.370552	0.285	0.247	Cellular Component	GO:0032806	carboxy-terminal domain protein kinase complex	0.0703777	0.370552	9	12	21	85
GO:0042445 hormone metabolic process	95	0.3711	0.886	0.212	Biological Process	GO:0042445	hormone metabolic process	0.0544845	0.3711	24	71	95	449
GO:0006528 asparagine metabolic process	20	0.3711	0.187	0.26	Biological Process	GO:0006528	asparagine metabolic process	0.0546132	0.3711	12	8	20	77
GO:0034087 establishment of mitotic sister chromatid cohesion	8	0.3711	0.075	0.333	Biological Process	GO:0034087	establishment of mitotic sister chromatid cohesion	0.0546476	0.3711	3	5	8	24
GO:0046519 sphingoid metabolic process	8	0.3711	0.075	0.333	Biological Process	GO:0046519	sphingoid metabolic process	0.0546476	0.3711	0	8	8	24
GO:0046173 polyol biosynthetic process	23	0.371831	0.214	0.253	Biological Process	GO:0046173	polyol biosynthetic process	0.0548169	0.371831	7	16	23	91
GO:0019064 fusion of virus membrane with host plasma membrane	12	0.371906	0.112	0.293	Biological Process	GO:0019064	fusion of virus membrane with host plasma membrane	0.0551453	0.371906	4	8	12	41
GO:0039663 membrane fusion involved in viral entry into host cell	12	0.371906	0.112	0.293	Biological Process	GO:0039663	membrane fusion involved in viral entry into host cell	0.0551453	0.371906	4	8	12	41
GO:0044800 multi-organism membrane fusion	12	0.371906	0.112	0.293	Biological Process	GO:0044800	multi-organism membrane fusion	0.0551453	0.371906	4	8	12	41
GO:0031214 biomineral tissue development	7	0.371906	0.065	0.35	Biological Process	GO:0031214	biomineral tissue development	0.0551976	0.371906	4	3	7	20
GO:0050826 response to freezing	7	0.371906	0.065	0.35	Biological Process	GO:0050826	response to freezing	0.0551976	0.371906	4	3	7	20
GO:2000012 regulation of auxin polar transport	7	0.371906	0.065	0.35	Biological Process	GO:2000012	regulation of auxin polar transport	0.0551976	0.371906	0	7	7	20
GO:0000086 G2/M transition of mitotic cell cycle	32	0.375439	0.298	0.239	Biological Process	GO:0000086	G2/M transition of mitotic cell cycle	0.0557841	0.375439	6	26	32	134
GO:0046434 organophosphate catabolic process	90	0.376059	0.839	0.212	Biological Process	GO:0046434	organophosphate catabolic process	0.0559386	0.376059	19	71	90	424
GO:0035639 purine ribonucleoside triphosphate binding	1890	0.377667	16.809	0.179	Molecular Function	GO:0035639	purine ribonucleoside triphosphate binding	0.0863096	0.377667	429	1461	1890	10582
GO:0015098 molybdate ion transmembrane transporter activity	92	0.379158	0.818	0.199	Molecular Function	GO:0015098	molybdate ion transmembrane transporter activity	0.0868174	0.379158	25	67	92	462
GO:0010015 root morphogenesis	76	0.380522	0.709	0.215	Biological Process	GO:0010015	root morphogenesis	0.0566674	0.380522	10	66	76	353
GO:0070726 cell wall assembly	14	0.380522	0.131	0.28	Biological Process	GO:0070726	cell wall assembly	0.0567285	0.380522	0	14	14	50
GO:0009151 purine deoxyribonucleotide metabolic process	16	0.380782	0.149	0.271	Biological Process	GO:0009151	purine deoxyribonucleotide metabolic process	0.0568303	0.380782	0	16	16	59
GO:0043101 purine-containing compound salvage	21	0.381155	0.196	0.256	Biological Process	GO:0043101	purine-containing compound salvage	0.0569491	0.381155	2	19	21	82
GO:0050793 regulation of developmental process	357	0.387049	3.329	0.195	Biological Process	GO:0050793	regulation of developmental process	0.0578938	0.387049	129	228	357	1827
GO:0031436 BRCA1-BARD1 complex	3	0.387969	0.041	0.5	Cellular Component	GO:0031436	BRCA1-BARD1 complex	0.0744998	0.387969	0	3	3	6
GO:0071920 cleavage body	3	0.387969	0.041	0.5	Cellular Component	GO:0071920	cleavage body	0.0744998	0.387969	3	0	3	6
GO:0010497 plasmodesmata-mediated intercellular transport	11	0.390757	0.103	0.297	Biological Process	GO:0010497	plasmodesmata-mediated intercellular transport	0.0585132	0.390757	0	11	11	37
GO:0005230 extracellular ligand-gated ion channel activity	17	0.392429	0.151	0.243	Molecular Function	GO:0005230	extracellular ligand-gated ion channel activity	0.0900289	0.392429	4	13	17	70
GO:0004121 cystathionine beta-lyase activity	7	0.392745	0.062	0.304	Molecular Function	GO:0004121	cystathionine beta-lyase activity	0.0902743	0.392745	0	7	7	23
GO:0000345 cytosolic DNA-directed RNA polymerase complex	16	0.392796	0.217	0.258	Cellular Component	GO:0000345	cytosolic DNA-directed RNA polymerase complex	0.0758388	0.392796	15	1	16	62
GO:0019143 3-deoxy-manno-octulosonate-8-phosphatase activity	12	0.395527	0.107	0.261	Molecular Function	GO:0019143	3-deoxy-manno-octulosonate-8-phosphatase activity	0.091088	0.395527	7	5	12	46
GO:0009741 response to brassinosteroid	37	0.395921	0.345	0.233	Biological Process	GO:0009741	response to brassinosteroid	0.0593521	0.395921	15	22	37	159
GO:0033014 tetrapyrrole biosynthetic process	309	0.396719	2.882	0.196	Biological Process	GO:0033014	tetrapyrrole biosynthetic process	0.0595374	0.396719	74	235	309	1573
GO:0046943 carboxylic acid transmembrane transporter activity	223	0.397979	1.983	0.189	Molecular Function	GO:0046943	carboxylic acid transmembrane transporter activity	0.0918279	0.397979	78	145	223	1180
GO:0009543 chloroplast thylakoid lumen	29	0.402829	0.394	0.232	Cellular Component	GO:0009543	chloroplast thylakoid lumen	0.0781988	0.402829	0	29	29	125
GO:0034219 carbohydrate transmembrane transport	32	0.404976	0.298	0.237	Biological Process	GO:0034219	carbohydrate transmembrane transport	0.0608436	0.404976	11	21	32	135
GO:0045143 homologous chromosome segregation	23	0.40559	0.214	0.25	Biological Process	GO:0045143	homologous chromosome segregation	0.061003	0.40559	4	19	23	92
GO:0009684 indoleacetic acid biosynthetic process	10	0.406744	0.093	0.303	Biological Process	GO:0009684	indoleacetic acid biosynthetic process	0.0618824	0.406744	6	4	10	33
GO:0010162 seed dormancy process	10	0.406744	0.093	0.303	Biological Process	GO:0010162	seed dormancy process	0.0618824	0.406744	4	6	10	33
GO:0022611 dormancy process	10	0.406744	0.093	0.303	Biological Process	GO:0022611	dormancy process	0.0618824	0.406744	4	6	10	33
GO:0001556 oocyte maturation	4	0.406744	0.037	0.444	Biological Process	GO:0001556	oocyte maturation	0.0627263	0.406744	0	4	4	9
GO:0001947 heart looping	4	0.406744	0.037	0.444	Biological Process	GO:0001947	heart looping	0.0627263	0.406744	1	3	4	9
GO:0003143 embryonic heart tube morphogenesis	4	0.406744	0.037	0.444	Biological Process	GO:0003143	embryonic heart tube morphogenesis	0.0627263	0.406744	1	3	4	9
GO:0006597 spermine biosynthetic process	4	0.406744	0.037	0.444	Biological Process	GO:0006597	spermine biosynthetic process	0.0627263	0.406744	2	2	4	9
GO:0008215 spermine metabolic process	4	0.406744	0.037	0.444	Biological Process	GO:0008215	spermine metabolic process	0.0627263	0.406744	2	2	4	9
GO:0010366 negative regulation of ethylene biosynthetic process	4	0.406744	0.037	0.444	Biological Process	GO:0010366	negative regulation of ethylene biosynthetic process	0.0627263	0.406744	0	4	4	9
GO:0015742 alpha-ketoglutarate transport	4	0.406744	0.037	0.444	Biological Process	GO:0015742	alpha-ketoglutarate transport	0.0627263	0.406744	0	4	4	9
GO:0031336 negative regulation of sulfur amino acid metabolic process	4	0.406744	0.037	0.444	Biological Process	GO:0031336	negative regulation of sulfur amino acid metabolic process	0.0627263	0.406744	0	4	4	9
GO:0042149 cellular response to glucose starvation	4	0.406744	0.037	0.444	Biological Process	GO:0042149	cellular response to glucose starvation	0.0627263	0.406744	4	0	4	9
GO:0042353 fucose biosynthetic process	4	0.406744	0.037	0.444	Biological Process	GO:0042353	fucose biosynthetic process	0.0627263	0.406744	1	3	4	9
GO:0043137 DNA replication, removal of RNA primer	4	0.406744	0.037	0.444	Biological Process	GO:0043137	DNA replication, removal of RNA primer	0.0627263	0.406744	0	4	4	9
GO:0045763 negative regulation of cellular amino acid metabolic process	4	0.406744	0.037	0.444	Biological Process	GO:0045763	negative regulation of cellular amino acid metabolic process	0.0627263	0.406744	0	4	4	9
GO:0046166 glyceraldehyde-3-phosphate biosynthetic process	4	0.406744	0.037	0.444	Biological Process	GO:0046166	glyceraldehyde-3-phosphate biosynthetic process	0.0627263	0.406744	0	4	4	9
GO:0048281 inflorescence morphogenesis	4	0.406744	0.037	0.444	Biological Process	GO:0048281	inflorescence morphogenesis	0.0627263	0.406744	1	3	4	9
GO:0048830 adventitious root development	4	0.406744	0.037	0.444	Biological Process	GO:0048830	adventitious root development	0.0627263	0.406744	0	4	4	9
GO:0051175 negative regulation of sulfur metabolic process	4	0.406744	0.037	0.444	Biological Process	GO:0051175	negative regulation of sulfur metabolic process	0.0627263	0.406744	0	4	4	9
GO:0061371 determination of heart left/right asymmetry	4	0.406744	0.037	0.444	Biological Process	GO:0061371	determination of heart left/right asymmetry	0.0627263	0.406744	1	3	4	9
GO:1900909 negative regulation of olefin metabolic process	4	0.406744	0.037	0.444	Biological Process	GO:1900909	negative regulation of olefin metabolic process	0.0627263	0.406744	0	4	4	9
GO:1900912 negative regulation of olefin biosynthetic process	4	0.406744	0.037	0.444	Biological Process	GO:1900912	negative regulation of olefin biosynthetic process	0.0627263	0.406744	0	4	4	9
GO:1902477 regulation of defense response to bacterium, incompatible interaction	4	0.406744	0.037	0.444	Biological Process	GO:1902477	regulation of defense response to bacterium, incompatible interaction	0.0627263	0.406744	0	4	4	9
GO:0007167 enzyme linked receptor protein signaling pathway	52	0.40868	0.485	0.222	Biological Process	GO:0007167	enzyme linked receptor protein signaling pathway	0.0630926	0.40868	4	48	52	234
GO:0010311 lateral root formation	18	0.410344	0.168	0.261	Biological Process	GO:0010311	lateral root formation	0.0634174	0.410344	3	15	18	69
GO:0098542 defense response to other organism	206	0.413768	1.921	0.2	Biological Process	GO:0098542	defense response to other organism	0.0640151	0.413768	76	130	206	1031
GO:0004422 hypoxanthine phosphoribosyltransferase activity	10	0.415685	0.089	0.27	Molecular Function	GO:0004422	hypoxanthine phosphoribosyltransferase activity	0.0962794	0.415685	0	10	10	37
GO:0005544 calcium-dependent phospholipid binding	10	0.415685	0.089	0.27	Molecular Function	GO:0005544	calcium-dependent phospholipid binding	0.0962794	0.415685	3	7	10	37
GO:0015439 heme-transporting ATPase activity	85	0.416941	0.756	0.199	Molecular Function	GO:0015439	heme-transporting ATPase activity	0.0967537	0.416941	28	57	85	427
GO:0050667 homocysteine metabolic process	16	0.416966	0.149	0.267	Biological Process	GO:0050667	homocysteine metabolic process	0.0649482	0.416966	0	16	16	60
GO:0009132 nucleoside diphosphate metabolic process	126	0.416966	1.175	0.206	Biological Process	GO:0009132	nucleoside diphosphate metabolic process	0.0650648	0.416966	31	95	126	613
GO:0006695 cholesterol biosynthetic process	9	0.416966	0.084	0.31	Biological Process	GO:0006695	cholesterol biosynthetic process	0.0651315	0.416966	1	8	9	29
GO:0010160 formation of organ boundary	9	0.416966	0.084	0.31	Biological Process	GO:0010160	formation of organ boundary	0.0651315	0.416966	7	2	9	29
GO:0035067 negative regulation of histone acetylation	9	0.416966	0.084	0.31	Biological Process	GO:0035067	negative regulation of histone acetylation	0.0651315	0.416966	4	5	9	29
GO:0071331 cellular response to hexose stimulus	9	0.416966	0.084	0.31	Biological Process	GO:0071331	cellular response to hexose stimulus	0.0651315	0.416966	6	3	9	29
GO:1901984 negative regulation of protein acetylation	9	0.416966	0.084	0.31	Biological Process	GO:1901984	negative regulation of protein acetylation	0.0651315	0.416966	4	5	9	29
GO:1902751 positive regulation of cell cycle G2/M phase transition	9	0.416966	0.084	0.31	Biological Process	GO:1902751	positive regulation of cell cycle G2/M phase transition	0.0651315	0.416966	1	8	9	29
GO:2000757 negative regulation of peptidyl-lysine acetylation	9	0.416966	0.084	0.31	Biological Process	GO:2000757	negative regulation of peptidyl-lysine acetylation	0.0651315	0.416966	4	5	9	29
GO:0004872 receptor activity	111	0.421906	0.987	0.195	Molecular Function	GO:0004872	receptor activity	0.0980918	0.421906	12	99	111	568
GO:0005664 nuclear origin of replication recognition complex	7	0.423394	0.095	0.318	Cellular Component	GO:0005664	nuclear origin of replication recognition complex	0.0827014	0.423394	1	6	7	22
GO:0033180 proton-transporting V-type ATPase, V1 domain	27	0.423394	0.367	0.233	Cellular Component	GO:0033180	proton-transporting V-type ATPase, V1 domain	0.0839842	0.423394	11	16	27	116
GO:0005944 phosphatidylinositol 3-kinase complex, class IB	2	0.423394	0.027	0.667	Cellular Component	GO:0005944	phosphatidylinositol 3-kinase complex, class IB	0.0844123	0.423394	0	2	2	3
GO:0044162 host cell cytoplasmic vesicle membrane	2	0.423394	0.027	0.667	Cellular Component	GO:0044162	host cell cytoplasmic vesicle membrane	0.0844123	0.423394	2	0	2	3
GO:0097651 phosphatidylinositol 3-kinase complex, class I	2	0.423394	0.027	0.667	Cellular Component	GO:0097651	phosphatidylinositol 3-kinase complex, class I	0.0844123	0.423394	0	2	2	3
GO:0047484 regulation of response to osmotic stress	19	0.423452	0.177	0.257	Biological Process	GO:0047484	regulation of response to osmotic stress	0.0662148	0.423452	7	12	19	74
GO:0005342 organic acid transmembrane transporter activity	223	0.424176	1.983	0.189	Molecular Function	GO:0005342	organic acid transmembrane transporter activity	0.0988064	0.424176	78	145	223	1183
GO:0004335 galactokinase activity	8	0.425485	0.071	0.286	Molecular Function	GO:0004335	galactokinase activity	0.0994859	0.425485	3	5	8	28
GO:0034485 phosphatidylinositol-3,4,5-trisphosphate 5-phosphatase activity	8	0.425485	0.071	0.286	Molecular Function	GO:0034485	phosphatidylinositol-3,4,5-trisphosphate 5-phosphatase activity	0.0994859	0.425485	2	6	8	28
GO:0015146 pentose transmembrane transporter activity	83	0.426146	0.738	0.199	Molecular Function	GO:0015146	pentose transmembrane transporter activity	0.099828	0.426146	24	59	83	417
GO:0045120 pronucleus	4	0.429068	0.054	0.4	Cellular Component	GO:0045120	pronucleus	0.086444	0.429068	0	4	4	10
GO:0089701 U2AF	4	0.429068	0.054	0.4	Cellular Component	GO:0089701	U2AF	0.086444	0.429068	4	0	4	10
GO:0019359 nicotinamide nucleotide biosynthetic process	70	0.434076	0.653	0.215	Biological Process	GO:0019359	nicotinamide nucleotide biosynthetic process	0.067948	0.434076	27	43	70	326
GO:0000778 condensed nuclear chromosome kinetochore	17	0.434854	0.231	0.25	Cellular Component	GO:0000778	condensed nuclear chromosome kinetochore	0.088066	0.434854	4	13	17	68
GO:0019310 inositol catabolic process	28	0.43568	0.261	0.239	Biological Process	GO:0019310	inositol catabolic process	0.0682712	0.43568	6	22	28	117
GO:0006566 threonine metabolic process	79	0.436658	0.737	0.212	Biological Process	GO:0006566	threonine metabolic process	0.0684969	0.436658	12	67	79	372
GO:0033993 response to lipid	212	0.437032	1.977	0.199	Biological Process	GO:0033993	response to lipid	0.0686279	0.437032	82	130	212	1065
GO:0046912 transferase activity, transferring acyl groups, acyl groups converted into alkyl on transfer	36	0.437063	0.32	0.214	Molecular Function	GO:0046912	transferase activity, transferring acyl groups, acyl groups converted into alkyl on transfer	0.102578	0.437063	15	21	36	168
GO:0009401 phosphoenolpyruvate-dependent sugar phosphotransferase system	20	0.437191	0.187	0.253	Biological Process	GO:0009401	phosphoenolpyruvate-dependent sugar phosphotransferase system	0.0687252	0.437191	7	13	20	79
GO:0000404 heteroduplex DNA loop binding	5	0.439715	0.044	0.333	Molecular Function	GO:0000404	heteroduplex DNA loop binding	0.103975	0.439715	0	5	5	15
GO:0004157 dihydropyrimidinase activity	5	0.439715	0.044	0.333	Molecular Function	GO:0004157	dihydropyrimidinase activity	0.103975	0.439715	1	4	5	15
GO:0019171 3-hydroxyacyl-[acyl-carrier-protein] dehydratase activity	5	0.439715	0.044	0.333	Molecular Function	GO:0019171	3-hydroxyacyl-[acyl-carrier-protein] dehydratase activity	0.103975	0.439715	0	5	5	15
GO:0052692 raffinose alpha-galactosidase activity	5	0.439715	0.044	0.333	Molecular Function	GO:0052692	raffinose alpha-galactosidase activity	0.103975	0.439715	5	0	5	15
GO:0006334 nucleosome assembly	29	0.440611	0.27	0.238	Biological Process	GO:0006334	nucleosome assembly	0.0693359	0.440611	4	25	29	122
GO:0019062 virion attachment to host cell	5	0.441104	0.047	0.385	Biological Process	GO:0019062	virion attachment to host cell	0.0695596	0.441104	2	3	5	13
GO:0044650 adhesion of symbiont to host cell	5	0.441104	0.047	0.385	Biological Process	GO:0044650	adhesion of symbiont to host cell	0.0695596	0.441104	2	3	5	13
GO:0009408 response to heat	141	0.442283	1.315	0.203	Biological Process	GO:0009408	response to heat	0.0699159	0.442283	90	51	141	693
GO:0007533 mating type switching	7	0.442283	0.065	0.333	Biological Process	GO:0007533	mating type switching	0.070296	0.442283	2	5	7	21
GO:0010929 positive regulation of auxin mediated signaling pathway	7	0.442283	0.065	0.333	Biological Process	GO:0010929	positive regulation of auxin mediated signaling pathway	0.070296	0.442283	3	4	7	21
GO:0080022 primary root development	7	0.442283	0.065	0.333	Biological Process	GO:0080022	primary root development	0.070296	0.442283	0	7	7	21
GO:1902975 mitotic DNA replication initiation	7	0.442283	0.065	0.333	Biological Process	GO:1902975	mitotic DNA replication initiation	0.070296	0.442283	0	7	7	21
GO:1990066 energy quenching	7	0.442283	0.065	0.333	Biological Process	GO:1990066	energy quenching	0.070296	0.442283	0	7	7	21
GO:1902749 regulation of cell cycle G2/M phase transition	31	0.442283	0.289	0.235	Biological Process	GO:1902749	regulation of cell cycle G2/M phase transition	0.0711568	0.442283	6	25	31	132
GO:0007259 JAK-STAT cascade	6	0.442283	0.056	0.353	Biological Process	GO:0007259	JAK-STAT cascade	0.0712107	0.442283	4	2	6	17
GO:0015800 acidic amino acid transport	6	0.442283	0.056	0.353	Biological Process	GO:0015800	acidic amino acid transport	0.0712107	0.442283	1	5	6	17
GO:0015813 L-glutamate transport	6	0.442283	0.056	0.353	Biological Process	GO:0015813	L-glutamate transport	0.0712107	0.442283	1	5	6	17
GO:0033539 fatty acid beta-oxidation using acyl-CoA dehydrogenase	6	0.442283	0.056	0.353	Biological Process	GO:0033539	fatty acid beta-oxidation using acyl-CoA dehydrogenase	0.0712107	0.442283	6	0	6	17
GO:0039526 modulation by virus of host apoptotic process	6	0.442283	0.056	0.353	Biological Process	GO:0039526	modulation by virus of host apoptotic process	0.0712107	0.442283	3	3	6	17
GO:0044531 modulation of programmed cell death in other organism	6	0.442283	0.056	0.353	Biological Process	GO:0044531	modulation of programmed cell death in other organism	0.0712107	0.442283	3	3	6	17
GO:0044532 modulation of apoptotic process in other organism	6	0.442283	0.056	0.353	Biological Process	GO:0044532	modulation of apoptotic process in other organism	0.0712107	0.442283	3	3	6	17
GO:0052040 modulation by symbiont of host programmed cell death	6	0.442283	0.056	0.353	Biological Process	GO:0052040	modulation by symbiont of host programmed cell death	0.0712107	0.442283	3	3	6	17
GO:0052150 modulation by symbiont of host apoptotic process	6	0.442283	0.056	0.353	Biological Process	GO:0052150	modulation by symbiont of host apoptotic process	0.0712107	0.442283	3	3	6	17
GO:0052248 modulation of programmed cell death in other organism involved in symbiotic interaction	6	0.442283	0.056	0.353	Biological Process	GO:0052248	modulation of programmed cell death in other organism involved in symbiotic interaction	0.0712107	0.442283	3	3	6	17
GO:0052433 modulation by organism of apoptotic process in other organism involved in symbiotic interaction	6	0.442283	0.056	0.353	Biological Process	GO:0052433	modulation by organism of apoptotic process in other organism involved in symbiotic interaction	0.0712107	0.442283	3	3	6	17
GO:0080186 developmental vegetative growth	6	0.442283	0.056	0.353	Biological Process	GO:0080186	developmental vegetative growth	0.0712107	0.442283	0	6	6	17
GO:0097696 STAT cascade	6	0.442283	0.056	0.353	Biological Process	GO:0097696	STAT cascade	0.0712107	0.442283	4	2	6	17
GO:0019012 virion	75	0.443281	1.019	0.207	Cellular Component	GO:0019012	virion	0.0902376	0.443281	25	50	75	362
GO:0000171 ribonuclease MRP activity	3	0.443698	0.027	0.429	Molecular Function	GO:0000171	ribonuclease MRP activity	0.106284	0.443698	3	0	3	7
GO:0005199 structural constituent of cell wall	3	0.443698	0.027	0.429	Molecular Function	GO:0005199	structural constituent of cell wall	0.106284	0.443698	0	3	3	7
GO:0005356 hydrogen:glucose symporter activity	3	0.443698	0.027	0.429	Molecular Function	GO:0005356	hydrogen:glucose symporter activity	0.106284	0.443698	3	0	3	7
GO:0010385 double-stranded methylated DNA binding	3	0.443698	0.027	0.429	Molecular Function	GO:0010385	double-stranded methylated DNA binding	0.106284	0.443698	0	3	3	7
GO:0047100 glyceraldehyde-3-phosphate dehydrogenase (NADP+) (phosphorylating) activity	3	0.443698	0.027	0.429	Molecular Function	GO:0047100	glyceraldehyde-3-phosphate dehydrogenase (NADP+) (phosphorylating) activity	0.106284	0.443698	1	2	3	7
GO:0050362 L-tryptophan:2-oxoglutarate aminotransferase activity	3	0.443698	0.027	0.429	Molecular Function	GO:0050362	L-tryptophan:2-oxoglutarate aminotransferase activity	0.106284	0.443698	0	3	3	7
GO:0052740 1-acyl-2-lysophosphatidylserine acylhydrolase activity	3	0.443698	0.027	0.429	Molecular Function	GO:0052740	1-acyl-2-lysophosphatidylserine acylhydrolase activity	0.106284	0.443698	3	0	3	7
GO:0016776 phosphotransferase activity, phosphate group as acceptor	62	0.446382	0.551	0.203	Molecular Function	GO:0016776	phosphotransferase activity, phosphate group as acceptor	0.107124	0.446382	16	46	62	306
GO:0009081 branched-chain amino acid metabolic process	94	0.446542	0.877	0.209	Biological Process	GO:0009081	branched-chain amino acid metabolic process	0.0719704	0.446542	38	56	94	450
GO:0004715 non-membrane spanning protein tyrosine kinase activity	4	0.446843	0.036	0.364	Molecular Function	GO:0004715	non-membrane spanning protein tyrosine kinase activity	0.108415	0.446843	0	4	4	11
GO:0008157 protein phosphatase 1 binding	4	0.446843	0.036	0.364	Molecular Function	GO:0008157	protein phosphatase 1 binding	0.108415	0.446843	4	0	4	11
GO:0009922 fatty acid elongase activity	4	0.446843	0.036	0.364	Molecular Function	GO:0009922	fatty acid elongase activity	0.108415	0.446843	0	4	4	11
GO:0010997 anaphase-promoting complex binding	4	0.446843	0.036	0.364	Molecular Function	GO:0010997	anaphase-promoting complex binding	0.108415	0.446843	0	4	4	11
GO:0080043 quercetin 3-O-glucosyltransferase activity	4	0.446843	0.036	0.364	Molecular Function	GO:0080043	quercetin 3-O-glucosyltransferase activity	0.108415	0.446843	1	3	4	11
GO:0080044 quercetin 7-O-glucosyltransferase activity	4	0.446843	0.036	0.364	Molecular Function	GO:0080044	quercetin 7-O-glucosyltransferase activity	0.108415	0.446843	1	3	4	11
GO:0015929 hexosaminidase activity	7	0.448291	0.062	0.292	Molecular Function	GO:0015929	hexosaminidase activity	0.109161	0.448291	1	6	7	24
GO:0016781 phosphotransferase activity, paired acceptors	7	0.448291	0.062	0.292	Molecular Function	GO:0016781	phosphotransferase activity, paired acceptors	0.109161	0.448291	3	4	7	24
GO:0008172 S-methyltransferase activity	17	0.453746	0.151	0.236	Molecular Function	GO:0008172	S-methyltransferase activity	0.110689	0.453746	2	15	17	72
GO:0051116 cobaltochelatase activity	10	0.455221	0.089	0.263	Molecular Function	GO:0051116	cobaltochelatase activity	0.11125	0.455221	5	5	10	38
GO:0046128 purine ribonucleoside metabolic process	271	0.45744	2.527	0.196	Biological Process	GO:0046128	purine ribonucleoside metabolic process	0.0738026	0.45744	56	215	271	1380
GO:0060631 regulation of meiosis I	10	0.458082	0.093	0.294	Biological Process	GO:0060631	regulation of meiosis I	0.0739821	0.458082	0	10	10	34
GO:0006301 postreplication repair	19	0.458971	0.177	0.253	Biological Process	GO:0006301	postreplication repair	0.0742016	0.458971	4	15	19	75
GO:0016126 sterol biosynthetic process	28	0.461008	0.261	0.237	Biological Process	GO:0016126	sterol biosynthetic process	0.0746074	0.461008	8	20	28	118
GO:0015232 heme transporter activity	85	0.463238	0.756	0.197	Molecular Function	GO:0015232	heme transporter activity	0.113413	0.463238	28	57	85	431
GO:0090351 seedling development	43	0.464152	0.401	0.224	Biological Process	GO:0090351	seedling development	0.0761259	0.464152	21	22	43	192
GO:0006304 DNA modification	85	0.464152	0.793	0.21	Biological Process	GO:0006304	DNA modification	0.0762467	0.464152	23	62	85	405
GO:0001843 neural tube closure	3	0.464152	0.028	0.5	Biological Process	GO:0001843	neural tube closure	0.0770383	0.464152	0	3	3	6
GO:0006346 methylation-dependent chromatin silencing	3	0.464152	0.028	0.5	Biological Process	GO:0006346	methylation-dependent chromatin silencing	0.0770383	0.464152	0	3	3	6
GO:0007144 female meiosis I	3	0.464152	0.028	0.5	Biological Process	GO:0007144	female meiosis I	0.0770383	0.464152	0	3	3	6
GO:0007586 digestion	3	0.464152	0.028	0.5	Biological Process	GO:0007586	digestion	0.0770383	0.464152	0	3	3	6
GO:0008258 head involution	3	0.464152	0.028	0.5	Biological Process	GO:0008258	head involution	0.0770383	0.464152	3	0	3	6
GO:0010132 dhurrin biosynthetic process	3	0.464152	0.028	0.5	Biological Process	GO:0010132	dhurrin biosynthetic process	0.0770383	0.464152	0	3	3	6
GO:0010134 sulfate assimilation via adenylyl sulfate reduction	3	0.464152	0.028	0.5	Biological Process	GO:0010134	sulfate assimilation via adenylyl sulfate reduction	0.0770383	0.464152	0	3	3	6
GO:0010155 regulation of proton transport	3	0.464152	0.028	0.5	Biological Process	GO:0010155	regulation of proton transport	0.0770383	0.464152	0	3	3	6
GO:0010235 guard mother cell cytokinesis	3	0.464152	0.028	0.5	Biological Process	GO:0010235	guard mother cell cytokinesis	0.0770383	0.464152	0	3	3	6
GO:0010360 negative regulation of anion channel activity	3	0.464152	0.028	0.5	Biological Process	GO:0010360	negative regulation of anion channel activity	0.0770383	0.464152	0	3	3	6
GO:0010525 regulation of transposition, RNA-mediated	3	0.464152	0.028	0.5	Biological Process	GO:0010525	regulation of transposition, RNA-mediated	0.0770383	0.464152	3	0	3	6
GO:0014020 primary neural tube formation	3	0.464152	0.028	0.5	Biological Process	GO:0014020	primary neural tube formation	0.0770383	0.464152	0	3	3	6
GO:0019379 sulfate assimilation, phosphoadenylyl sulfate reduction by phosphoadenylyl-sulfate reductase (thioredoxin)	3	0.464152	0.028	0.5	Biological Process	GO:0019379	sulfate assimilation, phosphoadenylyl sulfate reduction by phosphoadenylyl-sulfate reductase (thioredoxin)	0.0770383	0.464152	0	3	3	6
GO:0033169 histone H3-K9 demethylation	3	0.464152	0.028	0.5	Biological Process	GO:0033169	histone H3-K9 demethylation	0.0770383	0.464152	0	3	3	6
GO:0043249 erythrocyte maturation	3	0.464152	0.028	0.5	Biological Process	GO:0043249	erythrocyte maturation	0.0770383	0.464152	3	0	3	6
GO:0048821 erythrocyte development	3	0.464152	0.028	0.5	Biological Process	GO:0048821	erythrocyte development	0.0770383	0.464152	3	0	3	6
GO:0051661 maintenance of centrosome location	3	0.464152	0.028	0.5	Biological Process	GO:0051661	maintenance of centrosome location	0.0770383	0.464152	0	3	3	6
GO:0060606 tube closure	3	0.464152	0.028	0.5	Biological Process	GO:0060606	tube closure	0.0770383	0.464152	0	3	3	6
GO:1901804 beta-glucoside metabolic process	3	0.464152	0.028	0.5	Biological Process	GO:1901804	beta-glucoside metabolic process	0.0770383	0.464152	0	3	3	6
GO:1901806 beta-glucoside biosynthetic process	3	0.464152	0.028	0.5	Biological Process	GO:1901806	beta-glucoside biosynthetic process	0.0770383	0.464152	0	3	3	6
GO:1903792 negative regulation of anion transport	3	0.464152	0.028	0.5	Biological Process	GO:1903792	negative regulation of anion transport	0.0770383	0.464152	0	3	3	6
GO:1903960 negative regulation of anion transmembrane transport	3	0.464152	0.028	0.5	Biological Process	GO:1903960	negative regulation of anion transmembrane transport	0.0770383	0.464152	0	3	3	6
GO:2000767 positive regulation of cytoplasmic translation	3	0.464152	0.028	0.5	Biological Process	GO:2000767	positive regulation of cytoplasmic translation	0.0770383	0.464152	1	2	3	6
GO:0019529 taurine catabolic process	9	0.465882	0.084	0.3	Biological Process	GO:0019529	taurine catabolic process	0.0786725	0.465882	6	3	9	30
GO:0019530 taurine metabolic process	9	0.465882	0.084	0.3	Biological Process	GO:0019530	taurine metabolic process	0.0786725	0.465882	6	3	9	30
GO:0033609 oxalate metabolic process	9	0.465882	0.084	0.3	Biological Process	GO:0033609	oxalate metabolic process	0.0786725	0.465882	6	3	9	30
GO:0033611 oxalate catabolic process	9	0.465882	0.084	0.3	Biological Process	GO:0033611	oxalate catabolic process	0.0786725	0.465882	6	3	9	30
GO:0034085 establishment of sister chromatid cohesion	9	0.465882	0.084	0.3	Biological Process	GO:0034085	establishment of sister chromatid cohesion	0.0786725	0.465882	3	6	9	30
GO:0071459 protein localization to chromosome, centromeric region	9	0.465882	0.084	0.3	Biological Process	GO:0071459	protein localization to chromosome, centromeric region	0.0786725	0.465882	0	9	9	30
GO:0042278 purine nucleoside metabolic process	272	0.465882	2.537	0.196	Biological Process	GO:0042278	purine nucleoside metabolic process	0.0788267	0.465882	56	216	272	1388
GO:0042435 indole-containing compound biosynthetic process	36	0.465882	0.336	0.228	Biological Process	GO:0042435	indole-containing compound biosynthetic process	0.0799946	0.465882	11	25	36	158
GO:0032505 reproduction of a single-celled organism	41	0.465882	0.382	0.224	Biological Process	GO:0032505	reproduction of a single-celled organism	0.081201	0.465882	18	23	41	183
GO:0006166 purine ribonucleoside salvage	13	0.465882	0.121	0.271	Biological Process	GO:0006166	purine ribonucleoside salvage	0.0813675	0.465882	0	13	13	48
GO:0007076 mitotic chromosome condensation	13	0.465882	0.121	0.271	Biological Process	GO:0007076	mitotic chromosome condensation	0.0813675	0.465882	0	13	13	48
GO:0018108 peptidyl-tyrosine phosphorylation	13	0.465882	0.121	0.271	Biological Process	GO:0018108	peptidyl-tyrosine phosphorylation	0.0813675	0.465882	0	13	13	48
GO:1901987 regulation of cell cycle phase transition	87	0.465882	0.811	0.209	Biological Process	GO:1901987	regulation of cell cycle phase transition	0.0823307	0.465882	15	72	87	417
GO:0071215 cellular response to abscisic acid stimulus	86	0.465882	0.802	0.209	Biological Process	GO:0071215	cellular response to abscisic acid stimulus	0.0828868	0.465882	31	55	86	412
GO:0006480 N-terminal protein amino acid methylation	8	0.465882	0.075	0.308	Biological Process	GO:0006480	N-terminal protein amino acid methylation	0.0833048	0.465882	0	8	8	26
GO:0009087 methionine catabolic process	8	0.465882	0.075	0.308	Biological Process	GO:0009087	methionine catabolic process	0.0833048	0.465882	0	8	8	26
GO:0010065 primary meristem tissue development	8	0.465882	0.075	0.308	Biological Process	GO:0010065	primary meristem tissue development	0.0833048	0.465882	0	8	8	26
GO:0032544 plastid translation	8	0.465882	0.075	0.308	Biological Process	GO:0032544	plastid translation	0.0833048	0.465882	0	8	8	26
GO:0051017 actin filament bundle assembly	8	0.465882	0.075	0.308	Biological Process	GO:0051017	actin filament bundle assembly	0.0833048	0.465882	0	8	8	26
GO:0031347 regulation of defense response	88	0.465882	0.821	0.208	Biological Process	GO:0031347	regulation of defense response	0.0854258	0.465882	26	62	88	423
GO:0006363 termination of RNA polymerase I transcription	14	0.465882	0.131	0.264	Biological Process	GO:0006363	termination of RNA polymerase I transcription	0.0861462	0.465882	14	0	14	53
GO:0000740 nuclear membrane fusion	2	0.465882	0.019	0.667	Biological Process	GO:0000740	nuclear membrane fusion	0.0865087	0.465882	2	0	2	3
GO:0001657 ureteric bud development	2	0.465882	0.019	0.667	Biological Process	GO:0001657	ureteric bud development	0.0865087	0.465882	0	2	2	3
GO:0001658 branching involved in ureteric bud morphogenesis	2	0.465882	0.019	0.667	Biological Process	GO:0001658	branching involved in ureteric bud morphogenesis	0.0865087	0.465882	0	2	2	3
GO:0006799 polyphosphate biosynthetic process	2	0.465882	0.019	0.667	Biological Process	GO:0006799	polyphosphate biosynthetic process	0.0865087	0.465882	0	2	2	3
GO:0010254 nectary development	2	0.465882	0.019	0.667	Biological Process	GO:0010254	nectary development	0.0865087	0.465882	0	2	2	3
GO:0019057 modulation by virus of host translation	2	0.465882	0.019	0.667	Biological Process	GO:0019057	modulation by virus of host translation	0.0865087	0.465882	2	0	2	3
GO:0019065 receptor-mediated endocytosis of virus by host cell	2	0.465882	0.019	0.667	Biological Process	GO:0019065	receptor-mediated endocytosis of virus by host cell	0.0865087	0.465882	2	0	2	3
GO:0032769 negative regulation of monooxygenase activity	2	0.465882	0.019	0.667	Biological Process	GO:0032769	negative regulation of monooxygenase activity	0.0865087	0.465882	1	1	2	3
GO:0033137 negative regulation of peptidyl-serine phosphorylation	2	0.465882	0.019	0.667	Biological Process	GO:0033137	negative regulation of peptidyl-serine phosphorylation	0.0865087	0.465882	2	0	2	3
GO:0033139 regulation of peptidyl-serine phosphorylation of STAT protein	2	0.465882	0.019	0.667	Biological Process	GO:0033139	regulation of peptidyl-serine phosphorylation of STAT protein	0.0865087	0.465882	2	0	2	3
GO:0033140 negative regulation of peptidyl-serine phosphorylation of STAT protein	2	0.465882	0.019	0.667	Biological Process	GO:0033140	negative regulation of peptidyl-serine phosphorylation of STAT protein	0.0865087	0.465882	2	0	2	3
GO:0034770 histone H4-K20 methylation	2	0.465882	0.019	0.667	Biological Process	GO:0034770	histone H4-K20 methylation	0.0865087	0.465882	2	0	2	3
GO:0034773 histone H4-K20 trimethylation	2	0.465882	0.019	0.667	Biological Process	GO:0034773	histone H4-K20 trimethylation	0.0865087	0.465882	2	0	2	3
GO:0035914 skeletal muscle cell differentiation	2	0.465882	0.019	0.667	Biological Process	GO:0035914	skeletal muscle cell differentiation	0.0865087	0.465882	0	2	2	3
GO:0035915 pore formation in membrane of other organism	2	0.465882	0.019	0.667	Biological Process	GO:0035915	pore formation in membrane of other organism	0.0865087	0.465882	2	0	2	3
GO:0036098 male germ-line stem cell population maintenance	2	0.465882	0.019	0.667	Biological Process	GO:0036098	male germ-line stem cell population maintenance	0.0865087	0.465882	2	0	2	3
GO:0039502 suppression by virus of host type I interferon-mediated signaling pathway	2	0.465882	0.019	0.667	Biological Process	GO:0039502	suppression by virus of host type I interferon-mediated signaling pathway	0.0865087	0.465882	2	0	2	3
GO:0039503 suppression by virus of host innate immune response	2	0.465882	0.019	0.667	Biological Process	GO:0039503	suppression by virus of host innate immune response	0.0865087	0.465882	2	0	2	3
GO:0039506 modulation by virus of host molecular function	2	0.465882	0.019	0.667	Biological Process	GO:0039506	modulation by virus of host molecular function	0.0865087	0.465882	2	0	2	3
GO:0039507 suppression by virus of host molecular function	2	0.465882	0.019	0.667	Biological Process	GO:0039507	suppression by virus of host molecular function	0.0865087	0.465882	2	0	2	3
GO:0039519 modulation by virus of host autophagy	2	0.465882	0.019	0.667	Biological Process	GO:0039519	modulation by virus of host autophagy	0.0865087	0.465882	2	0	2	3
GO:0039520 induction by virus of host autophagy	2	0.465882	0.019	0.667	Biological Process	GO:0039520	induction by virus of host autophagy	0.0865087	0.465882	2	0	2	3
GO:0039525 modulation by virus of host chromatin organization	2	0.465882	0.019	0.667	Biological Process	GO:0039525	modulation by virus of host chromatin organization	0.0865087	0.465882	2	0	2	3
GO:0039579 suppression by virus of host ISG15 activity	2	0.465882	0.019	0.667	Biological Process	GO:0039579	suppression by virus of host ISG15 activity	0.0865087	0.465882	2	0	2	3
GO:0039604 suppression by virus of host translation	2	0.465882	0.019	0.667	Biological Process	GO:0039604	suppression by virus of host translation	0.0865087	0.465882	2	0	2	3
GO:0039606 suppression by virus of host translation initiation	2	0.465882	0.019	0.667	Biological Process	GO:0039606	suppression by virus of host translation initiation	0.0865087	0.465882	2	0	2	3
GO:0039611 suppression by virus of host translation initiation factor activity	2	0.465882	0.019	0.667	Biological Process	GO:0039611	suppression by virus of host translation initiation factor activity	0.0865087	0.465882	2	0	2	3
GO:0039644 suppression by virus of host NF-kappaB transcription factor activity	2	0.465882	0.019	0.667	Biological Process	GO:0039644	suppression by virus of host NF-kappaB transcription factor activity	0.0865087	0.465882	2	0	2	3
GO:0039648 modulation by virus of host protein ubiquitination	2	0.465882	0.019	0.667	Biological Process	GO:0039648	modulation by virus of host protein ubiquitination	0.0865087	0.465882	2	0	2	3
GO:0039690 positive stranded viral RNA replication	2	0.465882	0.019	0.667	Biological Process	GO:0039690	positive stranded viral RNA replication	0.0865087	0.465882	2	0	2	3
GO:0039707 pore formation by virus in membrane of host cell	2	0.465882	0.019	0.667	Biological Process	GO:0039707	pore formation by virus in membrane of host cell	0.0865087	0.465882	2	0	2	3
GO:0042381 hemolymph coagulation	2	0.465882	0.019	0.667	Biological Process	GO:0042381	hemolymph coagulation	0.0865087	0.465882	0	2	2	3
GO:0042501 serine phosphorylation of STAT protein	2	0.465882	0.019	0.667	Biological Process	GO:0042501	serine phosphorylation of STAT protein	0.0865087	0.465882	2	0	2	3
GO:0044073 modulation by symbiont of host translation	2	0.465882	0.019	0.667	Biological Process	GO:0044073	modulation by symbiont of host translation	0.0865087	0.465882	2	0	2	3
GO:0044359 modulation of molecular function in other organism	2	0.465882	0.019	0.667	Biological Process	GO:0044359	modulation of molecular function in other organism	0.0865087	0.465882	2	0	2	3
GO:0044362 negative regulation of molecular function in other organism	2	0.465882	0.019	0.667	Biological Process	GO:0044362	negative regulation of molecular function in other organism	0.0865087	0.465882	2	0	2	3
GO:0044414 suppression of host defenses	2	0.465882	0.019	0.667	Biological Process	GO:0044414	suppression of host defenses	0.0865087	0.465882	2	0	2	3
GO:0044501 modulation of signal transduction in other organism	2	0.465882	0.019	0.667	Biological Process	GO:0044501	modulation of signal transduction in other organism	0.0865087	0.465882	2	0	2	3
GO:0044657 pore formation in membrane of other organism during symbiotic interaction	2	0.465882	0.019	0.667	Biological Process	GO:0044657	pore formation in membrane of other organism during symbiotic interaction	0.0865087	0.465882	2	0	2	3
GO:0044658 pore formation in membrane of host by symbiont	2	0.465882	0.019	0.667	Biological Process	GO:0044658	pore formation in membrane of host by symbiont	0.0865087	0.465882	2	0	2	3
GO:0046849 bone remodeling	2	0.465882	0.019	0.667	Biological Process	GO:0046849	bone remodeling	0.0865087	0.465882	0	2	2	3
GO:0048168 regulation of neuronal synaptic plasticity	2	0.465882	0.019	0.667	Biological Process	GO:0048168	regulation of neuronal synaptic plasticity	0.0865087	0.465882	0	2	2	3
GO:0048479 style development	2	0.465882	0.019	0.667	Biological Process	GO:0048479	style development	0.0865087	0.465882	0	2	2	3
GO:0048497 maintenance of floral organ identity	2	0.465882	0.019	0.667	Biological Process	GO:0048497	maintenance of floral organ identity	0.0865087	0.465882	0	2	2	3
GO:0048641 regulation of skeletal muscle tissue development	2	0.465882	0.019	0.667	Biological Process	GO:0048641	regulation of skeletal muscle tissue development	0.0865087	0.465882	0	2	2	3
GO:0051001 negative regulation of nitric-oxide synthase activity	2	0.465882	0.019	0.667	Biological Process	GO:0051001	negative regulation of nitric-oxide synthase activity	0.0865087	0.465882	1	1	2	3
GO:0051673 membrane disruption in other organism	2	0.465882	0.019	0.667	Biological Process	GO:0051673	membrane disruption in other organism	0.0865087	0.465882	2	0	2	3
GO:0051833 suppression of defenses of other organism involved in symbiotic interaction	2	0.465882	0.019	0.667	Biological Process	GO:0051833	suppression of defenses of other organism involved in symbiotic interaction	0.0865087	0.465882	2	0	2	3
GO:0052025 modification by symbiont of host cell membrane	2	0.465882	0.019	0.667	Biological Process	GO:0052025	modification by symbiont of host cell membrane	0.0865087	0.465882	2	0	2	3
GO:0052027 modulation by symbiont of host signal transduction pathway	2	0.465882	0.019	0.667	Biological Process	GO:0052027	modulation by symbiont of host signal transduction pathway	0.0865087	0.465882	2	0	2	3
GO:0052029 negative regulation by symbiont of host signal transduction pathway	2	0.465882	0.019	0.667	Biological Process	GO:0052029	negative regulation by symbiont of host signal transduction pathway	0.0865087	0.465882	2	0	2	3
GO:0052037 negative regulation by symbiont of host defense response	2	0.465882	0.019	0.667	Biological Process	GO:0052037	negative regulation by symbiont of host defense response	0.0865087	0.465882	2	0	2	3
GO:0052055 modulation by symbiont of host molecular function	2	0.465882	0.019	0.667	Biological Process	GO:0052055	modulation by symbiont of host molecular function	0.0865087	0.465882	2	0	2	3
GO:0052056 negative regulation by symbiont of host molecular function	2	0.465882	0.019	0.667	Biological Process	GO:0052056	negative regulation by symbiont of host molecular function	0.0865087	0.465882	2	0	2	3
GO:0052170 negative regulation by symbiont of host innate immune response	2	0.465882	0.019	0.667	Biological Process	GO:0052170	negative regulation by symbiont of host innate immune response	0.0865087	0.465882	2	0	2	3
GO:0052204 negative regulation of molecular function in other organism involved in symbiotic interaction	2	0.465882	0.019	0.667	Biological Process	GO:0052204	negative regulation of molecular function in other organism involved in symbiotic interaction	0.0865087	0.465882	2	0	2	3
GO:0052205 modulation of molecular function in other organism involved in symbiotic interaction	2	0.465882	0.019	0.667	Biological Process	GO:0052205	modulation of molecular function in other organism involved in symbiotic interaction	0.0865087	0.465882	2	0	2	3
GO:0052250 modulation of signal transduction in other organism involved in symbiotic interaction	2	0.465882	0.019	0.667	Biological Process	GO:0052250	modulation of signal transduction in other organism involved in symbiotic interaction	0.0865087	0.465882	2	0	2	3
GO:0052261 suppression of defense response of other organism involved in symbiotic interaction	2	0.465882	0.019	0.667	Biological Process	GO:0052261	suppression of defense response of other organism involved in symbiotic interaction	0.0865087	0.465882	2	0	2	3
GO:0052309 negative regulation by organism of innate immune response in other organism involved in symbiotic interaction	2	0.465882	0.019	0.667	Biological Process	GO:0052309	negative regulation by organism of innate immune response in other organism involved in symbiotic interaction	0.0865087	0.465882	2	0	2	3
GO:0052332 modification by organism of membrane in other organism involved in symbiotic interaction	2	0.465882	0.019	0.667	Biological Process	GO:0052332	modification by organism of membrane in other organism involved in symbiotic interaction	0.0865087	0.465882	2	0	2	3
GO:0052493 negative regulation by organism of signal transduction in other organism involved in symbiotic interaction	2	0.465882	0.019	0.667	Biological Process	GO:0052493	negative regulation by organism of signal transduction in other organism involved in symbiotic interaction	0.0865087	0.465882	2	0	2	3
GO:0052561 negative regulation by organism of immune response of other organism involved in symbiotic interaction	2	0.465882	0.019	0.667	Biological Process	GO:0052561	negative regulation by organism of immune response of other organism involved in symbiotic interaction	0.0865087	0.465882	2	0	2	3
GO:0052562 negative regulation by symbiont of host immune response	2	0.465882	0.019	0.667	Biological Process	GO:0052562	negative regulation by symbiont of host immune response	0.0865087	0.465882	2	0	2	3
GO:0052865 1-deoxy-D-xylulose 5-phosphate biosynthetic process	2	0.465882	0.019	0.667	Biological Process	GO:0052865	1-deoxy-D-xylulose 5-phosphate biosynthetic process	0.0865087	0.465882	0	2	2	3
GO:0060675 ureteric bud morphogenesis	2	0.465882	0.019	0.667	Biological Process	GO:0060675	ureteric bud morphogenesis	0.0865087	0.465882	0	2	2	3
GO:0060774 auxin mediated signaling pathway involved in phyllotactic patterning	2	0.465882	0.019	0.667	Biological Process	GO:0060774	auxin mediated signaling pathway involved in phyllotactic patterning	0.0865087	0.465882	2	0	2	3
GO:0072028 nephron morphogenesis	2	0.465882	0.019	0.667	Biological Process	GO:0072028	nephron morphogenesis	0.0865087	0.465882	0	2	2	3
GO:0072078 nephron tubule morphogenesis	2	0.465882	0.019	0.667	Biological Process	GO:0072078	nephron tubule morphogenesis	0.0865087	0.465882	0	2	2	3
GO:0072080 nephron tubule development	2	0.465882	0.019	0.667	Biological Process	GO:0072080	nephron tubule development	0.0865087	0.465882	0	2	2	3
GO:0072088 nephron epithelium morphogenesis	2	0.465882	0.019	0.667	Biological Process	GO:0072088	nephron epithelium morphogenesis	0.0865087	0.465882	0	2	2	3
GO:0072163 mesonephric epithelium development	2	0.465882	0.019	0.667	Biological Process	GO:0072163	mesonephric epithelium development	0.0865087	0.465882	0	2	2	3
GO:0072164 mesonephric tubule development	2	0.465882	0.019	0.667	Biological Process	GO:0072164	mesonephric tubule development	0.0865087	0.465882	0	2	2	3
GO:0072171 mesonephric tubule morphogenesis	2	0.465882	0.019	0.667	Biological Process	GO:0072171	mesonephric tubule morphogenesis	0.0865087	0.465882	0	2	2	3
GO:0072580 bacterial-type EF-P lysine modification	2	0.465882	0.019	0.667	Biological Process	GO:0072580	bacterial-type EF-P lysine modification	0.0865087	0.465882	2	0	2	3
GO:0072581 protein-N6-(L-lysyl)-L-lysine modification to protein-N6-(beta-lysyl)-L-lysine	2	0.465882	0.019	0.667	Biological Process	GO:0072581	protein-N6-(L-lysyl)-L-lysine modification to protein-N6-(beta-lysyl)-L-lysine	0.0865087	0.465882	2	0	2	3
GO:0072719 cellular response to cisplatin	2	0.465882	0.019	0.667	Biological Process	GO:0072719	cellular response to cisplatin	0.0865087	0.465882	0	2	2	3
GO:0075109 modulation by symbiont of host receptor-mediated signal transduction	2	0.465882	0.019	0.667	Biological Process	GO:0075109	modulation by symbiont of host receptor-mediated signal transduction	0.0865087	0.465882	2	0	2	3
GO:0075111 negative regulation by symbiont of host receptor-mediated signal transduction	2	0.465882	0.019	0.667	Biological Process	GO:0075111	negative regulation by symbiont of host receptor-mediated signal transduction	0.0865087	0.465882	2	0	2	3
GO:0075112 modulation by symbiont of host transmembrane receptor-mediated signal transduction	2	0.465882	0.019	0.667	Biological Process	GO:0075112	modulation by symbiont of host transmembrane receptor-mediated signal transduction	0.0865087	0.465882	2	0	2	3
GO:0075114 negative regulation by symbiont of host transmembrane receptor-mediated signal transduction	2	0.465882	0.019	0.667	Biological Process	GO:0075114	negative regulation by symbiont of host transmembrane receptor-mediated signal transduction	0.0865087	0.465882	2	0	2	3
GO:0075512 clathrin-mediated endocytosis of virus by host cell	2	0.465882	0.019	0.667	Biological Process	GO:0075512	clathrin-mediated endocytosis of virus by host cell	0.0865087	0.465882	2	0	2	3
GO:0075528 modulation by virus of host immune response	2	0.465882	0.019	0.667	Biological Process	GO:0075528	modulation by virus of host immune response	0.0865087	0.465882	2	0	2	3
GO:0080006 internode patterning	2	0.465882	0.019	0.667	Biological Process	GO:0080006	internode patterning	0.0865087	0.465882	0	2	2	3
GO:0098528 skeletal muscle fiber differentiation	2	0.465882	0.019	0.667	Biological Process	GO:0098528	skeletal muscle fiber differentiation	0.0865087	0.465882	0	2	2	3
GO:1900036 positive regulation of cellular response to heat	2	0.465882	0.019	0.667	Biological Process	GO:1900036	positive regulation of cellular response to heat	0.0865087	0.465882	2	0	2	3
GO:1900057 positive regulation of leaf senescence	2	0.465882	0.019	0.667	Biological Process	GO:1900057	positive regulation of leaf senescence	0.0865087	0.465882	0	2	2	3
GO:1902809 regulation of skeletal muscle fiber differentiation	2	0.465882	0.019	0.667	Biological Process	GO:1902809	regulation of skeletal muscle fiber differentiation	0.0865087	0.465882	0	2	2	3
GO:1903031 regulation of microtubule plus-end binding	2	0.465882	0.019	0.667	Biological Process	GO:1903031	regulation of microtubule plus-end binding	0.0865087	0.465882	0	2	2	3
GO:1903033 positive regulation of microtubule plus-end binding	2	0.465882	0.019	0.667	Biological Process	GO:1903033	positive regulation of microtubule plus-end binding	0.0865087	0.465882	0	2	2	3
GO:1904116 response to vasopressin	2	0.465882	0.019	0.667	Biological Process	GO:1904116	response to vasopressin	0.0865087	0.465882	0	2	2	3
GO:1904117 cellular response to vasopressin	2	0.465882	0.019	0.667	Biological Process	GO:1904117	cellular response to vasopressin	0.0865087	0.465882	0	2	2	3
GO:1904385 cellular response to angiotensin	2	0.465882	0.019	0.667	Biological Process	GO:1904385	cellular response to angiotensin	0.0865087	0.465882	0	2	2	3
GO:1904526 regulation of microtubule binding	2	0.465882	0.019	0.667	Biological Process	GO:1904526	regulation of microtubule binding	0.0865087	0.465882	0	2	2	3
GO:1904528 positive regulation of microtubule binding	2	0.465882	0.019	0.667	Biological Process	GO:1904528	positive regulation of microtubule binding	0.0865087	0.465882	0	2	2	3
GO:1904976 cellular response to bleomycin	2	0.465882	0.019	0.667	Biological Process	GO:1904976	cellular response to bleomycin	0.0865087	0.465882	0	2	2	3
GO:1990776 response to angiotensin	2	0.465882	0.019	0.667	Biological Process	GO:1990776	response to angiotensin	0.0865087	0.465882	0	2	2	3
GO:2001014 regulation of skeletal muscle cell differentiation	2	0.465882	0.019	0.667	Biological Process	GO:2001014	regulation of skeletal muscle cell differentiation	0.0865087	0.465882	0	2	2	3
GO:0019751 polyol metabolic process	92	0.466336	0.858	0.207	Biological Process	GO:0019751	polyol metabolic process	0.0866704	0.466336	22	70	92	444
GO:0003867 4-aminobutyrate transaminase activity	11	0.466877	0.098	0.256	Molecular Function	GO:0003867	4-aminobutyrate transaminase activity	0.11492	0.466877	10	1	11	43
GO:0003886 DNA (cytosine-5-)-methyltransferase activity	11	0.466877	0.098	0.256	Molecular Function	GO:0003886	DNA (cytosine-5-)-methyltransferase activity	0.11492	0.466877	1	10	11	43
GO:0004774 succinate-CoA ligase activity	11	0.466877	0.098	0.256	Molecular Function	GO:0004774	succinate-CoA ligase activity	0.11492	0.466877	0	11	11	43
GO:0015148 D-xylose transmembrane transporter activity	81	0.468818	0.72	0.198	Molecular Function	GO:0015148	D-xylose transmembrane transporter activity	0.116224	0.468818	24	57	81	410
GO:0015407 monosaccharide-transporting ATPase activity	81	0.468818	0.72	0.198	Molecular Function	GO:0015407	monosaccharide-transporting ATPase activity	0.116224	0.468818	24	57	81	410
GO:0015608 carbohydrate-importing ATPase activity	81	0.468818	0.72	0.198	Molecular Function	GO:0015608	carbohydrate-importing ATPase activity	0.116224	0.468818	24	57	81	410
GO:0015614 D-xylose-importing ATPase activity	81	0.468818	0.72	0.198	Molecular Function	GO:0015614	D-xylose-importing ATPase activity	0.116224	0.468818	24	57	81	410
GO:0009773 photosynthetic electron transport in photosystem I	7	0.4697	0.065	0.318	Biological Process	GO:0009773	photosynthetic electron transport in photosystem I	0.0876068	0.4697	0	7	7	22
GO:0009789 positive regulation of abscisic acid-activated signaling pathway	7	0.4697	0.065	0.318	Biological Process	GO:0009789	positive regulation of abscisic acid-activated signaling pathway	0.0876068	0.4697	0	7	7	22
GO:0010103 stomatal complex morphogenesis	7	0.4697	0.065	0.318	Biological Process	GO:0010103	stomatal complex morphogenesis	0.0876068	0.4697	0	7	7	22
GO:0015717 triose phosphate transport	7	0.4697	0.065	0.318	Biological Process	GO:0015717	triose phosphate transport	0.0876068	0.4697	0	7	7	22
GO:1901137 carbohydrate derivative biosynthetic process	636	0.471612	5.931	0.19	Biological Process	GO:1901137	carbohydrate derivative biosynthetic process	0.0880416	0.471612	172	464	636	3347
GO:0002238 response to molecule of fungal origin	4	0.477295	0.037	0.4	Biological Process	GO:0002238	response to molecule of fungal origin	0.0899721	0.477295	0	4	4	10
GO:0010555 response to mannitol	4	0.477295	0.037	0.4	Biological Process	GO:0010555	response to mannitol	0.0899721	0.477295	4	0	4	10
GO:0019343 cysteine biosynthetic process via cystathionine	4	0.477295	0.037	0.4	Biological Process	GO:0019343	cysteine biosynthetic process via cystathionine	0.0899721	0.477295	0	4	4	10
GO:0030683 evasion or tolerance by virus of host immune response	4	0.477295	0.037	0.4	Biological Process	GO:0030683	evasion or tolerance by virus of host immune response	0.0899721	0.477295	2	2	4	10
GO:0050898 nitrile metabolic process	4	0.477295	0.037	0.4	Biological Process	GO:0050898	nitrile metabolic process	0.0899721	0.477295	0	4	4	10
GO:0071266 'de novo' L-methionine biosynthetic process	4	0.477295	0.037	0.4	Biological Process	GO:0071266	'de novo' L-methionine biosynthetic process	0.0899721	0.477295	0	4	4	10
GO:0072002 Malpighian tubule development	4	0.477295	0.037	0.4	Biological Process	GO:0072002	Malpighian tubule development	0.0899721	0.477295	4	0	4	10
GO:0090345 cellular organohalogen metabolic process	4	0.477295	0.037	0.4	Biological Process	GO:0090345	cellular organohalogen metabolic process	0.0899721	0.477295	0	4	4	10
GO:0090346 cellular organofluorine metabolic process	4	0.477295	0.037	0.4	Biological Process	GO:0090346	cellular organofluorine metabolic process	0.0899721	0.477295	0	4	4	10
GO:0097503 sialylation	4	0.477295	0.037	0.4	Biological Process	GO:0097503	sialylation	0.0899721	0.477295	0	4	4	10
GO:1900426 positive regulation of defense response to bacterium	4	0.477295	0.037	0.4	Biological Process	GO:1900426	positive regulation of defense response to bacterium	0.0899721	0.477295	0	4	4	10
GO:0031306 intrinsic component of mitochondrial outer membrane	13	0.477879	0.177	0.26	Cellular Component	GO:0031306	intrinsic component of mitochondrial outer membrane	0.0977821	0.477879	5	8	13	50
GO:0051307 meiotic chromosome separation	15	0.478107	0.14	0.259	Biological Process	GO:0051307	meiotic chromosome separation	0.0902728	0.478107	2	13	15	58
GO:0033013 tetrapyrrole metabolic process	338	0.478107	3.152	0.194	Biological Process	GO:0033013	tetrapyrrole metabolic process	0.0903466	0.478107	86	252	338	1746
GO:0006753 nucleoside phosphate metabolic process	512	0.478107	4.775	0.191	Biological Process	GO:0006753	nucleoside phosphate metabolic process	0.0903629	0.478107	134	378	512	2680
GO:0043650 dicarboxylic acid biosynthetic process	97	0.479598	0.905	0.206	Biological Process	GO:0043650	dicarboxylic acid biosynthetic process	0.0907239	0.479598	27	70	97	471
GO:0046524 sucrose-phosphate synthase activity	6	0.480724	0.053	0.3	Molecular Function	GO:0046524	sucrose-phosphate synthase activity	0.119599	0.480724	3	3	6	20
GO:0052742 phosphatidylinositol kinase activity	6	0.480724	0.053	0.3	Molecular Function	GO:0052742	phosphatidylinositol kinase activity	0.119599	0.480724	6	0	6	20
GO:0030388 fructose 1,6-bisphosphate metabolic process	6	0.480958	0.056	0.333	Biological Process	GO:0030388	fructose 1,6-bisphosphate metabolic process	0.0910609	0.480958	0	6	6	18
GO:0006165 nucleoside diphosphate phosphorylation	120	0.483847	1.119	0.203	Biological Process	GO:0006165	nucleoside diphosphate phosphorylation	0.0916881	0.483847	31	89	120	591
GO:0009881 photoreceptor activity	14	0.484474	0.125	0.241	Molecular Function	GO:0009881	photoreceptor activity	0.120745	0.484474	1	13	14	58
GO:0006168 adenine salvage	5	0.485808	0.047	0.357	Biological Process	GO:0006168	adenine salvage	0.092623	0.485808	0	5	5	14
GO:0035436 triose phosphate transmembrane transport	5	0.485808	0.047	0.357	Biological Process	GO:0035436	triose phosphate transmembrane transport	0.092623	0.485808	0	5	5	14
GO:0044771 meiotic cell cycle phase transition	5	0.485808	0.047	0.357	Biological Process	GO:0044771	meiotic cell cycle phase transition	0.092623	0.485808	0	5	5	14
GO:0045828 positive regulation of isoprenoid metabolic process	5	0.485808	0.047	0.357	Biological Process	GO:0045828	positive regulation of isoprenoid metabolic process	0.092623	0.485808	5	0	5	14
GO:0046083 adenine metabolic process	5	0.485808	0.047	0.357	Biological Process	GO:0046083	adenine metabolic process	0.092623	0.485808	0	5	5	14
GO:0046084 adenine biosynthetic process	5	0.485808	0.047	0.357	Biological Process	GO:0046084	adenine biosynthetic process	0.092623	0.485808	0	5	5	14
GO:0051418 microtubule nucleation by microtubule organizing center	5	0.485808	0.047	0.357	Biological Process	GO:0051418	microtubule nucleation by microtubule organizing center	0.092623	0.485808	0	5	5	14
GO:0098754 detoxification	127	0.487414	1.184	0.202	Biological Process	GO:0098754	detoxification	0.09301	0.487414	34	93	127	628
GO:0031297 replication fork processing	9	0.489222	0.084	0.29	Biological Process	GO:0031297	replication fork processing	0.0937947	0.489222	0	9	9	31
GO:0048015 phosphatidylinositol-mediated signaling	9	0.489222	0.084	0.29	Biological Process	GO:0048015	phosphatidylinositol-mediated signaling	0.0937947	0.489222	1	8	9	31
GO:0071326 cellular response to monosaccharide stimulus	9	0.489222	0.084	0.29	Biological Process	GO:0071326	cellular response to monosaccharide stimulus	0.0937947	0.489222	6	3	9	31
GO:0072505 divalent inorganic anion homeostasis	9	0.489222	0.084	0.29	Biological Process	GO:0072505	divalent inorganic anion homeostasis	0.0937947	0.489222	7	2	9	31
GO:1901976 regulation of cell cycle checkpoint	9	0.489222	0.084	0.29	Biological Process	GO:1901976	regulation of cell cycle checkpoint	0.0937947	0.489222	2	7	9	31
GO:0036294 cellular response to decreased oxygen levels	16	0.489222	0.149	0.254	Biological Process	GO:0036294	cellular response to decreased oxygen levels	0.0938411	0.489222	10	6	16	63
GO:0000286 alanine dehydrogenase activity	9	0.493839	0.08	0.265	Molecular Function	GO:0000286	alanine dehydrogenase activity	0.123297	0.493839	0	9	9	34
GO:0043566 structure-specific DNA binding	36	0.495159	0.32	0.211	Molecular Function	GO:0043566	structure-specific DNA binding	0.123844	0.495159	8	28	36	171
GO:0004617 phosphoglycerate dehydrogenase activity	26	0.495492	0.231	0.218	Molecular Function	GO:0004617	phosphoglycerate dehydrogenase activity	0.124146	0.495492	4	22	26	119
GO:1904680 peptide transmembrane transporter activity	137	0.502144	1.218	0.191	Molecular Function	GO:1904680	peptide transmembrane transporter activity	0.126034	0.502144	32	105	137	718
GO:0036442 hydrogen-exporting ATPase activity	42	0.503915	0.374	0.207	Molecular Function	GO:0036442	hydrogen-exporting ATPase activity	0.1267	0.503915	18	24	42	203
GO:0010128 benzoate catabolic process via CoA ligation	17	0.504016	0.159	0.25	Biological Process	GO:0010128	benzoate catabolic process via CoA ligation	0.0969294	0.504016	0	17	17	68
GO:0018875 anaerobic benzoate metabolic process	17	0.504016	0.159	0.25	Biological Process	GO:0018875	anaerobic benzoate metabolic process	0.0969294	0.504016	0	17	17	68
GO:0043639 benzoate catabolic process	17	0.504016	0.159	0.25	Biological Process	GO:0043639	benzoate catabolic process	0.0969294	0.504016	0	17	17	68
GO:0004015 adenosylmethionine-8-amino-7-oxononanoate transaminase activity	10	0.505147	0.089	0.256	Molecular Function	GO:0004015	adenosylmethionine-8-amino-7-oxononanoate transaminase activity	0.127454	0.505147	9	1	10	39
GO:0004587 ornithine-oxo-acid transaminase activity	10	0.505147	0.089	0.256	Molecular Function	GO:0004587	ornithine-oxo-acid transaminase activity	0.127454	0.505147	9	1	10	39
GO:0042430 indole-containing compound metabolic process	60	0.506165	0.56	0.213	Biological Process	GO:0042430	indole-containing compound metabolic process	0.0974264	0.506165	22	38	60	282
GO:0006081 cellular aldehyde metabolic process	116	0.509424	1.082	0.203	Biological Process	GO:0006081	cellular aldehyde metabolic process	0.0981381	0.509424	36	80	116	572
GO:0015145 monosaccharide transmembrane transporter activity	95	0.511574	0.845	0.194	Molecular Function	GO:0015145	monosaccharide transmembrane transporter activity	0.129915	0.511574	29	66	95	489
GO:0033897 ribonuclease T2 activity	7	0.511574	0.062	0.28	Molecular Function	GO:0033897	ribonuclease T2 activity	0.129964	0.511574	3	4	7	25
GO:0001078 transcriptional repressor activity, RNA polymerase II core promoter proximal region sequence-specific binding	5	0.511574	0.044	0.312	Molecular Function	GO:0001078	transcriptional repressor activity, RNA polymerase II core promoter proximal region sequence-specific binding	0.130542	0.511574	5	0	5	16
GO:0004571 mannosyl-oligosaccharide 1,2-alpha-mannosidase activity	5	0.511574	0.044	0.312	Molecular Function	GO:0004571	mannosyl-oligosaccharide 1,2-alpha-mannosidase activity	0.130542	0.511574	3	2	5	16
GO:0009020 tRNA (guanosine-2'-O-)-methyltransferase activity	5	0.511574	0.044	0.312	Molecular Function	GO:0009020	tRNA (guanosine-2'-O-)-methyltransferase activity	0.130542	0.511574	2	3	5	16
GO:0047259 glucomannan 4-beta-mannosyltransferase activity	5	0.511574	0.044	0.312	Molecular Function	GO:0047259	glucomannan 4-beta-mannosyltransferase activity	0.130542	0.511574	0	5	5	16
GO:0003779 actin binding	61	0.511574	0.543	0.2	Molecular Function	GO:0003779	actin binding	0.130653	0.511574	2	59	61	305
GO:0006811 ion transport	954	0.512222	8.897	0.188	Biological Process	GO:0006811	ion transport	0.0987733	0.512222	267	687	954	5078
GO:0007049 cell cycle	622	0.512222	5.801	0.19	Biological Process	GO:0007049	cell cycle	0.098847	0.512222	145	477	622	3279
GO:0019031 viral envelope	25	0.516777	0.34	0.229	Cellular Component	GO:0019031	viral envelope	0.106826	0.516777	3	22	25	109
GO:0036338 viral membrane	25	0.516777	0.34	0.229	Cellular Component	GO:0036338	viral membrane	0.106826	0.516777	3	22	25	109
GO:0022891 substrate-specific transmembrane transporter activity	844	0.519168	7.506	0.18	Molecular Function	GO:0022891	substrate-specific transmembrane transporter activity	0.133063	0.519168	232	612	844	4689
GO:0003872 6-phosphofructokinase activity	14	0.519168	0.125	0.237	Molecular Function	GO:0003872	6-phosphofructokinase activity	0.134244	0.519168	3	11	14	59
GO:0070568 guanylyltransferase activity	14	0.519168	0.125	0.237	Molecular Function	GO:0070568	guanylyltransferase activity	0.134244	0.519168	7	7	14	59
GO:0008146 sulfotransferase activity	16	0.519168	0.142	0.232	Molecular Function	GO:0008146	sulfotransferase activity	0.134381	0.519168	0	16	16	69
GO:0004794 L-threonine ammonia-lyase activity	15	0.519168	0.133	0.234	Molecular Function	GO:0004794	L-threonine ammonia-lyase activity	0.134487	0.519168	0	15	15	64
GO:0004674 protein serine/threonine kinase activity	285	0.519168	2.535	0.185	Molecular Function	GO:0004674	protein serine/threonine kinase activity	0.134765	0.519168	44	241	285	1542
GO:0004729 oxygen-dependent protoporphyrinogen oxidase activity	34	0.519168	0.302	0.21	Molecular Function	GO:0004729	oxygen-dependent protoporphyrinogen oxidase activity	0.135636	0.519168	10	24	34	162
GO:0070818 protoporphyrinogen oxidase activity	34	0.519168	0.302	0.21	Molecular Function	GO:0070818	protoporphyrinogen oxidase activity	0.135636	0.519168	10	24	34	162
GO:0001664 G-protein coupled receptor binding	8	0.519168	0.071	0.267	Molecular Function	GO:0001664	G-protein coupled receptor binding	0.136967	0.519168	2	6	8	30
GO:0016874 ligase activity	302	0.519168	2.686	0.184	Molecular Function	GO:0016874	ligase activity	0.137391	0.519168	78	224	302	1638
GO:0004497 monooxygenase activity	154	0.519168	1.37	0.189	Molecular Function	GO:0004497	monooxygenase activity	0.138123	0.519168	34	120	154	815
GO:0043211 carbohydrate-transporting ATPase activity	82	0.519168	0.729	0.195	Molecular Function	GO:0043211	carbohydrate-transporting ATPase activity	0.138385	0.519168	24	58	82	420
GO:0000702 oxidized base lesion DNA N-glycosylase activity	4	0.519168	0.036	0.333	Molecular Function	GO:0000702	oxidized base lesion DNA N-glycosylase activity	0.141168	0.519168	0	4	4	12
GO:0003856 3-dehydroquinate synthase activity	4	0.519168	0.036	0.333	Molecular Function	GO:0003856	3-dehydroquinate synthase activity	0.141168	0.519168	2	2	4	12
GO:0016656 monodehydroascorbate reductase (NADH) activity	4	0.519168	0.036	0.333	Molecular Function	GO:0016656	monodehydroascorbate reductase (NADH) activity	0.141168	0.519168	4	0	4	12
GO:0052834 inositol monophosphate phosphatase activity	4	0.519168	0.036	0.333	Molecular Function	GO:0052834	inositol monophosphate phosphatase activity	0.141168	0.519168	0	4	4	12
GO:0070696 transmembrane receptor protein serine/threonine kinase binding	4	0.519168	0.036	0.333	Molecular Function	GO:0070696	transmembrane receptor protein serine/threonine kinase binding	0.141168	0.519168	0	4	4	12
GO:0015665 alcohol transmembrane transporter activity	94	0.519168	0.836	0.193	Molecular Function	GO:0015665	alcohol transmembrane transporter activity	0.141356	0.519168	38	56	94	486
GO:0046608 carotenoid isomerase activity	21	0.519168	0.187	0.221	Molecular Function	GO:0046608	carotenoid isomerase activity	0.141507	0.519168	4	17	21	95
GO:0001872 (1->3)-beta-D-glucan binding	2	0.519168	0.018	0.5	Molecular Function	GO:0001872	(1->3)-beta-D-glucan binding	0.142194	0.519168	0	2	2	4
GO:0003785 actin monomer binding	2	0.519168	0.018	0.5	Molecular Function	GO:0003785	actin monomer binding	0.142194	0.519168	0	2	2	4
GO:0003963 RNA-3'-phosphate cyclase activity	2	0.519168	0.018	0.5	Molecular Function	GO:0003963	RNA-3'-phosphate cyclase activity	0.142194	0.519168	2	0	2	4
GO:0004473 malate dehydrogenase (decarboxylating) (NADP+) activity	2	0.519168	0.018	0.5	Molecular Function	GO:0004473	malate dehydrogenase (decarboxylating) (NADP+) activity	0.142194	0.519168	0	2	2	4
GO:0004474 malate synthase activity	2	0.519168	0.018	0.5	Molecular Function	GO:0004474	malate synthase activity	0.142194	0.519168	2	0	2	4
GO:0008191 metalloendopeptidase inhibitor activity	2	0.519168	0.018	0.5	Molecular Function	GO:0008191	metalloendopeptidase inhibitor activity	0.142194	0.519168	0	2	2	4
GO:0008898 S-adenosylmethionine-homocysteine S-methyltransferase activity	2	0.519168	0.018	0.5	Molecular Function	GO:0008898	S-adenosylmethionine-homocysteine S-methyltransferase activity	0.142194	0.519168	0	2	2	4
GO:0008920 lipopolysaccharide heptosyltransferase activity	2	0.519168	0.018	0.5	Molecular Function	GO:0008920	lipopolysaccharide heptosyltransferase activity	0.142194	0.519168	0	2	2	4
GO:0010280 UDP-L-rhamnose synthase activity	2	0.519168	0.018	0.5	Molecular Function	GO:0010280	UDP-L-rhamnose synthase activity	0.142194	0.519168	0	2	2	4
GO:0010489 UDP-4-keto-6-deoxy-glucose-3,5-epimerase activity	2	0.519168	0.018	0.5	Molecular Function	GO:0010489	UDP-4-keto-6-deoxy-glucose-3,5-epimerase activity	0.142194	0.519168	0	2	2	4
GO:0010490 UDP-4-keto-rhamnose-4-keto-reductase activity	2	0.519168	0.018	0.5	Molecular Function	GO:0010490	UDP-4-keto-rhamnose-4-keto-reductase activity	0.142194	0.519168	0	2	2	4
GO:0010576 metalloenzyme regulator activity	2	0.519168	0.018	0.5	Molecular Function	GO:0010576	metalloenzyme regulator activity	0.142194	0.519168	0	2	2	4
GO:0016174 NAD(P)H oxidase activity	2	0.519168	0.018	0.5	Molecular Function	GO:0016174	NAD(P)H oxidase activity	0.142194	0.519168	0	2	2	4
GO:0016712 oxidoreductase activity, acting on paired donors, with incorporation or reduction of molecular oxygen, reduced flavin or flavoprotein as one donor, and incorporation of one atom of oxygen	2	0.519168	0.018	0.5	Molecular Function	GO:0016712	oxidoreductase activity, acting on paired donors, with incorporation or reduction of molecular oxygen, reduced flavin or flavoprotein as one donor, and incorporation of one atom of oxygen	0.142194	0.519168	0	2	2	4
GO:0036080 purine nucleotide-sugar transmembrane transporter activity	2	0.519168	0.018	0.5	Molecular Function	GO:0036080	purine nucleotide-sugar transmembrane transporter activity	0.142194	0.519168	0	2	2	4
GO:0044318 L-aspartate:fumarate oxidoreductase activity	2	0.519168	0.018	0.5	Molecular Function	GO:0044318	L-aspartate:fumarate oxidoreductase activity	0.142194	0.519168	0	2	2	4
GO:0046863 ribulose-1,5-bisphosphate carboxylase/oxygenase activator activity	2	0.519168	0.018	0.5	Molecular Function	GO:0046863	ribulose-1,5-bisphosphate carboxylase/oxygenase activator activity	0.142194	0.519168	0	2	2	4
GO:0047150 betaine-homocysteine S-methyltransferase activity	2	0.519168	0.018	0.5	Molecular Function	GO:0047150	betaine-homocysteine S-methyltransferase activity	0.142194	0.519168	0	2	2	4
GO:0047453 ATP-dependent NAD(P)H-hydrate dehydratase activity	2	0.519168	0.018	0.5	Molecular Function	GO:0047453	ATP-dependent NAD(P)H-hydrate dehydratase activity	0.142194	0.519168	2	0	2	4
GO:0047987 hydroperoxide dehydratase activity	2	0.519168	0.018	0.5	Molecular Function	GO:0047987	hydroperoxide dehydratase activity	0.142194	0.519168	0	2	2	4
GO:0048551 metalloenzyme inhibitor activity	2	0.519168	0.018	0.5	Molecular Function	GO:0048551	metalloenzyme inhibitor activity	0.142194	0.519168	0	2	2	4
GO:0050377 UDP-glucose 4,6-dehydratase activity	2	0.519168	0.018	0.5	Molecular Function	GO:0050377	UDP-glucose 4,6-dehydratase activity	0.142194	0.519168	0	2	2	4
GO:0071855 neuropeptide receptor binding	2	0.519168	0.018	0.5	Molecular Function	GO:0071855	neuropeptide receptor binding	0.142194	0.519168	1	1	2	4
GO:0042138 meiotic DNA double-strand break formation	8	0.519353	0.075	0.296	Biological Process	GO:0042138	meiotic DNA double-strand break formation	0.100395	0.519353	0	8	8	27
GO:0061572 actin filament bundle organization	8	0.519353	0.075	0.296	Biological Process	GO:0061572	actin filament bundle organization	0.100395	0.519353	0	8	8	27
GO:0046695 SLIK (SAGA-like) complex	6	0.520034	0.082	0.316	Cellular Component	GO:0046695	SLIK (SAGA-like) complex	0.108045	0.520034	6	0	6	19
GO:0000012 single strand break repair	12	0.521325	0.112	0.267	Biological Process	GO:0000012	single strand break repair	0.100863	0.521325	1	11	12	45
GO:0008795 NAD+ synthase activity	6	0.525061	0.053	0.286	Molecular Function	GO:0008795	NAD+ synthase activity	0.144039	0.525061	6	0	6	21
GO:0032392 DNA geometric change	107	0.525577	0.998	0.203	Biological Process	GO:0032392	DNA geometric change	0.101772	0.525577	46	61	107	526
GO:0045303 diaminobutyrate-2-oxoglutarate transaminase activity	10	0.527196	0.089	0.25	Molecular Function	GO:0045303	diaminobutyrate-2-oxoglutarate transaminase activity	0.144857	0.527196	9	1	10	40
GO:0015562 efflux transmembrane transporter activity	25	0.527408	0.222	0.216	Molecular Function	GO:0015562	efflux transmembrane transporter activity	0.145147	0.527408	9	16	25	116
GO:0009447 putrescine catabolic process	10	0.527482	0.093	0.278	Biological Process	GO:0009447	putrescine catabolic process	0.102316	0.527482	9	1	10	36
GO:0009855 determination of bilateral symmetry	10	0.527482	0.093	0.278	Biological Process	GO:0009855	determination of bilateral symmetry	0.102316	0.527482	1	9	10	36
GO:0048580 regulation of post-embryonic development	143	0.529667	1.334	0.2	Biological Process	GO:0048580	regulation of post-embryonic development	0.102828	0.529667	61	82	143	715
GO:0030496 midbody	10	0.529803	0.136	0.27	Cellular Component	GO:0030496	midbody	0.110822	0.529803	3	7	10	37
[truncated: 7,265 more rows]
