# Supplementary material for: Transcriptome and WGCNA reveal hub genes in sugarcane tiller seedlings in response to drought stress
Source: Sci Rep. 2023 Aug 7;13:12823. doi: 10.1038/s41598-023-40006-x (PMC10406934; doi:10.1038/s41598-023-40006-x)
Supplement: Supplementary file 8 — Supplementary Table 8. [file 41598_2023_40006_MOESM8_ESM.xls]

## Sheet: Supplementary table 8
Titlle: Transcriptome and WGCNA reveal hub genes in sugarcane tiller seedlings in response to drought stress
Authors: Yuwei Tang, Jiahui Li, Qiqi Song, Qin Chen, Qinliang Tan, Quanguang Zhou, Zemei Nong &Ping Lv
Supplementary table 8 Hub gene statistics in 5 co-expression network module
name	module	Degree	Symbol	Description
Sspon.01G0028080-4D	greenyellow	27	BHLH148	XP_002466482.1 transcription factor BHLH148 [Sorghum bicolor]
Sspon.01G0028080-1A	greenyellow	21	BHLH148	XP_002466482.1 transcription factor BHLH148 [Sorghum bicolor]
Sspon.04G0034710-2D	greenyellow	11	WAK3	XP_002453154.1 wall-associated receptor kinase 3 [Sorghum bicolor]
Sspon.01G0028080-3C	greenyellow	11	BHLH148	XP_002466482.1 transcription factor BHLH148 [Sorghum bicolor]
MSTRG.58338	greenyellow	10	CPK4	calcium-dependent protein kinase 4 isoform X2 [Sorghum bicolor]
Sspon.02G0045390-1B	darkgreen	25	LSG1-2	XP_002443580.1 GTPase LSG1-2 [Sorghum bicolor]
MSTRG.102651	darkgreen	17	ERF1-2	eukaryotic peptide chain release factor subunit 1-2 [Sorghum bicolor]
Sspon.03G0003830-1A	darkgreen	8	--	XP_002456541.1 uncharacterized serine-rich protein C215.13 [Sorghum bicolor]
Sspon.06G0000380-1A	darkgreen	8	SHKA	XP_002444840.1 phospho-2-dehydro-3-deoxyheptonate aldolase 1, chloroplastic [Sorghum bicolor]
Sspon.03G0035940-2C	darkgreen	7	--	XP_002457317.1 glycine-rich cell wall structural protein [Sorghum bicolor]
Sspon.04G0008400-1A	grey60	32	TIL	ABB02391.1 temperature-induced lipocalin [Saccharum officinarum]
Sspon.01G0038620-2C	grey61	19	HSP18.1	XP_002468122.1 17.9 kDa class I heat shock protein [Sorghum bicolor]
Sspon.04G0002960-1A	grey62	16	HSP24.1	XP_002454239.1 24.1 kDa heat shock protein, mitochondrial isoform X2 [Sorghum bicolor]
Sspon.01G0038620-3D	grey63	12	HSP18.1	XP_002468122.1 17.9 kDa class I heat shock protein [Sorghum bicolor]
Sspon.03G0019770-1A	grey64	7	HSP16.6	XP_002457415.1 16.6 kDa heat shock protein [Sorghum bicolor]
MSTRG.111550	grey65	7	HSFA6A	heat shock factor protein HSF30 [Zea mays]
MSTRG.11350	skyblue	19	HRPN	peroxidase N [Sorghum bicolor]
MSTRG.102629	skyblue	16	--	cysteine-rich and transmembrane domain-containing protein WIH2 [Brassica napus]
Sspon.06G0016280-4D	skyblue	16	PR4B	AGT16080.1 hypothetical protein SHCRBa_087_K22_F_200 [Saccharum hybrid cultivar R570]
MSTRG.13435	skyblue	14	THT2	Tryptamine hydroxycinnamoyltransferase 2 [Zea mays]
MSTRG.84847	skyblue	11	GABA-T	probable gamma-aminobutyrate transaminase 4 [Oryza sativa Japonica Group]
Sspon.01G0017100-1A	skyblue	11	THT2	PWZ03970.1 Tryptamine hydroxycinnamoyltransferase 2 [Zea mays]
Sspon.01G0023790-2P	cyan	43	IAA30	XP_002443496.1 auxin-responsive protein IAA30 [Sorghum bicolor]
Sspon.04G0004000-3D	cyan	38	MAP70.3	XP_002438163.1 microtubule-associated protein 70-3 [Sorghum bicolor]
Sspon.02G0044960-1B	cyan	9	NEK2	XP_021321585.1 serine/threonine-protein kinase Nek2 [Sorghum bicolor]
MSTRG.92463	cyan	8	CLASP	CLIP-associated protein [Sorghum bicolor]
Sspon.03G0023990-1P	cyan	7	At5g45910	XP_002457137.1 GDSL esterase/lipase At5g45910 [Sorghum bicolor]
Degree: Hub gene statistics in co-expression network module
